# Supplementary material for: Predicting bacterial resistance from whole-genome sequences using k-mers and stability selection
Source: BMC Bioinformatics. 2018 Oct 17;19:383. doi: 10.1186/s12859-018-2403-z (PMC6192184; doi:10.1186/s12859-018-2403-z)
Supplement: Supplementary file 2 — Summary of the training dataset involved in the M. tuberculosis study. (CSV 189 kb) [file 12859_2018_2403_MOESM2_ESM.csv]

genome_id	genome_name	fasta_file	meta_file	species	ethambutol	ethionamide	isoniazid	kanamycin	ofloxacin	rifampicin	streptomycin
1267356.3	Mycobacterium tuberculosis TKK-01-0017	1267356.3.fna	1267356.3.PATRIC.cds.tab	Mycobacterium tuberculosis	R	R	R	R	S	R	R
1267359.3	Mycobacterium tuberculosis TKK-01-0023	1267359.3.fna	1267359.3.PATRIC.cds.tab	Mycobacterium tuberculosis	R	R	R	R	R	R	R
1267362.3	Mycobacterium tuberculosis TKK-01-0069	1267362.3.fna	1267362.3.PATRIC.cds.tab	Mycobacterium tuberculosis	R	R	R	S	S	R	S
1267364.3	Mycobacterium tuberculosis TKK-01-0080	1267364.3.fna	1267364.3.PATRIC.cds.tab	Mycobacterium tuberculosis	R	S	S	S	S	R	R
1295720.3	Mycobacterium tuberculosis TKK_02_0004	1295720.3.fna	1295720.3.PATRIC.cds.tab	Mycobacterium tuberculosis	R	R	R	R	R	R	R
1295721.3	Mycobacterium tuberculosis TKK_02_0005	1295721.3.fna	1295721.3.PATRIC.cds.tab	Mycobacterium tuberculosis	R	R	R	R	R	R	R
1295723.3	Mycobacterium tuberculosis TKK_02_0007	1295723.3.fna	1295723.3.PATRIC.cds.tab	Mycobacterium tuberculosis	R	R	R	R	R	R	R
1295724.3	Mycobacterium tuberculosis TKK_02_0008	1295724.3.fna	1295724.3.PATRIC.cds.tab	Mycobacterium tuberculosis	R	R	R	R	R	R	R
1295725.3	Mycobacterium tuberculosis TKK_02_0009	1295725.3.fna	1295725.3.PATRIC.cds.tab	Mycobacterium tuberculosis	R	R	R	R	R	R	R
1295726.3	Mycobacterium tuberculosis TKK_02_0010	1295726.3.fna	1295726.3.PATRIC.cds.tab	Mycobacterium tuberculosis	R	R	S	S	R	R	R
1295727.3	Mycobacterium tuberculosis TKK_02_0011	1295727.3.fna	1295727.3.PATRIC.cds.tab	Mycobacterium tuberculosis	R	R	S	S	R	R	R
1295739.3	Mycobacterium tuberculosis TKK_02_0023	1295739.3.fna	1295739.3.PATRIC.cds.tab	Mycobacterium tuberculosis	R	R	R	S	S	R	R
1295740.3	Mycobacterium tuberculosis TKK_02_0024	1295740.3.fna	1295740.3.PATRIC.cds.tab	Mycobacterium tuberculosis	R	R	R	R	R	R	R
1295742.3	Mycobacterium tuberculosis TKK_02_0026	1295742.3.fna	1295742.3.PATRIC.cds.tab	Mycobacterium tuberculosis	R	R	R	R	R	R	R
1295744.3	Mycobacterium tuberculosis TKK_02_0028	1295744.3.fna	1295744.3.PATRIC.cds.tab	Mycobacterium tuberculosis	R	R	R	R	R	R	R
1295745.3	Mycobacterium tuberculosis TKK_02_0029	1295745.3.fna	1295745.3.PATRIC.cds.tab	Mycobacterium tuberculosis	R	R	R	R	R	R	R
1295746.3	Mycobacterium tuberculosis TKK_02_0030	1295746.3.fna	1295746.3.PATRIC.cds.tab	Mycobacterium tuberculosis	R	R	R	R	R	R	R
1295747.3	Mycobacterium tuberculosis TKK_02_0031	1295747.3.fna	1295747.3.PATRIC.cds.tab	Mycobacterium tuberculosis	R	S	R	R	R	R	R
1295751.3	Mycobacterium tuberculosis TKK_02_0035	1295751.3.fna	1295751.3.PATRIC.cds.tab	Mycobacterium tuberculosis	R	R	R	R	R	R	R
1295753.3	Mycobacterium tuberculosis TKK_02_0037	1295753.3.fna	1295753.3.PATRIC.cds.tab	Mycobacterium tuberculosis	R	R	R	S	R	R	R
1295756.3	Mycobacterium tuberculosis TKK_02_0040	1295756.3.fna	1295756.3.PATRIC.cds.tab	Mycobacterium tuberculosis	R	R	R	R	R	R	R
1295757.3	Mycobacterium tuberculosis TKK_02_0041	1295757.3.fna	1295757.3.PATRIC.cds.tab	Mycobacterium tuberculosis	R	R	R	R	R	R	R
1295758.3	Mycobacterium tuberculosis TKK_02_0042	1295758.3.fna	1295758.3.PATRIC.cds.tab	Mycobacterium tuberculosis	R	R	R	S	R	R	R
1295759.3	Mycobacterium tuberculosis TKK_02_0043	1295759.3.fna	1295759.3.PATRIC.cds.tab	Mycobacterium tuberculosis	R	R	R	R	R	R	R
1295760.3	Mycobacterium tuberculosis TKK_02_0044	1295760.3.fna	1295760.3.PATRIC.cds.tab	Mycobacterium tuberculosis	R	R	R	R	R	R	R
1295763.3	Mycobacterium tuberculosis TKK_02_0047	1295763.3.fna	1295763.3.PATRIC.cds.tab	Mycobacterium tuberculosis	R	S	R	S	S	R	R
1295764.3	Mycobacterium tuberculosis TKK_02_0048	1295764.3.fna	1295764.3.PATRIC.cds.tab	Mycobacterium tuberculosis	R	R	R	R	R	R	R
1295766.3	Mycobacterium tuberculosis TKK_02_0050	1295766.3.fna	1295766.3.PATRIC.cds.tab	Mycobacterium tuberculosis	R	R	R	R	R	R	R
1295767.3	Mycobacterium tuberculosis TKK_02_0051	1295767.3.fna	1295767.3.PATRIC.cds.tab	Mycobacterium tuberculosis	R	R	R	R	R	R	R
1295769.3	Mycobacterium tuberculosis TKK_02_0053	1295769.3.fna	1295769.3.PATRIC.cds.tab	Mycobacterium tuberculosis	R	R	R	R	R	R	R
1295771.3	Mycobacterium tuberculosis TKK_02_0055	1295771.3.fna	1295771.3.PATRIC.cds.tab	Mycobacterium tuberculosis	R	R	R	R	R	R	R
1295772.3	Mycobacterium tuberculosis TKK_02_0056	1295772.3.fna	1295772.3.PATRIC.cds.tab	Mycobacterium tuberculosis	R	R	R	R	R	R	R
1295773.3	Mycobacterium tuberculosis TKK_02_0057	1295773.3.fna	1295773.3.PATRIC.cds.tab	Mycobacterium tuberculosis	R	R	R	R	R	R	R
1295774.3	Mycobacterium tuberculosis TKK_02_0058	1295774.3.fna	1295774.3.PATRIC.cds.tab	Mycobacterium tuberculosis	R	R	R	R	R	R	R
1295775.3	Mycobacterium tuberculosis TKK_02_0059	1295775.3.fna	1295775.3.PATRIC.cds.tab	Mycobacterium tuberculosis	R	S	R	S	R	R	R
1295776.3	Mycobacterium tuberculosis TKK_02_0060	1295776.3.fna	1295776.3.PATRIC.cds.tab	Mycobacterium tuberculosis	R	R	R	R	R	R	R
1295781.3	Mycobacterium tuberculosis TKK_02_0065	1295781.3.fna	1295781.3.PATRIC.cds.tab	Mycobacterium tuberculosis	R	R	R	S	S	R	S
1295782.3	Mycobacterium tuberculosis TKK_02_0066	1295782.3.fna	1295782.3.PATRIC.cds.tab	Mycobacterium tuberculosis	R	S	R	S	S	R	S
1295790.3	Mycobacterium tuberculosis TKK_02_0074	1295790.3.fna	1295790.3.PATRIC.cds.tab	Mycobacterium tuberculosis	R	S	R	S	S	R	R
1295791.3	Mycobacterium tuberculosis TKK_02_0075	1295791.3.fna	1295791.3.PATRIC.cds.tab	Mycobacterium tuberculosis	R	S	R	S	S	R	R
1295792.3	Mycobacterium tuberculosis TKK_02_0076	1295792.3.fna	1295792.3.PATRIC.cds.tab	Mycobacterium tuberculosis	R	R	R	S	S	R	R
1295795.3	Mycobacterium tuberculosis TKK_02_0079	1295795.3.fna	1295795.3.PATRIC.cds.tab	Mycobacterium tuberculosis	R	R	R	S	R	R	R
1295796.3	Mycobacterium tuberculosis TKK_02_0080	1295796.3.fna	1295796.3.PATRIC.cds.tab	Mycobacterium tuberculosis	R	S	R	S	S	R	R
1295800.3	Mycobacterium tuberculosis OFXR-5	1295800.3.fna	1295800.3.PATRIC.cds.tab	Mycobacterium tuberculosis	R	S	NA	NA	R	S	S
1295805.3	Mycobacterium tuberculosis OFXR-13	1295805.3.fna	1295805.3.PATRIC.cds.tab	Mycobacterium tuberculosis	R	S	R	NA	R	R	NA
1324218.3	Mycobacterium tuberculosis TKK-01-0001	1324218.3.fna	1324218.3.PATRIC.cds.tab	Mycobacterium tuberculosis	R	R	S	S	S	R	R
1324221.3	Mycobacterium tuberculosis TKK-01-0004	1324221.3.fna	1324221.3.PATRIC.cds.tab	Mycobacterium tuberculosis	R	S	R	R	R	R	R
1324228.3	Mycobacterium tuberculosis TKK-01-0012	1324228.3.fna	1324228.3.PATRIC.cds.tab	Mycobacterium tuberculosis	R	S	R	S	S	R	R
1324229.3	Mycobacterium tuberculosis TKK-01-0013	1324229.3.fna	1324229.3.PATRIC.cds.tab	Mycobacterium tuberculosis	R	S	R	R	R	R	R
1324230.3	Mycobacterium tuberculosis TKK-01-0014	1324230.3.fna	1324230.3.PATRIC.cds.tab	Mycobacterium tuberculosis	R	S	R	S	S	R	R
1324232.3	Mycobacterium tuberculosis TKK-01-0016	1324232.3.fna	1324232.3.PATRIC.cds.tab	Mycobacterium tuberculosis	R	R	R	S	S	R	R
1324236.3	Mycobacterium tuberculosis TKK-01-0024	1324236.3.fna	1324236.3.PATRIC.cds.tab	Mycobacterium tuberculosis	R	R	R	R	S	R	S
1324237.3	Mycobacterium tuberculosis TKK-01-0025	1324237.3.fna	1324237.3.PATRIC.cds.tab	Mycobacterium tuberculosis	R	R	R	R	R	R	R
1324243.3	Mycobacterium tuberculosis TKK-01-0033	1324243.3.fna	1324243.3.PATRIC.cds.tab	Mycobacterium tuberculosis	R	R	R	R	R	R	R
1324245.3	Mycobacterium tuberculosis TKK-01-0035	1324245.3.fna	1324245.3.PATRIC.cds.tab	Mycobacterium tuberculosis	R	S	R	S	S	R	R
1324248.3	Mycobacterium tuberculosis TKK-01-0038	1324248.3.fna	1324248.3.PATRIC.cds.tab	Mycobacterium tuberculosis	R	R	R	S	S	R	R
1324250.3	Mycobacterium tuberculosis TKK-01-0040	1324250.3.fna	1324250.3.PATRIC.cds.tab	Mycobacterium tuberculosis	R	R	R	R	R	R	R
1324251.3	Mycobacterium tuberculosis TKK-01-0041	1324251.3.fna	1324251.3.PATRIC.cds.tab	Mycobacterium tuberculosis	R	R	R	S	S	R	R
1324252.3	Mycobacterium tuberculosis TKK-01-0042	1324252.3.fna	1324252.3.PATRIC.cds.tab	Mycobacterium tuberculosis	R	S	R	S	S	R	R
1324253.3	Mycobacterium tuberculosis TKK-01-0043	1324253.3.fna	1324253.3.PATRIC.cds.tab	Mycobacterium tuberculosis	R	S	R	S	S	R	R
1324258.3	Mycobacterium tuberculosis TKK-01-0048	1324258.3.fna	1324258.3.PATRIC.cds.tab	Mycobacterium tuberculosis	R	R	R	S	R	R	R
1324260.3	Mycobacterium tuberculosis TKK-01-0050	1324260.3.fna	1324260.3.PATRIC.cds.tab	Mycobacterium tuberculosis	R	R	R	R	S	R	R
1324267.3	Mycobacterium tuberculosis TKK-01-0057	1324267.3.fna	1324267.3.PATRIC.cds.tab	Mycobacterium tuberculosis	R	S	R	S	S	R	R
1324269.3	Mycobacterium sp. TKK-01-0059	1324269.3.fna	1324269.3.PATRIC.cds.tab	Mycobacterium sp.	R	S	R	S	S	R	R
1324271.3	Mycobacterium tuberculosis TKK-01-0061	1324271.3.fna	1324271.3.PATRIC.cds.tab	Mycobacterium tuberculosis	R	S	R	S	S	R	S
1324272.3	Mycobacterium tuberculosis TKK-01-0062	1324272.3.fna	1324272.3.PATRIC.cds.tab	Mycobacterium tuberculosis	R	R	R	R	S	R	R
1324274.3	Mycobacterium tuberculosis TKK-01-0064	1324274.3.fna	1324274.3.PATRIC.cds.tab	Mycobacterium tuberculosis	R	S	R	S	S	R	R
1324278.3	Mycobacterium tuberculosis TKK-01-0068	1324278.3.fna	1324278.3.PATRIC.cds.tab	Mycobacterium tuberculosis	R	R	R	R	S	S	S
1324279.3	Mycobacterium tuberculosis TKK-01-0070	1324279.3.fna	1324279.3.PATRIC.cds.tab	Mycobacterium tuberculosis	R	R	R	S	S	R	R
1324280.3	Mycobacterium tuberculosis TKK-01-0071	1324280.3.fna	1324280.3.PATRIC.cds.tab	Mycobacterium tuberculosis	R	S	R	S	S	R	S
1324281.3	Mycobacterium tuberculosis TKK-01-0073	1324281.3.fna	1324281.3.PATRIC.cds.tab	Mycobacterium tuberculosis	R	R	R	S	S	S	R
1324282.3	Mycobacterium tuberculosis TKK-01-0074	1324282.3.fna	1324282.3.PATRIC.cds.tab	Mycobacterium tuberculosis	R	R	R	S	S	R	S
1324283.3	Mycobacterium tuberculosis TKK-01-0075	1324283.3.fna	1324283.3.PATRIC.cds.tab	Mycobacterium tuberculosis	R	R	R	S	S	R	R
1324284.3	Mycobacterium tuberculosis TKK-01-0076	1324284.3.fna	1324284.3.PATRIC.cds.tab	Mycobacterium tuberculosis	R	R	R	R	R	R	R
1324287.3	Mycobacterium tuberculosis TKK-01-0079	1324287.3.fna	1324287.3.PATRIC.cds.tab	Mycobacterium tuberculosis	R	S	R	S	S	R	S
1354102.3	Mycobacterium tuberculosis MAL020187	1354102.3.fna	1354102.3.PATRIC.cds.tab	Mycobacterium tuberculosis	R	NA	R	NA	NA	R	R
1354103.3	Mycobacterium tuberculosis MAL020192	1354103.3.fna	1354103.3.PATRIC.cds.tab	Mycobacterium tuberculosis	R	NA	R	NA	NA	R	S
1354105.3	Mycobacterium tuberculosis MAL020194	1354105.3.fna	1354105.3.PATRIC.cds.tab	Mycobacterium tuberculosis	R	NA	R	NA	NA	R	R
1354106.3	Mycobacterium tuberculosis MAL020195	1354106.3.fna	1354106.3.PATRIC.cds.tab	Mycobacterium tuberculosis	R	NA	R	NA	NA	R	R
1354107.3	Mycobacterium tuberculosis MAL020196	1354107.3.fna	1354107.3.PATRIC.cds.tab	Mycobacterium tuberculosis	R	NA	R	NA	NA	R	R
1354109.3	Mycobacterium tuberculosis MAL020199	1354109.3.fna	1354109.3.PATRIC.cds.tab	Mycobacterium tuberculosis	R	NA	R	NA	NA	R	R
1354110.3	Mycobacterium tuberculosis MAL020200	1354110.3.fna	1354110.3.PATRIC.cds.tab	Mycobacterium tuberculosis	R	NA	R	NA	NA	R	R
1354113.3	Mycobacterium tuberculosis MAL020205	1354113.3.fna	1354113.3.PATRIC.cds.tab	Mycobacterium tuberculosis	R	NA	R	NA	NA	R	R
1354116.3	Mycobacterium tuberculosis MAL020209	1354116.3.fna	1354116.3.PATRIC.cds.tab	Mycobacterium tuberculosis	R	NA	R	NA	NA	R	R
1354117.3	Mycobacterium tuberculosis MAL020211	1354117.3.fna	1354117.3.PATRIC.cds.tab	Mycobacterium tuberculosis	R	NA	R	NA	NA	R	R
1354119.3	Mycobacterium tuberculosis MAL020179	1354119.3.fna	1354119.3.PATRIC.cds.tab	Mycobacterium tuberculosis	R	NA	R	NA	NA	R	R
1354120.3	Mycobacterium tuberculosis MAL020181	1354120.3.fna	1354120.3.PATRIC.cds.tab	Mycobacterium tuberculosis	R	S	R	S	S	R	NA
1354121.3	Mycobacterium tuberculosis MAL020182	1354121.3.fna	1354121.3.PATRIC.cds.tab	Mycobacterium tuberculosis	R	NA	R	NA	NA	R	R
1354122.3	Mycobacterium tuberculosis MAL020138	1354122.3.fna	1354122.3.PATRIC.cds.tab	Mycobacterium tuberculosis	R	NA	R	NA	NA	S	R
1354123.3	Mycobacterium tuberculosis MAL020141	1354123.3.fna	1354123.3.PATRIC.cds.tab	Mycobacterium tuberculosis	R	NA	R	NA	NA	R	R
1354125.3	Mycobacterium tuberculosis MAL020144	1354125.3.fna	1354125.3.PATRIC.cds.tab	Mycobacterium tuberculosis	R	NA	R	NA	NA	R	R
1354126.3	Mycobacterium tuberculosis MAL020145	1354126.3.fna	1354126.3.PATRIC.cds.tab	Mycobacterium tuberculosis	R	NA	R	NA	NA	R	R
1354127.3	Mycobacterium tuberculosis MAL020146	1354127.3.fna	1354127.3.PATRIC.cds.tab	Mycobacterium tuberculosis	R	NA	R	NA	NA	R	R
1354128.3	Mycobacterium tuberculosis MAL020147	1354128.3.fna	1354128.3.PATRIC.cds.tab	Mycobacterium tuberculosis	R	NA	R	NA	NA	R	S
1354131.3	Mycobacterium tuberculosis MAL020156	1354131.3.fna	1354131.3.PATRIC.cds.tab	Mycobacterium tuberculosis	R	NA	R	NA	NA	S	S
1354134.3	Mycobacterium tuberculosis MAL020162	1354134.3.fna	1354134.3.PATRIC.cds.tab	Mycobacterium tuberculosis	R	NA	R	NA	NA	R	R
1354136.3	Mycobacterium tuberculosis MAL020172	1354136.3.fna	1354136.3.PATRIC.cds.tab	Mycobacterium tuberculosis	R	NA	R	NA	NA	R	R
1354149.3	Mycobacterium tuberculosis MAL010105	1354149.3.fna	1354149.3.PATRIC.cds.tab	Mycobacterium tuberculosis	R	NA	R	NA	NA	R	S
1397853.3	Mycobacterium tuberculosis TKK_02_0001	1397853.3.fna	1397853.3.PATRIC.cds.tab	Mycobacterium tuberculosis	R	R	R	R	R	R	S
1397854.3	Mycobacterium tuberculosis TKK_02_0002	1397854.3.fna	1397854.3.PATRIC.cds.tab	Mycobacterium tuberculosis	R	R	R	R	R	R	R
1397855.3	Mycobacterium tuberculosis TKK_02_0003	1397855.3.fna	1397855.3.PATRIC.cds.tab	Mycobacterium tuberculosis	R	R	R	R	R	R	R
1397856.3	Mycobacterium tuberculosis TKK_02_0006	1397856.3.fna	1397856.3.PATRIC.cds.tab	Mycobacterium tuberculosis	R	R	R	R	R	R	R
1397857.3	Mycobacterium tuberculosis TKK_02_0012	1397857.3.fna	1397857.3.PATRIC.cds.tab	Mycobacterium tuberculosis	R	R	R	R	R	R	R
1397858.3	Mycobacterium tuberculosis TKK_02_0013	1397858.3.fna	1397858.3.PATRIC.cds.tab	Mycobacterium tuberculosis	R	R	R	R	R	R	R
1397859.3	Mycobacterium tuberculosis TKK_02_0014	1397859.3.fna	1397859.3.PATRIC.cds.tab	Mycobacterium tuberculosis	R	R	R	R	R	R	R
1397860.3	Mycobacterium tuberculosis TKK_02_0015	1397860.3.fna	1397860.3.PATRIC.cds.tab	Mycobacterium tuberculosis	R	R	R	R	R	R	R
1397861.3	Mycobacterium tuberculosis TKK_02_0016	1397861.3.fna	1397861.3.PATRIC.cds.tab	Mycobacterium tuberculosis	R	R	R	R	R	R	R
1397862.3	Mycobacterium tuberculosis TKK_02_0017	1397862.3.fna	1397862.3.PATRIC.cds.tab	Mycobacterium tuberculosis	R	R	R	R	R	R	R
1397863.3	Mycobacterium tuberculosis TKK_02_0018	1397863.3.fna	1397863.3.PATRIC.cds.tab	Mycobacterium tuberculosis	R	R	R	S	R	R	R
1397864.3	Mycobacterium tuberculosis TKK_02_0019	1397864.3.fna	1397864.3.PATRIC.cds.tab	Mycobacterium tuberculosis	R	R	R	S	R	R	R
1397866.3	Mycobacterium tuberculosis TKK_02_0021	1397866.3.fna	1397866.3.PATRIC.cds.tab	Mycobacterium tuberculosis	R	R	R	R	R	R	R
1397867.3	Mycobacterium tuberculosis TKK_02_0022	1397867.3.fna	1397867.3.PATRIC.cds.tab	Mycobacterium tuberculosis	R	R	R	R	R	R	R
1397868.3	Mycobacterium tuberculosis TKK_02_0025	1397868.3.fna	1397868.3.PATRIC.cds.tab	Mycobacterium tuberculosis	R	R	R	S	R	R	R
1397869.3	Mycobacterium tuberculosis TKK_02_0027	1397869.3.fna	1397869.3.PATRIC.cds.tab	Mycobacterium tuberculosis	R	R	R	R	R	R	R
1397871.3	Mycobacterium tuberculosis TKK_02_0033	1397871.3.fna	1397871.3.PATRIC.cds.tab	Mycobacterium tuberculosis	R	R	R	R	R	R	R
1397872.3	Mycobacterium tuberculosis TKK_02_0034	1397872.3.fna	1397872.3.PATRIC.cds.tab	Mycobacterium tuberculosis	R	R	R	R	R	R	R
1397873.3	Mycobacterium tuberculosis TKK_02_0036	1397873.3.fna	1397873.3.PATRIC.cds.tab	Mycobacterium tuberculosis	R	S	R	R	R	R	S
1397874.3	Mycobacterium tuberculosis TKK_02_0038	1397874.3.fna	1397874.3.PATRIC.cds.tab	Mycobacterium tuberculosis	R	R	R	R	R	R	R
1397875.3	Mycobacterium tuberculosis TKK_02_0039	1397875.3.fna	1397875.3.PATRIC.cds.tab	Mycobacterium tuberculosis	R	R	R	R	R	R	R
1397876.3	Mycobacterium tuberculosis TKK_02_0045	1397876.3.fna	1397876.3.PATRIC.cds.tab	Mycobacterium tuberculosis	R	R	R	R	R	R	R
1397878.3	Mycobacterium tuberculosis TKK_02_0052	1397878.3.fna	1397878.3.PATRIC.cds.tab	Mycobacterium tuberculosis	R	R	R	R	R	R	R
1397879.3	Mycobacterium tuberculosis TKK_02_0061	1397879.3.fna	1397879.3.PATRIC.cds.tab	Mycobacterium tuberculosis	R	R	R	R	R	R	R
1397880.3	Mycobacterium tuberculosis TKK_02_0062	1397880.3.fna	1397880.3.PATRIC.cds.tab	Mycobacterium tuberculosis	R	R	R	S	R	R	R
1397881.3	Mycobacterium tuberculosis TKK_02_0063	1397881.3.fna	1397881.3.PATRIC.cds.tab	Mycobacterium tuberculosis	R	S	R	S	S	R	R
1397882.3	Mycobacterium tuberculosis TKK_02_0068	1397882.3.fna	1397882.3.PATRIC.cds.tab	Mycobacterium tuberculosis	R	R	R	R	S	R	S
1397883.3	Mycobacterium tuberculosis TKK_02_0069	1397883.3.fna	1397883.3.PATRIC.cds.tab	Mycobacterium tuberculosis	R	R	R	R	S	R	S
1397884.3	Mycobacterium tuberculosis TKK_02_0070	1397884.3.fna	1397884.3.PATRIC.cds.tab	Mycobacterium tuberculosis	R	R	R	R	S	R	S
1397885.3	Mycobacterium tuberculosis TKK_02_0071	1397885.3.fna	1397885.3.PATRIC.cds.tab	Mycobacterium tuberculosis	R	R	R	R	R	R	S
1397886.3	Mycobacterium tuberculosis TKK_02_0073	1397886.3.fna	1397886.3.PATRIC.cds.tab	Mycobacterium tuberculosis	R	R	R	S	R	R	S
1397887.3	Mycobacterium tuberculosis TKK_02_0077	1397887.3.fna	1397887.3.PATRIC.cds.tab	Mycobacterium tuberculosis	R	R	R	S	S	R	R
1397888.3	Mycobacterium tuberculosis TKK_02_0067	1397888.3.fna	1397888.3.PATRIC.cds.tab	Mycobacterium tuberculosis	R	R	R	R	S	R	S
1400871.3	Mycobacterium tuberculosis KT-0002	1400871.3.fna	1400871.3.PATRIC.cds.tab	Mycobacterium tuberculosis	R	R	NA	R	R	R	S
1400872.3	Mycobacterium tuberculosis KT-0003	1400872.3.fna	1400872.3.PATRIC.cds.tab	Mycobacterium tuberculosis	R	R	R	R	S	R	R
1400873.3	Mycobacterium tuberculosis KT-0006	1400873.3.fna	1400873.3.PATRIC.cds.tab	Mycobacterium tuberculosis	R	S	R	R	S	R	S
1400874.3	Mycobacterium tuberculosis KT-0007	1400874.3.fna	1400874.3.PATRIC.cds.tab	Mycobacterium tuberculosis	R	R	R	R	R	R	R
1400875.3	Mycobacterium tuberculosis KT-0008	1400875.3.fna	1400875.3.PATRIC.cds.tab	Mycobacterium tuberculosis	R	R	NA	R	S	R	S
1400877.3	Mycobacterium tuberculosis KT-0011	1400877.3.fna	1400877.3.PATRIC.cds.tab	Mycobacterium tuberculosis	R	S	R	R	S	R	R
1400879.3	Mycobacterium tuberculosis KT-0014	1400879.3.fna	1400879.3.PATRIC.cds.tab	Mycobacterium tuberculosis	R	R	R	S	S	R	S
1400880.3	Mycobacterium tuberculosis KT-0015	1400880.3.fna	1400880.3.PATRIC.cds.tab	Mycobacterium tuberculosis	R	R	R	R	R	R	S
1400884.3	Mycobacterium tuberculosis KT-0022	1400884.3.fna	1400884.3.PATRIC.cds.tab	Mycobacterium tuberculosis	R	R	R	S	R	R	S
1400886.3	Mycobacterium tuberculosis KT-0024	1400886.3.fna	1400886.3.PATRIC.cds.tab	Mycobacterium tuberculosis	R	R	R	S	R	R	R
1400887.3	Mycobacterium tuberculosis KT-0026	1400887.3.fna	1400887.3.PATRIC.cds.tab	Mycobacterium tuberculosis	R	R	R	R	R	R	R
1400891.3	Mycobacterium tuberculosis KT-0035	1400891.3.fna	1400891.3.PATRIC.cds.tab	Mycobacterium tuberculosis	R	R	R	R	S	R	R
1400902.3	Mycobacterium tuberculosis KT-0051	1400902.3.fna	1400902.3.PATRIC.cds.tab	Mycobacterium tuberculosis	R	S	S	S	S	S	S
1400907.3	Mycobacterium tuberculosis KT-0056	1400907.3.fna	1400907.3.PATRIC.cds.tab	Mycobacterium tuberculosis	R	S	S	S	S	S	S
1400914.3	Mycobacterium tuberculosis KT-0070	1400914.3.fna	1400914.3.PATRIC.cds.tab	Mycobacterium tuberculosis	R	R	R	R	S	R	R
1400915.3	Mycobacterium tuberculosis KT-0071	1400915.3.fna	1400915.3.PATRIC.cds.tab	Mycobacterium tuberculosis	R	R	R	S	R	R	S
1400916.3	Mycobacterium tuberculosis KT-0072	1400916.3.fna	1400916.3.PATRIC.cds.tab	Mycobacterium tuberculosis	R	S	R	R	S	R	S
1400918.3	Mycobacterium tuberculosis KT-0075	1400918.3.fna	1400918.3.PATRIC.cds.tab	Mycobacterium tuberculosis	R	R	R	R	R	R	R
1400920.3	Mycobacterium tuberculosis KT-0077	1400920.3.fna	1400920.3.PATRIC.cds.tab	Mycobacterium tuberculosis	R	R	R	R	R	S	R
1400922.3	Mycobacterium tuberculosis KT-0079	1400922.3.fna	1400922.3.PATRIC.cds.tab	Mycobacterium tuberculosis	R	R	R	R	R	R	S
1400923.3	Mycobacterium tuberculosis KT-0080	1400923.3.fna	1400923.3.PATRIC.cds.tab	Mycobacterium tuberculosis	R	R	R	R	S	R	R
1400924.3	Mycobacterium tuberculosis KT-0083	1400924.3.fna	1400924.3.PATRIC.cds.tab	Mycobacterium tuberculosis	R	R	R	R	S	R	NA
1400925.3	Mycobacterium tuberculosis KT-0084	1400925.3.fna	1400925.3.PATRIC.cds.tab	Mycobacterium tuberculosis	R	R	R	S	R	R	S
1400926.3	Mycobacterium tuberculosis KT-0085	1400926.3.fna	1400926.3.PATRIC.cds.tab	Mycobacterium tuberculosis	R	R	NA	R	R	R	R
1400928.3	Mycobacterium tuberculosis KT-0091	1400928.3.fna	1400928.3.PATRIC.cds.tab	Mycobacterium tuberculosis	R	S	S	R	R	R	R
1400932.3	Mycobacterium tuberculosis KT-0098	1400932.3.fna	1400932.3.PATRIC.cds.tab	Mycobacterium tuberculosis	R	R	R	R	R	R	R
1400933.3	Mycobacterium tuberculosis KT-0099	1400933.3.fna	1400933.3.PATRIC.cds.tab	Mycobacterium tuberculosis	R	R	R	R	R	R	R
1400935.3	Mycobacterium tuberculosis KT-0102	1400935.3.fna	1400935.3.PATRIC.cds.tab	Mycobacterium tuberculosis	R	R	R	R	R	R	S
1400937.3	Mycobacterium tuberculosis KT-0106	1400937.3.fna	1400937.3.PATRIC.cds.tab	Mycobacterium tuberculosis	R	R	R	R	R	R	S
1400939.3	Mycobacterium tuberculosis KT-0108	1400939.3.fna	1400939.3.PATRIC.cds.tab	Mycobacterium tuberculosis	R	R	R	S	R	R	R
1400940.3	Mycobacterium tuberculosis KT-0109	1400940.3.fna	1400940.3.PATRIC.cds.tab	Mycobacterium tuberculosis	R	R	R	R	R	R	R
1400941.3	Mycobacterium tuberculosis KT-0110	1400941.3.fna	1400941.3.PATRIC.cds.tab	Mycobacterium tuberculosis	R	R	R	R	R	R	S
1408926.4	Mycobacterium tuberculosis UT0045	1408926.4.fna	1408926.4.PATRIC.cds.tab	Mycobacterium tuberculosis	R	S	R	S	S	R	S
1408939.4	Mycobacterium tuberculosis UT0067	1408939.4.fna	1408939.4.PATRIC.cds.tab	Mycobacterium tuberculosis	R	S	R	S	S	R	S
1417009.3	Mycobacterium tuberculosis KT-0010	1417009.3.fna	1417009.3.PATRIC.cds.tab	Mycobacterium tuberculosis	R	R	R	R	S	R	S
1417014.3	Mycobacterium tuberculosis KT-0029	1417014.3.fna	1417014.3.PATRIC.cds.tab	Mycobacterium tuberculosis	R	R	R	S	R	R	S
1417016.3	Mycobacterium tuberculosis KT-0032	1417016.3.fna	1417016.3.PATRIC.cds.tab	Mycobacterium tuberculosis	R	R	R	S	R	R	R
1417017.3	Mycobacterium tuberculosis KT-0033	1417017.3.fna	1417017.3.PATRIC.cds.tab	Mycobacterium tuberculosis	R	R	R	R	R	R	S
1417018.3	Mycobacterium tuberculosis KT-0034	1417018.3.fna	1417018.3.PATRIC.cds.tab	Mycobacterium tuberculosis	R	R	R	R	R	R	S
1417019.3	Mycobacterium tuberculosis KT-0037	1417019.3.fna	1417019.3.PATRIC.cds.tab	Mycobacterium tuberculosis	R	R	R	R	R	R	S
1417027.3	Mycobacterium tuberculosis KT-0069	1417027.3.fna	1417027.3.PATRIC.cds.tab	Mycobacterium tuberculosis	R	R	R	R	R	R	S
1417028.3	Mycobacterium tuberculosis KT-0081	1417028.3.fna	1417028.3.PATRIC.cds.tab	Mycobacterium tuberculosis	R	R	R	R	S	R	NA
1417029.3	Mycobacterium tuberculosis KT-0082	1417029.3.fna	1417029.3.PATRIC.cds.tab	Mycobacterium tuberculosis	R	R	NA	R	R	R	R
1417031.3	Mycobacterium tuberculosis KT-0087	1417031.3.fna	1417031.3.PATRIC.cds.tab	Mycobacterium tuberculosis	R	R	R	R	R	R	S
1418251.3	Mycobacterium tuberculosis 38765	1418251.3.fna	1418251.3.PATRIC.cds.tab	Mycobacterium tuberculosis	R	R	R	NA	NA	R	R
1418252.3	Mycobacterium tuberculosis 49375	1418252.3.fna	1418252.3.PATRIC.cds.tab	Mycobacterium tuberculosis	R	R	R	NA	NA	R	R
1421945.3	Mycobacterium tuberculosis TB_RSA29	1421945.3.fna	1421945.3.PATRIC.cds.tab	Mycobacterium tuberculosis	R	R	R	NA	S	R	R
1421951.3	Mycobacterium tuberculosis TB_RSA35	1421951.3.fna	1421951.3.PATRIC.cds.tab	Mycobacterium tuberculosis	R	S	R	NA	S	R	NA
1421969.3	Mycobacterium tuberculosis TB_RSA53	1421969.3.fna	1421969.3.PATRIC.cds.tab	Mycobacterium tuberculosis	R	NA	R	S	NA	R	R
1421983.3	Mycobacterium tuberculosis TB_RSA67	1421983.3.fna	1421983.3.PATRIC.cds.tab	Mycobacterium tuberculosis	R	NA	R	S	NA	R	R
1421997.3	Mycobacterium tuberculosis TB_RSA81	1421997.3.fna	1421997.3.PATRIC.cds.tab	Mycobacterium tuberculosis	R	NA	R	S	NA	R	R
1422030.3	Mycobacterium tuberculosis TB_RSA114	1422030.3.fna	1422030.3.PATRIC.cds.tab	Mycobacterium tuberculosis	R	R	R	S	R	R	R
1422047.3	Mycobacterium tuberculosis TB_RSA131	1422047.3.fna	1422047.3.PATRIC.cds.tab	Mycobacterium tuberculosis	R	NA	R	S	NA	R	R
1422052.3	Mycobacterium tuberculosis TB_RSA136	1422052.3.fna	1422052.3.PATRIC.cds.tab	Mycobacterium tuberculosis	R	NA	R	S	NA	R	R
1422089.3	Mycobacterium tuberculosis TB_RSA173	1422089.3.fna	1422089.3.PATRIC.cds.tab	Mycobacterium tuberculosis	R	NA	R	S	NA	R	R
1422105.3	Mycobacterium tuberculosis TB_RSA191	1422105.3.fna	1422105.3.PATRIC.cds.tab	Mycobacterium tuberculosis	R	NA	R	NA	NA	R	NA
1422108.3	Mycobacterium tuberculosis TB_RSA194	1422108.3.fna	1422108.3.PATRIC.cds.tab	Mycobacterium tuberculosis	R	NA	R	NA	NA	R	NA
1438833.3	Mycobacterium tuberculosis 1010SM	1438833.3.fna	1438833.3.PATRIC.cds.tab	Mycobacterium tuberculosis	R	NA	R	R	R	R	R
1438838.3	Mycobacterium tuberculosis 1430BH	1438838.3.fna	1438838.3.PATRIC.cds.tab	Mycobacterium tuberculosis	R	NA	R	S	S	R	R
1438841.3	Mycobacterium tuberculosis UT0028	1438841.3.fna	1438841.3.PATRIC.cds.tab	Mycobacterium tuberculosis	R	S	R	S	S	R	S
1438844.3	Mycobacterium tuberculosis 2088HD	1438844.3.fna	1438844.3.PATRIC.cds.tab	Mycobacterium tuberculosis	R	NA	R	R	S	R	S
1438845.3	Mycobacterium tuberculosis 2089HD	1438845.3.fna	1438845.3.PATRIC.cds.tab	Mycobacterium tuberculosis	R	NA	R	S	R	R	R
1438846.3	Mycobacterium tuberculosis 2091HD	1438846.3.fna	1438846.3.PATRIC.cds.tab	Mycobacterium tuberculosis	R	NA	R	S	S	R	R
1438847.3	Mycobacterium tuberculosis 2092HD	1438847.3.fna	1438847.3.PATRIC.cds.tab	Mycobacterium tuberculosis	R	NA	R	R	R	R	R
1438848.3	Mycobacterium tuberculosis 2093HD	1438848.3.fna	1438848.3.PATRIC.cds.tab	Mycobacterium tuberculosis	R	NA	R	S	S	R	R
1438849.3	Mycobacterium tuberculosis 2094HD	1438849.3.fna	1438849.3.PATRIC.cds.tab	Mycobacterium tuberculosis	R	NA	R	R	S	R	R
1438850.3	Mycobacterium tuberculosis 2097HD	1438850.3.fna	1438850.3.PATRIC.cds.tab	Mycobacterium tuberculosis	R	NA	R	R	R	R	R
1438852.3	Mycobacterium tuberculosis 2100HD	1438852.3.fna	1438852.3.PATRIC.cds.tab	Mycobacterium tuberculosis	R	NA	R	R	S	R	R
1438853.3	Mycobacterium tuberculosis 2101HD	1438853.3.fna	1438853.3.PATRIC.cds.tab	Mycobacterium tuberculosis	R	NA	R	S	S	R	R
1438854.3	Mycobacterium tuberculosis 2104HD	1438854.3.fna	1438854.3.PATRIC.cds.tab	Mycobacterium tuberculosis	R	NA	R	S	R	R	S
1438856.3	Mycobacterium tuberculosis 2196MM	1438856.3.fna	1438856.3.PATRIC.cds.tab	Mycobacterium tuberculosis	R	NA	R	S	S	R	S
1438858.3	Mycobacterium tuberculosis 2228BH	1438858.3.fna	1438858.3.PATRIC.cds.tab	Mycobacterium tuberculosis	R	NA	R	S	S	R	R
1438859.3	Mycobacterium tuberculosis 2229BH	1438859.3.fna	1438859.3.PATRIC.cds.tab	Mycobacterium tuberculosis	R	NA	R	R	S	R	R
1438860.3	Mycobacterium tuberculosis 2230BH	1438860.3.fna	1438860.3.PATRIC.cds.tab	Mycobacterium tuberculosis	R	NA	R	S	R	R	R
1438861.3	Mycobacterium tuberculosis 2231BH	1438861.3.fna	1438861.3.PATRIC.cds.tab	Mycobacterium tuberculosis	R	NA	R	R	R	R	R
1438862.3	Mycobacterium tuberculosis 2233BH	1438862.3.fna	1438862.3.PATRIC.cds.tab	Mycobacterium tuberculosis	R	NA	R	S	S	R	R
1438863.3	Mycobacterium tuberculosis 2482AR	1438863.3.fna	1438863.3.PATRIC.cds.tab	Mycobacterium tuberculosis	R	NA	R	R	S	R	S
1438864.3	Mycobacterium tuberculosis 2483AR	1438864.3.fna	1438864.3.PATRIC.cds.tab	Mycobacterium tuberculosis	R	NA	R	R	S	R	R
1438865.3	Mycobacterium tuberculosis 2484AR	1438865.3.fna	1438865.3.PATRIC.cds.tab	Mycobacterium tuberculosis	R	NA	R	S	S	R	R
1438866.3	Mycobacterium tuberculosis 2485AR	1438866.3.fna	1438866.3.PATRIC.cds.tab	Mycobacterium tuberculosis	R	NA	R	S	S	R	S
1438868.3	Mycobacterium tuberculosis 2541MS	1438868.3.fna	1438868.3.PATRIC.cds.tab	Mycobacterium tuberculosis	R	NA	R	S	R	R	R
1438869.3	Mycobacterium tuberculosis 2542MS	1438869.3.fna	1438869.3.PATRIC.cds.tab	Mycobacterium tuberculosis	R	NA	R	R	R	R	R
1438870.3	Mycobacterium tuberculosis 2543MS	1438870.3.fna	1438870.3.PATRIC.cds.tab	Mycobacterium tuberculosis	R	NA	R	S	R	R	R
1438871.3	Mycobacterium tuberculosis 2995AB	1438871.3.fna	1438871.3.PATRIC.cds.tab	Mycobacterium tuberculosis	R	NA	R	S	S	R	R
1438872.3	Mycobacterium tuberculosis 3067CJ	1438872.3.fna	1438872.3.PATRIC.cds.tab	Mycobacterium tuberculosis	R	NA	R	S	R	R	R
1438873.3	Mycobacterium tuberculosis 3280CJ	1438873.3.fna	1438873.3.PATRIC.cds.tab	Mycobacterium tuberculosis	R	NA	R	R	S	R	R
1438874.3	Mycobacterium tuberculosis 3499MM	1438874.3.fna	1438874.3.PATRIC.cds.tab	Mycobacterium tuberculosis	R	NA	R	R	R	R	R
1447434.3	Mycobacterium tuberculosis MD17902	1447434.3.fna	1447434.3.PATRIC.cds.tab	Mycobacterium tuberculosis	R	NA	R	NA	NA	NA	R
1447443.3	Mycobacterium tuberculosis MD17614	1447443.3.fna	1447443.3.PATRIC.cds.tab	Mycobacterium tuberculosis	R	NA	R	NA	NA	NA	R
1447446.3	Mycobacterium tuberculosis MD17748	1447446.3.fna	1447446.3.PATRIC.cds.tab	Mycobacterium tuberculosis	R	NA	R	NA	NA	NA	R
1447448.3	Mycobacterium tuberculosis MD20344	1447448.3.fna	1447448.3.PATRIC.cds.tab	Mycobacterium tuberculosis	R	NA	R	NA	NA	NA	R
1447449.3	Mycobacterium tuberculosis MD20845	1447449.3.fna	1447449.3.PATRIC.cds.tab	Mycobacterium tuberculosis	R	NA	R	NA	NA	NA	R
1447451.3	Mycobacterium tuberculosis MD19339	1447451.3.fna	1447451.3.PATRIC.cds.tab	Mycobacterium tuberculosis	R	NA	R	NA	NA	NA	R
1447453.3	Mycobacterium tuberculosis MD18472	1447453.3.fna	1447453.3.PATRIC.cds.tab	Mycobacterium tuberculosis	R	NA	R	NA	NA	NA	R
1447454.3	Mycobacterium tuberculosis MD19323	1447454.3.fna	1447454.3.PATRIC.cds.tab	Mycobacterium tuberculosis	R	NA	R	NA	NA	NA	R
1447457.3	Mycobacterium tuberculosis MD18096	1447457.3.fna	1447457.3.PATRIC.cds.tab	Mycobacterium tuberculosis	R	NA	R	NA	NA	NA	R
1447460.3	Mycobacterium tuberculosis MD17903	1447460.3.fna	1447460.3.PATRIC.cds.tab	Mycobacterium tuberculosis	R	NA	R	NA	NA	NA	R
1447461.3	Mycobacterium tuberculosis MD15594	1447461.3.fna	1447461.3.PATRIC.cds.tab	Mycobacterium tuberculosis	R	NA	R	NA	NA	NA	R
1447468.3	Mycobacterium tuberculosis MD16732	1447468.3.fna	1447468.3.PATRIC.cds.tab	Mycobacterium tuberculosis	R	NA	R	NA	NA	NA	R
1447471.3	Mycobacterium tuberculosis MD17517	1447471.3.fna	1447471.3.PATRIC.cds.tab	Mycobacterium tuberculosis	R	NA	R	NA	NA	NA	R
1447472.3	Mycobacterium tuberculosis MD17647	1447472.3.fna	1447472.3.PATRIC.cds.tab	Mycobacterium tuberculosis	R	NA	R	NA	NA	NA	R
1447474.3	Mycobacterium tuberculosis MD17613	1447474.3.fna	1447474.3.PATRIC.cds.tab	Mycobacterium tuberculosis	R	NA	R	NA	NA	NA	R
1447480.3	Mycobacterium tuberculosis MD17888	1447480.3.fna	1447480.3.PATRIC.cds.tab	Mycobacterium tuberculosis	R	NA	R	NA	NA	NA	R
1447488.3	Mycobacterium tuberculosis MD15958	1447488.3.fna	1447488.3.PATRIC.cds.tab	Mycobacterium tuberculosis	R	NA	R	NA	NA	NA	R
1447489.3	Mycobacterium tuberculosis MD16265	1447489.3.fna	1447489.3.PATRIC.cds.tab	Mycobacterium tuberculosis	R	NA	R	NA	NA	NA	R
1447492.3	Mycobacterium tuberculosis MD16571	1447492.3.fna	1447492.3.PATRIC.cds.tab	Mycobacterium tuberculosis	R	NA	R	NA	NA	NA	R
1447496.3	Mycobacterium tuberculosis MD15956	1447496.3.fna	1447496.3.PATRIC.cds.tab	Mycobacterium tuberculosis	R	NA	R	NA	NA	NA	R
1447501.3	Mycobacterium tuberculosis MD15855	1447501.3.fna	1447501.3.PATRIC.cds.tab	Mycobacterium tuberculosis	R	NA	R	NA	NA	NA	R
1447504.3	Mycobacterium tuberculosis MD14620	1447504.3.fna	1447504.3.PATRIC.cds.tab	Mycobacterium tuberculosis	R	NA	R	NA	NA	NA	R
1447505.3	Mycobacterium tuberculosis MD13744	1447505.3.fna	1447505.3.PATRIC.cds.tab	Mycobacterium tuberculosis	R	NA	R	NA	NA	NA	R
1447506.3	Mycobacterium tuberculosis MD14839	1447506.3.fna	1447506.3.PATRIC.cds.tab	Mycobacterium tuberculosis	R	NA	R	NA	NA	NA	R
1447518.3	Mycobacterium tuberculosis MD14825	1447518.3.fna	1447518.3.PATRIC.cds.tab	Mycobacterium tuberculosis	R	NA	R	NA	NA	NA	R
1447519.3	Mycobacterium tuberculosis MD15597	1447519.3.fna	1447519.3.PATRIC.cds.tab	Mycobacterium tuberculosis	R	NA	R	NA	NA	NA	R
1447520.3	Mycobacterium tuberculosis MD14720	1447520.3.fna	1447520.3.PATRIC.cds.tab	Mycobacterium tuberculosis	R	NA	R	NA	NA	NA	R
1447524.3	Mycobacterium tuberculosis MD15584	1447524.3.fna	1447524.3.PATRIC.cds.tab	Mycobacterium tuberculosis	R	NA	R	NA	NA	NA	R
1447525.3	Mycobacterium tuberculosis MD15758	1447525.3.fna	1447525.3.PATRIC.cds.tab	Mycobacterium tuberculosis	R	NA	R	NA	NA	NA	R
1447526.3	Mycobacterium tuberculosis MD15765	1447526.3.fna	1447526.3.PATRIC.cds.tab	Mycobacterium tuberculosis	R	NA	R	NA	NA	NA	R
1448488.3	Mycobacterium tuberculosis TKK_05MA_0004	1448488.3.fna	1448488.3.PATRIC.cds.tab	Mycobacterium tuberculosis	R	NA	R	S	S	R	R
1448495.3	Mycobacterium tuberculosis TKK_05MA_0016	1448495.3.fna	1448495.3.PATRIC.cds.tab	Mycobacterium tuberculosis	R	NA	R	R	R	R	R
1448497.3	Mycobacterium tuberculosis TKK_05MA_0018	1448497.3.fna	1448497.3.PATRIC.cds.tab	Mycobacterium tuberculosis	R	NA	R	R	R	R	R
1448498.3	Mycobacterium tuberculosis TKK_05MA_0020	1448498.3.fna	1448498.3.PATRIC.cds.tab	Mycobacterium tuberculosis	R	NA	R	S	S	R	S
1448505.3	Mycobacterium tuberculosis TKK_05MA_0033	1448505.3.fna	1448505.3.PATRIC.cds.tab	Mycobacterium tuberculosis	R	NA	R	S	S	R	R
1448506.3	Mycobacterium tuberculosis TKK_05MA_0035	1448506.3.fna	1448506.3.PATRIC.cds.tab	Mycobacterium tuberculosis	R	NA	R	S	S	R	R
1448508.3	Mycobacterium tuberculosis TKK_05MA_0037	1448508.3.fna	1448508.3.PATRIC.cds.tab	Mycobacterium tuberculosis	R	NA	R	S	S	R	S
1448509.3	Mycobacterium tuberculosis TKK_05MA_0040	1448509.3.fna	1448509.3.PATRIC.cds.tab	Mycobacterium tuberculosis	R	NA	R	S	S	R	S
1448516.3	Mycobacterium tuberculosis TKK_05MA_0051	1448516.3.fna	1448516.3.PATRIC.cds.tab	Mycobacterium tuberculosis	R	NA	R	S	S	R	S
1448522.3	Mycobacterium tuberculosis TKK_05MA_2005	1448522.3.fna	1448522.3.PATRIC.cds.tab	Mycobacterium tuberculosis	R	NA	R	R	R	R	R
1448523.3	Mycobacterium tuberculosis TKK_05MA_2008	1448523.3.fna	1448523.3.PATRIC.cds.tab	Mycobacterium tuberculosis	R	NA	R	R	R	R	R
1448530.3	Mycobacterium tuberculosis TKK_05SA_0016	1448530.3.fna	1448530.3.PATRIC.cds.tab	Mycobacterium tuberculosis	R	NA	R	R	R	R	R
1448532.3	Mycobacterium tuberculosis TKK_05SA_0018	1448532.3.fna	1448532.3.PATRIC.cds.tab	Mycobacterium tuberculosis	R	NA	R	R	R	R	R
1448544.3	Mycobacterium tuberculosis TKK_05SA_0041	1448544.3.fna	1448544.3.PATRIC.cds.tab	Mycobacterium tuberculosis	R	NA	R	S	S	R	R
1448546.3	Mycobacterium tuberculosis TKK_05SA_0043	1448546.3.fna	1448546.3.PATRIC.cds.tab	Mycobacterium tuberculosis	R	NA	R	R	R	R	R
1448554.3	Mycobacterium tuberculosis TKK_05SA_0054	1448554.3.fna	1448554.3.PATRIC.cds.tab	Mycobacterium tuberculosis	R	NA	R	S	S	R	R
1448687.3	Mycobacterium tuberculosis M1441	1448687.3.fna	1448687.3.PATRIC.cds.tab	Mycobacterium tuberculosis	R	NA	R	NA	NA	S	S
1448689.3	Mycobacterium tuberculosis M1448	1448689.3.fna	1448689.3.PATRIC.cds.tab	Mycobacterium tuberculosis	R	NA	R	NA	NA	S	S
1448694.3	Mycobacterium tuberculosis M1458	1448694.3.fna	1448694.3.PATRIC.cds.tab	Mycobacterium tuberculosis	R	NA	R	NA	NA	S	S
1448749.3	Mycobacterium tuberculosis M2084	1448749.3.fna	1448749.3.PATRIC.cds.tab	Mycobacterium tuberculosis	R	NA	R	NA	NA	R	S
1448750.3	Mycobacterium tuberculosis M2085	1448750.3.fna	1448750.3.PATRIC.cds.tab	Mycobacterium tuberculosis	R	NA	R	NA	NA	R	S
1448833.3	Mycobacterium tuberculosis H3367	1448833.3.fna	1448833.3.PATRIC.cds.tab	Mycobacterium tuberculosis	R	NA	R	NA	NA	R	R
1448838.3	Mycobacterium tuberculosis M13	1448838.3.fna	1448838.3.PATRIC.cds.tab	Mycobacterium tuberculosis	R	NA	R	NA	NA	S	R
1455263.3	Mycobacterium tuberculosis NRITLD44	1455263.3.fna	1455263.3.PATRIC.cds.tab	Mycobacterium tuberculosis	R	S	R	S	S	NA	R
1455264.3	Mycobacterium tuberculosis NRITLD45	1455264.3.fna	1455264.3.PATRIC.cds.tab	Mycobacterium tuberculosis	R	NA	R	NA	NA	NA	R
1455266.3	Mycobacterium tuberculosis NRITLD47	1455266.3.fna	1455266.3.PATRIC.cds.tab	Mycobacterium tuberculosis	R	R	R	R	R	NA	R
1455268.3	Mycobacterium tuberculosis NRITLD49	1455268.3.fna	1455268.3.PATRIC.cds.tab	Mycobacterium tuberculosis	R	S	R	S	R	NA	R
1455269.3	Mycobacterium tuberculosis NRITLD50	1455269.3.fna	1455269.3.PATRIC.cds.tab	Mycobacterium tuberculosis	R	S	R	S	R	NA	R
1455270.3	Mycobacterium tuberculosis NRITLD51	1455270.3.fna	1455270.3.PATRIC.cds.tab	Mycobacterium tuberculosis	R	S	R	S	R	NA	R
1455272.3	Mycobacterium tuberculosis NRITLD53	1455272.3.fna	1455272.3.PATRIC.cds.tab	Mycobacterium tuberculosis	R	NA	R	NA	NA	NA	R
1455273.3	Mycobacterium tuberculosis NRITLD54	1455273.3.fna	1455273.3.PATRIC.cds.tab	Mycobacterium tuberculosis	R	NA	R	NA	NA	NA	R
1455274.3	Mycobacterium tuberculosis NRITLD55	1455274.3.fna	1455274.3.PATRIC.cds.tab	Mycobacterium tuberculosis	R	S	R	S	S	NA	R
1455275.3	Mycobacterium tuberculosis NRITLD56	1455275.3.fna	1455275.3.PATRIC.cds.tab	Mycobacterium tuberculosis	R	NA	R	NA	NA	NA	R
1455276.3	Mycobacterium tuberculosis NRITLD57	1455276.3.fna	1455276.3.PATRIC.cds.tab	Mycobacterium tuberculosis	R	S	R	R	S	NA	R
1455278.3	Mycobacterium tuberculosis NRITLD59	1455278.3.fna	1455278.3.PATRIC.cds.tab	Mycobacterium tuberculosis	R	R	R	R	R	NA	R
1455283.3	Mycobacterium tuberculosis NRITLD09	1455283.3.fna	1455283.3.PATRIC.cds.tab	Mycobacterium tuberculosis	R	R	R	R	R	NA	R
1455284.3	Mycobacterium tuberculosis NRITLD10	1455284.3.fna	1455284.3.PATRIC.cds.tab	Mycobacterium tuberculosis	R	R	R	R	R	NA	R
1455285.3	Mycobacterium tuberculosis NRITLD11	1455285.3.fna	1455285.3.PATRIC.cds.tab	Mycobacterium tuberculosis	R	R	R	R	R	NA	R
1455286.3	Mycobacterium tuberculosis NRITLD12	1455286.3.fna	1455286.3.PATRIC.cds.tab	Mycobacterium tuberculosis	R	R	R	R	R	NA	R
1455287.3	Mycobacterium tuberculosis NRITLD13	1455287.3.fna	1455287.3.PATRIC.cds.tab	Mycobacterium tuberculosis	R	R	R	R	S	NA	S
1455288.3	Mycobacterium tuberculosis NRITLD14	1455288.3.fna	1455288.3.PATRIC.cds.tab	Mycobacterium tuberculosis	R	R	R	R	R	NA	R
1455289.3	Mycobacterium tuberculosis NRITLD15	1455289.3.fna	1455289.3.PATRIC.cds.tab	Mycobacterium tuberculosis	R	R	R	R	R	NA	R
1455290.3	Mycobacterium tuberculosis NRITLD16	1455290.3.fna	1455290.3.PATRIC.cds.tab	Mycobacterium tuberculosis	R	R	R	R	R	NA	R
1455291.3	Mycobacterium tuberculosis NRITLD17	1455291.3.fna	1455291.3.PATRIC.cds.tab	Mycobacterium tuberculosis	R	S	R	S	S	NA	R
1455292.3	Mycobacterium tuberculosis NRITLD18	1455292.3.fna	1455292.3.PATRIC.cds.tab	Mycobacterium tuberculosis	R	S	R	R	NA	NA	R
1455293.3	Mycobacterium tuberculosis NRITLD19	1455293.3.fna	1455293.3.PATRIC.cds.tab	Mycobacterium tuberculosis	R	S	R	S	R	NA	R
1455294.3	Mycobacterium tuberculosis NRITLD20	1455294.3.fna	1455294.3.PATRIC.cds.tab	Mycobacterium tuberculosis	R	R	R	R	R	NA	R
1455295.3	Mycobacterium tuberculosis NRITLD21	1455295.3.fna	1455295.3.PATRIC.cds.tab	Mycobacterium tuberculosis	R	R	R	R	R	NA	R
1455305.3	Mycobacterium tuberculosis NRITLD31	1455305.3.fna	1455305.3.PATRIC.cds.tab	Mycobacterium tuberculosis	R	S	R	R	S	NA	R
1455307.3	Mycobacterium tuberculosis NRITLD33	1455307.3.fna	1455307.3.PATRIC.cds.tab	Mycobacterium tuberculosis	R	S	R	R	S	NA	R
1455308.3	Mycobacterium tuberculosis NRITLD34	1455308.3.fna	1455308.3.PATRIC.cds.tab	Mycobacterium tuberculosis	R	S	R	R	S	NA	R
1455311.3	Mycobacterium tuberculosis NRITLD37	1455311.3.fna	1455311.3.PATRIC.cds.tab	Mycobacterium tuberculosis	R	S	R	S	S	NA	R
1455312.3	Mycobacterium tuberculosis NRITLD38	1455312.3.fna	1455312.3.PATRIC.cds.tab	Mycobacterium tuberculosis	R	R	R	R	R	NA	R
1773.266	Mycobacterium tuberculosis 10507-09	1773.266.fna	1773.266.PATRIC.cds.tab	Mycobacterium tuberculosis	R	NA	R	NA	NA	R	R
1773.267	Mycobacterium tuberculosis 8073-07	1773.267.fna	1773.267.PATRIC.cds.tab	Mycobacterium tuberculosis	R	NA	R	NA	R	R	R
1773.272	Mycobacterium tuberculosis 474-05	1773.272.fna	1773.272.PATRIC.cds.tab	Mycobacterium tuberculosis	R	NA	R	NA	NA	R	R
1773.277	Mycobacterium tuberculosis 7424-07	1773.277.fna	1773.277.PATRIC.cds.tab	Mycobacterium tuberculosis	R	NA	R	NA	S	R	R
1773.281	Mycobacterium tuberculosis 683-05	1773.281.fna	1773.281.PATRIC.cds.tab	Mycobacterium tuberculosis	R	NA	R	NA	S	R	R
1773.282	Mycobacterium tuberculosis 8038-95	1773.282.fna	1773.282.PATRIC.cds.tab	Mycobacterium tuberculosis	R	NA	R	NA	S	R	S
1773.286	Mycobacterium tuberculosis 9827-01	1773.286.fna	1773.286.PATRIC.cds.tab	Mycobacterium tuberculosis	R	NA	R	NA	NA	S	R
1773.287	Mycobacterium tuberculosis 10530-05	1773.287.fna	1773.287.PATRIC.cds.tab	Mycobacterium tuberculosis	R	NA	R	NA	S	R	R
1773.302	Mycobacterium tuberculosis 4419-02	1773.302.fna	1773.302.PATRIC.cds.tab	Mycobacterium tuberculosis	R	NA	R	NA	NA	R	R
1773.305	Mycobacterium tuberculosis 9048-05	1773.305.fna	1773.305.PATRIC.cds.tab	Mycobacterium tuberculosis	R	NA	R	NA	S	R	R
1773.308	Mycobacterium tuberculosis 7454-06	1773.308.fna	1773.308.PATRIC.cds.tab	Mycobacterium tuberculosis	R	NA	R	NA	S	R	R
1773.311	Mycobacterium tuberculosis 966-95	1773.311.fna	1773.311.PATRIC.cds.tab	Mycobacterium tuberculosis	R	NA	R	NA	NA	R	NA
1773.312	Mycobacterium tuberculosis 12615-95	1773.312.fna	1773.312.PATRIC.cds.tab	Mycobacterium tuberculosis	R	NA	R	NA	NA	R	R
1773.318	Mycobacterium tuberculosis 6844-06	1773.318.fna	1773.318.PATRIC.cds.tab	Mycobacterium tuberculosis	R	NA	R	NA	R	R	R
1773.319	Mycobacterium tuberculosis 9052-05	1773.319.fna	1773.319.PATRIC.cds.tab	Mycobacterium tuberculosis	R	NA	R	NA	S	R	R
1773.325	Mycobacterium tuberculosis 711-05	1773.325.fna	1773.325.PATRIC.cds.tab	Mycobacterium tuberculosis	R	NA	R	NA	S	R	R
1773.326	Mycobacterium tuberculosis 7942-05	1773.326.fna	1773.326.PATRIC.cds.tab	Mycobacterium tuberculosis	R	NA	R	NA	S	R	R
1773.327	Mycobacterium tuberculosis 4461-02	1773.327.fna	1773.327.PATRIC.cds.tab	Mycobacterium tuberculosis	R	NA	R	NA	NA	R	R
1773.331	Mycobacterium tuberculosis 10735-04	1773.331.fna	1773.331.PATRIC.cds.tab	Mycobacterium tuberculosis	R	NA	R	NA	S	R	R
1773.335	Mycobacterium tuberculosis 2389-05	1773.335.fna	1773.335.PATRIC.cds.tab	Mycobacterium tuberculosis	R	NA	R	NA	S	R	R
1773.336	Mycobacterium tuberculosis 4769-05	1773.336.fna	1773.336.PATRIC.cds.tab	Mycobacterium tuberculosis	R	NA	R	NA	NA	R	R
1773.337	Mycobacterium tuberculosis 5250-07	1773.337.fna	1773.337.PATRIC.cds.tab	Mycobacterium tuberculosis	R	NA	R	NA	S	R	R
1773.340	Mycobacterium tuberculosis 4730-03	1773.340.fna	1773.340.PATRIC.cds.tab	Mycobacterium tuberculosis	R	NA	R	NA	NA	R	R
1773.342	Mycobacterium tuberculosis 3811-05	1773.342.fna	1773.342.PATRIC.cds.tab	Mycobacterium tuberculosis	R	NA	R	NA	S	R	R
1773.344	Mycobacterium tuberculosis 1312-05	1773.344.fna	1773.344.PATRIC.cds.tab	Mycobacterium tuberculosis	R	NA	R	NA	S	R	R
1773.348	Mycobacterium tuberculosis 9847-95	1773.348.fna	1773.348.PATRIC.cds.tab	Mycobacterium tuberculosis	R	NA	R	NA	NA	R	R
1773.351	Mycobacterium tuberculosis 8886-01	1773.351.fna	1773.351.PATRIC.cds.tab	Mycobacterium tuberculosis	R	NA	R	NA	NA	S	R
1773.354	Mycobacterium tuberculosis 3297-06	1773.354.fna	1773.354.PATRIC.cds.tab	Mycobacterium tuberculosis	R	NA	R	NA	S	R	R
1773.365	Mycobacterium tuberculosis 10529-05	1773.365.fna	1773.365.PATRIC.cds.tab	Mycobacterium tuberculosis	R	NA	R	NA	S	R	R
1773.367	Mycobacterium tuberculosis 8455-05	1773.367.fna	1773.367.PATRIC.cds.tab	Mycobacterium tuberculosis	R	NA	R	NA	S	R	R
1773.370	Mycobacterium tuberculosis 694-05	1773.370.fna	1773.370.PATRIC.cds.tab	Mycobacterium tuberculosis	R	NA	R	NA	S	R	R
1773.371	Mycobacterium tuberculosis 9406-05	1773.371.fna	1773.371.PATRIC.cds.tab	Mycobacterium tuberculosis	R	NA	R	NA	NA	R	R
1267355.3	Mycobacterium tuberculosis TKK-01-0008	1267355.3.fna	1267355.3.PATRIC.cds.tab	Mycobacterium tuberculosis	S	S	S	S	S	R	S
1267357.3	Mycobacterium tuberculosis TKK-01-0020	1267357.3.fna	1267357.3.PATRIC.cds.tab	Mycobacterium tuberculosis	S	S	R	S	S	R	R
1267358.3	Mycobacterium tuberculosis TKK-01-0021	1267358.3.fna	1267358.3.PATRIC.cds.tab	Mycobacterium tuberculosis	S	S	R	S	S	S	S
1267360.3	Mycobacterium tuberculosis TKK-01-0026	1267360.3.fna	1267360.3.PATRIC.cds.tab	Mycobacterium tuberculosis	S	S	R	S	S	R	R
1267361.3	Mycobacterium tuberculosis TKK-01-0032	1267361.3.fna	1267361.3.PATRIC.cds.tab	Mycobacterium tuberculosis	S	S	R	S	S	R	S
1267363.3	Mycobacterium tuberculosis TKK-01-0072	1267363.3.fna	1267363.3.PATRIC.cds.tab	Mycobacterium tuberculosis	S	S	R	S	S	R	S
1295797.3	Mycobacterium tuberculosis OFXR-2	1295797.3.fna	1295797.3.PATRIC.cds.tab	Mycobacterium tuberculosis	S	S	S	NA	R	S	S
1295802.3	Mycobacterium tuberculosis OFXR-10	1295802.3.fna	1295802.3.PATRIC.cds.tab	Mycobacterium tuberculosis	S	S	S	NA	R	S	S
1295803.3	Mycobacterium tuberculosis OFXR-11	1295803.3.fna	1295803.3.PATRIC.cds.tab	Mycobacterium tuberculosis	S	R	R	NA	R	S	NA
1295804.3	Mycobacterium tuberculosis OFXR-12	1295804.3.fna	1295804.3.PATRIC.cds.tab	Mycobacterium tuberculosis	S	S	R	NA	R	S	S
1295806.3	Mycobacterium tuberculosis OFXR-14	1295806.3.fna	1295806.3.PATRIC.cds.tab	Mycobacterium tuberculosis	S	S	NA	NA	R	S	S
1295807.3	Mycobacterium tuberculosis OFXR-15	1295807.3.fna	1295807.3.PATRIC.cds.tab	Mycobacterium tuberculosis	S	S	S	NA	R	S	S
1295808.3	Mycobacterium tuberculosis OFXR-16	1295808.3.fna	1295808.3.PATRIC.cds.tab	Mycobacterium tuberculosis	S	S	S	NA	R	S	S
1324219.3	Mycobacterium tuberculosis TKK-01-0002	1324219.3.fna	1324219.3.PATRIC.cds.tab	Mycobacterium tuberculosis	S	S	S	S	S	S	R
1324220.3	Mycobacterium tuberculosis TKK-01-0003	1324220.3.fna	1324220.3.PATRIC.cds.tab	Mycobacterium tuberculosis	S	S	S	S	S	R	S
1324222.3	Mycobacterium tuberculosis TKK-01-0005	1324222.3.fna	1324222.3.PATRIC.cds.tab	Mycobacterium tuberculosis	S	R	S	S	S	S	R
1324223.3	Mycobacterium tuberculosis TKK-01-0006	1324223.3.fna	1324223.3.PATRIC.cds.tab	Mycobacterium tuberculosis	S	S	R	S	S	R	S
1324224.3	Mycobacterium tuberculosis TKK-01-0007	1324224.3.fna	1324224.3.PATRIC.cds.tab	Mycobacterium tuberculosis	S	S	S	S	S	S	R
1324225.3	Mycobacterium tuberculosis TKK-01-0009	1324225.3.fna	1324225.3.PATRIC.cds.tab	Mycobacterium tuberculosis	S	S	S	S	S	R	S
1324226.3	Mycobacterium tuberculosis TKK-01-0010	1324226.3.fna	1324226.3.PATRIC.cds.tab	Mycobacterium tuberculosis	S	S	R	S	S	S	R
1324227.3	Mycobacterium tuberculosis TKK-01-0011	1324227.3.fna	1324227.3.PATRIC.cds.tab	Mycobacterium tuberculosis	S	S	R	S	S	R	S
1324231.3	Mycobacterium tuberculosis TKK-01-0015	1324231.3.fna	1324231.3.PATRIC.cds.tab	Mycobacterium tuberculosis	S	S	R	R	S	R	R
1324233.3	Mycobacterium tuberculosis TKK-01-0018	1324233.3.fna	1324233.3.PATRIC.cds.tab	Mycobacterium tuberculosis	S	S	R	S	S	S	R
1324235.3	Mycobacterium tuberculosis TKK-01-0022	1324235.3.fna	1324235.3.PATRIC.cds.tab	Mycobacterium tuberculosis	S	S	S	S	R	R	S
1324238.3	Mycobacterium tuberculosis TKK-01-0027	1324238.3.fna	1324238.3.PATRIC.cds.tab	Mycobacterium tuberculosis	S	S	R	S	S	S	S
1324239.3	Mycobacterium tuberculosis TKK-01-0028	1324239.3.fna	1324239.3.PATRIC.cds.tab	Mycobacterium tuberculosis	S	S	R	S	S	R	R
1324240.3	Mycobacterium tuberculosis TKK-01-0029	1324240.3.fna	1324240.3.PATRIC.cds.tab	Mycobacterium tuberculosis	S	S	R	S	S	R	R
1324241.3	Mycobacterium tuberculosis TKK-01-0030	1324241.3.fna	1324241.3.PATRIC.cds.tab	Mycobacterium tuberculosis	S	S	R	S	S	R	S
1324242.3	Mycobacterium tuberculosis TKK-01-0031	1324242.3.fna	1324242.3.PATRIC.cds.tab	Mycobacterium tuberculosis	S	S	R	S	S	R	S
1324244.3	Mycobacterium tuberculosis TKK-01-0034	1324244.3.fna	1324244.3.PATRIC.cds.tab	Mycobacterium tuberculosis	S	S	R	S	S	S	R
1324246.3	Mycobacterium tuberculosis TKK-01-0036	1324246.3.fna	1324246.3.PATRIC.cds.tab	Mycobacterium tuberculosis	S	S	S	S	S	S	R
1324247.3	Mycobacterium tuberculosis TKK-01-0037	1324247.3.fna	1324247.3.PATRIC.cds.tab	Mycobacterium tuberculosis	S	S	R	S	S	S	S
1324249.3	Mycobacterium tuberculosis TKK-01-0039	1324249.3.fna	1324249.3.PATRIC.cds.tab	Mycobacterium tuberculosis	S	S	R	S	S	R	R
1324254.3	Mycobacterium tuberculosis TKK-01-0044	1324254.3.fna	1324254.3.PATRIC.cds.tab	Mycobacterium tuberculosis	S	S	R	S	S	R	S
1324255.3	Mycobacterium tuberculosis TKK-01-0045	1324255.3.fna	1324255.3.PATRIC.cds.tab	Mycobacterium tuberculosis	S	S	R	S	S	R	R
1324256.3	Mycobacterium tuberculosis TKK-01-0046	1324256.3.fna	1324256.3.PATRIC.cds.tab	Mycobacterium tuberculosis	S	S	R	S	S	S	R
1324257.3	Mycobacterium tuberculosis TKK-01-0047	1324257.3.fna	1324257.3.PATRIC.cds.tab	Mycobacterium tuberculosis	S	S	R	S	S	S	S
1324259.3	Mycobacterium tuberculosis TKK-01-0049	1324259.3.fna	1324259.3.PATRIC.cds.tab	Mycobacterium tuberculosis	S	S	R	S	S	S	S
1324261.3	Mycobacterium tuberculosis TKK-01-0051	1324261.3.fna	1324261.3.PATRIC.cds.tab	Mycobacterium tuberculosis	S	S	R	S	R	S	R
1324262.3	Mycobacterium tuberculosis TKK-01-0052	1324262.3.fna	1324262.3.PATRIC.cds.tab	Mycobacterium tuberculosis	S	R	S	R	S	S	S
1324263.3	Mycobacterium tuberculosis TKK-01-0053	1324263.3.fna	1324263.3.PATRIC.cds.tab	Mycobacterium tuberculosis	S	S	R	S	S	S	R
1324264.3	Mycobacterium tuberculosis TKK-01-0054	1324264.3.fna	1324264.3.PATRIC.cds.tab	Mycobacterium tuberculosis	S	S	S	S	S	S	S
1324265.3	Mycobacterium tuberculosis TKK-01-0055	1324265.3.fna	1324265.3.PATRIC.cds.tab	Mycobacterium tuberculosis	S	S	R	S	S	R	S
1324266.3	Mycobacterium tuberculosis TKK-01-0056	1324266.3.fna	1324266.3.PATRIC.cds.tab	Mycobacterium tuberculosis	S	S	R	S	S	R	S
1324268.3	Mycobacterium tuberculosis TKK-01-0058	1324268.3.fna	1324268.3.PATRIC.cds.tab	Mycobacterium tuberculosis	S	S	R	S	S	S	R
1324270.3	Mycobacterium tuberculosis TKK-01-0060	1324270.3.fna	1324270.3.PATRIC.cds.tab	Mycobacterium tuberculosis	S	S	R	S	S	S	S
1324273.3	Mycobacterium tuberculosis TKK-01-0063	1324273.3.fna	1324273.3.PATRIC.cds.tab	Mycobacterium tuberculosis	S	S	R	R	S	R	S
1324275.3	Mycobacterium tuberculosis TKK-01-0065	1324275.3.fna	1324275.3.PATRIC.cds.tab	Mycobacterium tuberculosis	S	S	R	S	S	S	S
1324276.3	Mycobacterium tuberculosis TKK-01-0066	1324276.3.fna	1324276.3.PATRIC.cds.tab	Mycobacterium tuberculosis	S	S	R	S	S	S	R
1324277.3	Mycobacterium tuberculosis TKK-01-0067	1324277.3.fna	1324277.3.PATRIC.cds.tab	Mycobacterium tuberculosis	S	S	S	S	S	R	S
1324285.3	Mycobacterium tuberculosis TKK-01-0077	1324285.3.fna	1324285.3.PATRIC.cds.tab	Mycobacterium tuberculosis	S	S	S	S	S	S	R
1324286.3	Mycobacterium tuberculosis TKK-01-0078	1324286.3.fna	1324286.3.PATRIC.cds.tab	Mycobacterium tuberculosis	S	S	S	S	S	R	S
1324288.3	Mycobacterium tuberculosis TKK-01-0081	1324288.3.fna	1324288.3.PATRIC.cds.tab	Mycobacterium tuberculosis	S	S	S	S	S	S	S
1324289.3	Mycobacterium tuberculosis TKK-01-0082	1324289.3.fna	1324289.3.PATRIC.cds.tab	Mycobacterium tuberculosis	S	S	S	S	S	S	S
1324290.3	Mycobacterium tuberculosis TKK-01-0083	1324290.3.fna	1324290.3.PATRIC.cds.tab	Mycobacterium tuberculosis	S	S	S	S	S	S	S
1324291.3	Mycobacterium tuberculosis TKK-01-0084	1324291.3.fna	1324291.3.PATRIC.cds.tab	Mycobacterium tuberculosis	S	S	S	S	S	S	S
1324292.3	Mycobacterium tuberculosis TKK-01-0085	1324292.3.fna	1324292.3.PATRIC.cds.tab	Mycobacterium tuberculosis	S	S	S	S	S	S	S
1324293.3	Mycobacterium tuberculosis TKK-01-0086	1324293.3.fna	1324293.3.PATRIC.cds.tab	Mycobacterium tuberculosis	S	S	S	S	S	S	S
1324294.3	Mycobacterium tuberculosis TKK-01-0087	1324294.3.fna	1324294.3.PATRIC.cds.tab	Mycobacterium tuberculosis	S	S	S	S	S	S	S
1324295.3	Mycobacterium tuberculosis TKK-01-0088	1324295.3.fna	1324295.3.PATRIC.cds.tab	Mycobacterium tuberculosis	S	S	S	S	S	S	S
1324296.3	Mycobacterium tuberculosis TKK-01-0089	1324296.3.fna	1324296.3.PATRIC.cds.tab	Mycobacterium tuberculosis	S	S	S	S	S	S	S
1324297.3	Mycobacterium tuberculosis TKK-01-0090	1324297.3.fna	1324297.3.PATRIC.cds.tab	Mycobacterium tuberculosis	S	S	S	S	S	S	S
1324298.3	Mycobacterium tuberculosis TKK-01-0091	1324298.3.fna	1324298.3.PATRIC.cds.tab	Mycobacterium tuberculosis	S	S	S	S	S	S	S
1324299.3	Mycobacterium tuberculosis TKK-01-0092	1324299.3.fna	1324299.3.PATRIC.cds.tab	Mycobacterium tuberculosis	S	S	S	S	S	S	S
1324300.3	Mycobacterium tuberculosis TKK-01-0093	1324300.3.fna	1324300.3.PATRIC.cds.tab	Mycobacterium tuberculosis	S	S	S	S	S	S	S
1324301.3	Mycobacterium tuberculosis TKK-01-0094	1324301.3.fna	1324301.3.PATRIC.cds.tab	Mycobacterium tuberculosis	S	S	S	S	S	S	S
1354101.3	Mycobacterium tuberculosis MAL020186	1354101.3.fna	1354101.3.PATRIC.cds.tab	Mycobacterium tuberculosis	S	NA	R	NA	NA	S	R
1354104.3	Mycobacterium tuberculosis MAL020193	1354104.3.fna	1354104.3.PATRIC.cds.tab	Mycobacterium tuberculosis	S	NA	S	NA	NA	S	S
1354108.3	Mycobacterium tuberculosis MAL020197	1354108.3.fna	1354108.3.PATRIC.cds.tab	Mycobacterium tuberculosis	S	NA	R	NA	NA	S	S
1354111.3	Mycobacterium tuberculosis MAL020201	1354111.3.fna	1354111.3.PATRIC.cds.tab	Mycobacterium tuberculosis	S	NA	R	NA	NA	R	R
1354114.3	Mycobacterium tuberculosis MAL020206	1354114.3.fna	1354114.3.PATRIC.cds.tab	Mycobacterium tuberculosis	S	NA	R	NA	NA	R	R
1354115.3	Mycobacterium tuberculosis MAL020208	1354115.3.fna	1354115.3.PATRIC.cds.tab	Mycobacterium tuberculosis	S	NA	R	NA	NA	R	R
1354124.3	Mycobacterium tuberculosis MAL020142	1354124.3.fna	1354124.3.PATRIC.cds.tab	Mycobacterium tuberculosis	S	NA	R	NA	NA	R	R
1354129.3	Mycobacterium tuberculosis MAL020150	1354129.3.fna	1354129.3.PATRIC.cds.tab	Mycobacterium tuberculosis	S	NA	R	NA	NA	S	R
1354132.3	Mycobacterium tuberculosis MAL020157	1354132.3.fna	1354132.3.PATRIC.cds.tab	Mycobacterium tuberculosis	S	S	S	S	S	S	S
1354133.3	Mycobacterium tuberculosis MAL020160	1354133.3.fna	1354133.3.PATRIC.cds.tab	Mycobacterium tuberculosis	S	NA	S	NA	NA	S	S
1354135.3	Mycobacterium tuberculosis MAL020167	1354135.3.fna	1354135.3.PATRIC.cds.tab	Mycobacterium tuberculosis	S	NA	R	NA	NA	S	R
1354137.3	Mycobacterium tuberculosis MAL020110	1354137.3.fna	1354137.3.PATRIC.cds.tab	Mycobacterium tuberculosis	S	NA	S	NA	NA	S	S
1354138.3	Mycobacterium tuberculosis MAL020120	1354138.3.fna	1354138.3.PATRIC.cds.tab	Mycobacterium tuberculosis	S	NA	S	NA	NA	S	S
1354139.3	Mycobacterium tuberculosis MAL020131	1354139.3.fna	1354139.3.PATRIC.cds.tab	Mycobacterium tuberculosis	S	NA	S	NA	NA	S	S
1354140.3	Mycobacterium tuberculosis MAL020132	1354140.3.fna	1354140.3.PATRIC.cds.tab	Mycobacterium tuberculosis	S	NA	S	NA	NA	S	S
1354141.3	Mycobacterium tuberculosis MAL020136	1354141.3.fna	1354141.3.PATRIC.cds.tab	Mycobacterium tuberculosis	S	NA	S	NA	NA	S	S
1354142.3	Mycobacterium tuberculosis MAL020174	1354142.3.fna	1354142.3.PATRIC.cds.tab	Mycobacterium tuberculosis	S	NA	R	NA	NA	S	R
1354143.3	Mycobacterium tuberculosis MAL010078	1354143.3.fna	1354143.3.PATRIC.cds.tab	Mycobacterium tuberculosis	S	NA	S	NA	NA	S	S
1354144.3	Mycobacterium tuberculosis MAL010080	1354144.3.fna	1354144.3.PATRIC.cds.tab	Mycobacterium tuberculosis	S	NA	S	NA	NA	S	S
1354145.3	Mycobacterium tuberculosis MAL010086	1354145.3.fna	1354145.3.PATRIC.cds.tab	Mycobacterium tuberculosis	S	NA	S	NA	NA	S	S
1354146.3	Mycobacterium tuberculosis MAL010087	1354146.3.fna	1354146.3.PATRIC.cds.tab	Mycobacterium tuberculosis	S	NA	S	NA	NA	S	S
1354147.3	Mycobacterium tuberculosis MAL010088	1354147.3.fna	1354147.3.PATRIC.cds.tab	Mycobacterium tuberculosis	S	NA	S	NA	NA	R	S
1354148.3	Mycobacterium tuberculosis MAL010103	1354148.3.fna	1354148.3.PATRIC.cds.tab	Mycobacterium tuberculosis	S	NA	S	NA	NA	S	S
1354150.3	Mycobacterium tuberculosis MAL010106	1354150.3.fna	1354150.3.PATRIC.cds.tab	Mycobacterium tuberculosis	S	NA	S	NA	NA	S	S
1354151.3	Mycobacterium tuberculosis MAL010108	1354151.3.fna	1354151.3.PATRIC.cds.tab	Mycobacterium tuberculosis	S	NA	R	NA	NA	S	R
1354152.3	Mycobacterium tuberculosis MAL010109	1354152.3.fna	1354152.3.PATRIC.cds.tab	Mycobacterium tuberculosis	S	NA	S	NA	NA	S	S
1354153.3	Mycobacterium tuberculosis MAL010110	1354153.3.fna	1354153.3.PATRIC.cds.tab	Mycobacterium tuberculosis	S	NA	S	NA	NA	S	S
1354154.3	Mycobacterium tuberculosis MAL010133	1354154.3.fna	1354154.3.PATRIC.cds.tab	Mycobacterium tuberculosis	S	NA	S	NA	NA	S	S
1354155.3	Mycobacterium tuberculosis MAL010134	1354155.3.fna	1354155.3.PATRIC.cds.tab	Mycobacterium tuberculosis	S	NA	S	NA	NA	S	S
1354156.3	Mycobacterium tuberculosis MAL020102	1354156.3.fna	1354156.3.PATRIC.cds.tab	Mycobacterium tuberculosis	S	NA	S	NA	NA	S	S
1354157.3	Mycobacterium tuberculosis MAL010117	1354157.3.fna	1354157.3.PATRIC.cds.tab	Mycobacterium tuberculosis	S	NA	S	NA	NA	S	S
1354158.3	Mycobacterium tuberculosis MAL010121	1354158.3.fna	1354158.3.PATRIC.cds.tab	Mycobacterium tuberculosis	S	NA	S	NA	NA	S	S
1354159.3	Mycobacterium tuberculosis MAL010124	1354159.3.fna	1354159.3.PATRIC.cds.tab	Mycobacterium tuberculosis	S	NA	S	NA	NA	S	S
1354161.3	Mycobacterium africanum MAL010070	1354161.3.fna	1354161.3.PATRIC.cds.tab	Mycobacterium africanum	S	NA	S	NA	NA	S	S
1354162.3	Mycobacterium africanum MAL010071	1354162.3.fna	1354162.3.PATRIC.cds.tab	Mycobacterium africanum	S	NA	S	NA	NA	S	S
1354164.3	Mycobacterium africanum MAL010074	1354164.3.fna	1354164.3.PATRIC.cds.tab	Mycobacterium africanum	S	NA	S	NA	NA	S	S
1354165.3	Mycobacterium africanum MAL010079	1354165.3.fna	1354165.3.PATRIC.cds.tab	Mycobacterium africanum	S	NA	S	NA	NA	S	S
1354166.3	Mycobacterium africanum MAL010081	1354166.3.fna	1354166.3.PATRIC.cds.tab	Mycobacterium africanum	S	NA	S	NA	NA	S	S
1354171.3	Mycobacterium africanum MAL010099	1354171.3.fna	1354171.3.PATRIC.cds.tab	Mycobacterium africanum	S	NA	S	NA	NA	S	S
1354172.3	Mycobacterium africanum MAL010100	1354172.3.fna	1354172.3.PATRIC.cds.tab	Mycobacterium africanum	S	NA	S	NA	NA	S	S
1354173.3	Mycobacterium africanum MAL010102	1354173.3.fna	1354173.3.PATRIC.cds.tab	Mycobacterium africanum	S	NA	S	NA	NA	S	S
1354174.3	Mycobacterium africanum MAL010111	1354174.3.fna	1354174.3.PATRIC.cds.tab	Mycobacterium africanum	S	NA	S	NA	NA	S	S
1354175.3	Mycobacterium africanum MAL010112	1354175.3.fna	1354175.3.PATRIC.cds.tab	Mycobacterium africanum	S	NA	S	NA	NA	S	S
1354176.3	Mycobacterium africanum MAL010118	1354176.3.fna	1354176.3.PATRIC.cds.tab	Mycobacterium africanum	S	NA	S	NA	NA	S	S
1354177.3	Mycobacterium africanum MAL010120	1354177.3.fna	1354177.3.PATRIC.cds.tab	Mycobacterium africanum	S	NA	S	NA	NA	S	S
1354178.3	Mycobacterium africanum MAL010123	1354178.3.fna	1354178.3.PATRIC.cds.tab	Mycobacterium africanum	S	NA	S	NA	NA	S	S
1354179.3	Mycobacterium africanum MAL010128	1354179.3.fna	1354179.3.PATRIC.cds.tab	Mycobacterium africanum	S	NA	S	NA	NA	S	S
1354180.3	Mycobacterium africanum MAL010129	1354180.3.fna	1354180.3.PATRIC.cds.tab	Mycobacterium africanum	S	NA	S	NA	NA	S	S
1354181.3	Mycobacterium africanum MAL010131	1354181.3.fna	1354181.3.PATRIC.cds.tab	Mycobacterium africanum	S	NA	S	NA	NA	S	S
1354182.3	Mycobacterium africanum MAL010136	1354182.3.fna	1354182.3.PATRIC.cds.tab	Mycobacterium africanum	S	NA	S	NA	NA	S	S
1354183.3	Mycobacterium africanum MAL010137	1354183.3.fna	1354183.3.PATRIC.cds.tab	Mycobacterium africanum	S	NA	S	NA	NA	S	S
1354186.3	Mycobacterium africanum MAL020107	1354186.3.fna	1354186.3.PATRIC.cds.tab	Mycobacterium africanum	S	S	S	S	S	S	S
1354187.3	Mycobacterium africanum MAL020135	1354187.3.fna	1354187.3.PATRIC.cds.tab	Mycobacterium africanum	S	NA	S	NA	NA	S	S
1354188.3	Mycobacterium africanum MAL020176	1354188.3.fna	1354188.3.PATRIC.cds.tab	Mycobacterium africanum	S	S	R	S	S	S	S
1354189.3	Mycobacterium africanum MAL020185	1354189.3.fna	1354189.3.PATRIC.cds.tab	Mycobacterium africanum	S	NA	R	NA	NA	S	R
1354191.3	Mycobacterium africanum MAL020173	1354191.3.fna	1354191.3.PATRIC.cds.tab	Mycobacterium africanum	S	S	R	S	S	R	S
1354192.3	Mycobacterium africanum MAL020130	1354192.3.fna	1354192.3.PATRIC.cds.tab	Mycobacterium africanum	S	S	S	S	S	S	S
1354193.3	Mycobacterium bovis MAL010093	1354193.3.fna	1354193.3.PATRIC.cds.tab	Mycobacterium bovis	S	NA	S	NA	NA	S	S
1397865.3	Mycobacterium tuberculosis TKK_02_0020	1397865.3.fna	1397865.3.PATRIC.cds.tab	Mycobacterium tuberculosis	S	S	R	R	S	R	R
1397877.3	Mycobacterium tuberculosis TKK_02_0046	1397877.3.fna	1397877.3.PATRIC.cds.tab	Mycobacterium tuberculosis	S	S	S	S	S	R	S
1397889.3	Mycobacterium tuberculosis TKK_03_0018	1397889.3.fna	1397889.3.PATRIC.cds.tab	Mycobacterium tuberculosis	S	NA	S	S	S	S	S
1397890.3	Mycobacterium tuberculosis TKK_03_0020	1397890.3.fna	1397890.3.PATRIC.cds.tab	Mycobacterium tuberculosis	S	NA	S	S	S	S	S
1397891.3	Mycobacterium tuberculosis TKK_03_0022	1397891.3.fna	1397891.3.PATRIC.cds.tab	Mycobacterium tuberculosis	S	NA	S	S	S	S	S
1397892.3	Mycobacterium tuberculosis TKK_03_0025	1397892.3.fna	1397892.3.PATRIC.cds.tab	Mycobacterium tuberculosis	S	NA	S	S	S	S	S
1397893.3	Mycobacterium tuberculosis TKK_03_0026	1397893.3.fna	1397893.3.PATRIC.cds.tab	Mycobacterium tuberculosis	S	NA	S	S	S	S	S
1397894.3	Mycobacterium tuberculosis TKK_03_0027	1397894.3.fna	1397894.3.PATRIC.cds.tab	Mycobacterium tuberculosis	S	NA	S	S	S	S	S
1397895.3	Mycobacterium tuberculosis TKK_03_0029	1397895.3.fna	1397895.3.PATRIC.cds.tab	Mycobacterium tuberculosis	S	NA	S	S	S	S	S
1397896.3	Mycobacterium tuberculosis TKK_03_0030	1397896.3.fna	1397896.3.PATRIC.cds.tab	Mycobacterium tuberculosis	S	NA	S	S	S	S	S
1397897.3	Mycobacterium tuberculosis TKK_03_0031	1397897.3.fna	1397897.3.PATRIC.cds.tab	Mycobacterium tuberculosis	S	NA	S	S	S	S	S
1397899.3	Mycobacterium tuberculosis TKK_03_0033	1397899.3.fna	1397899.3.PATRIC.cds.tab	Mycobacterium tuberculosis	S	NA	S	S	S	S	S
1397900.3	Mycobacterium tuberculosis TKK_03_0034	1397900.3.fna	1397900.3.PATRIC.cds.tab	Mycobacterium tuberculosis	S	NA	S	S	S	S	S
1397901.3	Mycobacterium tuberculosis TKK_03_0036	1397901.3.fna	1397901.3.PATRIC.cds.tab	Mycobacterium tuberculosis	S	NA	S	S	S	S	S
1397902.3	Mycobacterium tuberculosis TKK_03_0043	1397902.3.fna	1397902.3.PATRIC.cds.tab	Mycobacterium tuberculosis	S	NA	S	S	S	S	S
1397903.3	Mycobacterium tuberculosis TKK_03_0045	1397903.3.fna	1397903.3.PATRIC.cds.tab	Mycobacterium tuberculosis	S	NA	S	S	S	S	S
1397904.3	Mycobacterium tuberculosis TKK_03_0078	1397904.3.fna	1397904.3.PATRIC.cds.tab	Mycobacterium tuberculosis	S	NA	S	S	S	S	S
1397905.3	Mycobacterium tuberculosis TKK_03_0081	1397905.3.fna	1397905.3.PATRIC.cds.tab	Mycobacterium tuberculosis	S	NA	S	S	S	S	S
1397906.3	Mycobacterium tuberculosis TKK_03_0082	1397906.3.fna	1397906.3.PATRIC.cds.tab	Mycobacterium tuberculosis	S	NA	R	S	S	S	S
1400885.3	Mycobacterium tuberculosis KT-0023	1400885.3.fna	1400885.3.PATRIC.cds.tab	Mycobacterium tuberculosis	S	R	NA	S	R	R	S
1400893.3	Mycobacterium tuberculosis KT-0039	1400893.3.fna	1400893.3.PATRIC.cds.tab	Mycobacterium tuberculosis	S	S	S	S	S	S	S
1400895.3	Mycobacterium tuberculosis KT-0043	1400895.3.fna	1400895.3.PATRIC.cds.tab	Mycobacterium tuberculosis	S	S	S	S	S	S	S
1400899.3	Mycobacterium tuberculosis KT-0048	1400899.3.fna	1400899.3.PATRIC.cds.tab	Mycobacterium tuberculosis	S	S	S	S	S	S	S
1400904.3	Mycobacterium tuberculosis KT-0053	1400904.3.fna	1400904.3.PATRIC.cds.tab	Mycobacterium tuberculosis	S	S	S	S	S	S	S
1400908.3	Mycobacterium tuberculosis KT-0057	1400908.3.fna	1400908.3.PATRIC.cds.tab	Mycobacterium tuberculosis	S	S	S	S	S	S	S
1400911.3	Mycobacterium tuberculosis KT-0063	1400911.3.fna	1400911.3.PATRIC.cds.tab	Mycobacterium tuberculosis	S	S	S	S	S	S	S
1400921.3	Mycobacterium tuberculosis KT-0078	1400921.3.fna	1400921.3.PATRIC.cds.tab	Mycobacterium tuberculosis	S	S	S	S	S	S	S
1400929.3	Mycobacterium tuberculosis KT-0092	1400929.3.fna	1400929.3.PATRIC.cds.tab	Mycobacterium tuberculosis	S	S	S	S	S	S	S
1400931.3	Mycobacterium tuberculosis KT-0096	1400931.3.fna	1400931.3.PATRIC.cds.tab	Mycobacterium tuberculosis	S	S	R	S	S	R	S
1402585.3	Mycobacterium tuberculosis OFXR-8	1402585.3.fna	1402585.3.PATRIC.cds.tab	Mycobacterium tuberculosis	S	S	S	NA	R	S	S
1402586.3	Mycobacterium tuberculosis OFXR-9	1402586.3.fna	1402586.3.PATRIC.cds.tab	Mycobacterium tuberculosis	S	S	S	NA	R	S	S
1402587.3	Mycobacterium tuberculosis OFXR-17	1402587.3.fna	1402587.3.PATRIC.cds.tab	Mycobacterium tuberculosis	S	S	S	NA	R	S	S
1402588.3	Mycobacterium tuberculosis OFXR-18	1402588.3.fna	1402588.3.PATRIC.cds.tab	Mycobacterium tuberculosis	S	S	S	NA	S	S	S
1402589.3	Mycobacterium tuberculosis OFXR-19	1402589.3.fna	1402589.3.PATRIC.cds.tab	Mycobacterium tuberculosis	S	S	S	NA	S	S	S
1402590.3	Mycobacterium tuberculosis OFXR-20	1402590.3.fna	1402590.3.PATRIC.cds.tab	Mycobacterium tuberculosis	S	S	S	NA	S	S	S
1402591.3	Mycobacterium tuberculosis OFXR-21	1402591.3.fna	1402591.3.PATRIC.cds.tab	Mycobacterium tuberculosis	S	S	S	NA	S	S	S
1402592.3	Mycobacterium tuberculosis OFXR-22	1402592.3.fna	1402592.3.PATRIC.cds.tab	Mycobacterium tuberculosis	S	S	S	NA	S	S	S
1402593.3	Mycobacterium tuberculosis OFXR-23	1402593.3.fna	1402593.3.PATRIC.cds.tab	Mycobacterium tuberculosis	S	S	S	NA	S	S	S
1402595.3	Mycobacterium tuberculosis OFXR-25	1402595.3.fna	1402595.3.PATRIC.cds.tab	Mycobacterium tuberculosis	S	S	S	NA	S	S	S
1402596.3	Mycobacterium tuberculosis OFXR-26	1402596.3.fna	1402596.3.PATRIC.cds.tab	Mycobacterium tuberculosis	S	S	S	NA	S	S	S
1402597.3	Mycobacterium tuberculosis OFXR-27	1402597.3.fna	1402597.3.PATRIC.cds.tab	Mycobacterium tuberculosis	S	S	S	NA	S	S	S
1402598.3	Mycobacterium tuberculosis OFXR-29	1402598.3.fna	1402598.3.PATRIC.cds.tab	Mycobacterium tuberculosis	S	S	S	NA	S	S	S
1402599.3	Mycobacterium tuberculosis OFXR-30	1402599.3.fna	1402599.3.PATRIC.cds.tab	Mycobacterium tuberculosis	S	S	S	NA	S	S	S
1402600.3	Mycobacterium tuberculosis OFXR-31	1402600.3.fna	1402600.3.PATRIC.cds.tab	Mycobacterium tuberculosis	S	S	S	NA	S	S	S
1402601.3	Mycobacterium tuberculosis OFXR-32	1402601.3.fna	1402601.3.PATRIC.cds.tab	Mycobacterium tuberculosis	S	S	S	NA	S	S	S
1402602.3	Mycobacterium tuberculosis OFXR-33	1402602.3.fna	1402602.3.PATRIC.cds.tab	Mycobacterium tuberculosis	S	S	S	NA	S	S	S
1408904.4	Mycobacterium tuberculosis UT0001	1408904.4.fna	1408904.4.PATRIC.cds.tab	Mycobacterium tuberculosis	S	R	NA	S	S	R	S
1408905.4	Mycobacterium tuberculosis UT0002	1408905.4.fna	1408905.4.PATRIC.cds.tab	Mycobacterium tuberculosis	S	S	R	S	S	R	S
1408907.4	Mycobacterium tuberculosis UT0004	1408907.4.fna	1408907.4.PATRIC.cds.tab	Mycobacterium tuberculosis	S	R	R	S	S	S	S
1408909.4	Mycobacterium tuberculosis UT0009	1408909.4.fna	1408909.4.PATRIC.cds.tab	Mycobacterium tuberculosis	S	S	S	S	S	S	R
1408911.4	Mycobacterium tuberculosis UT0015	1408911.4.fna	1408911.4.PATRIC.cds.tab	Mycobacterium tuberculosis	S	S	S	S	S	S	S
1408913.4	Mycobacterium tuberculosis UT0020	1408913.4.fna	1408913.4.PATRIC.cds.tab	Mycobacterium tuberculosis	S	S	R	S	S	R	R
1408914.4	Mycobacterium tuberculosis UT0022	1408914.4.fna	1408914.4.PATRIC.cds.tab	Mycobacterium tuberculosis	S	S	S	S	S	S	S
1408915.4	Mycobacterium tuberculosis UT0024	1408915.4.fna	1408915.4.PATRIC.cds.tab	Mycobacterium tuberculosis	S	S	S	S	S	S	S
1408918.4	Mycobacterium tuberculosis UT0030	1408918.4.fna	1408918.4.PATRIC.cds.tab	Mycobacterium tuberculosis	S	R	NA	S	S	S	S
1408920.4	Mycobacterium tuberculosis UT0036	1408920.4.fna	1408920.4.PATRIC.cds.tab	Mycobacterium tuberculosis	S	S	S	S	S	S	S
1408922.4	Mycobacterium tuberculosis UT0038	1408922.4.fna	1408922.4.PATRIC.cds.tab	Mycobacterium tuberculosis	S	R	S	S	S	S	S
1408923.4	Mycobacterium tuberculosis UT0040	1408923.4.fna	1408923.4.PATRIC.cds.tab	Mycobacterium tuberculosis	S	S	S	S	S	S	S
1408924.4	Mycobacterium tuberculosis UT0041	1408924.4.fna	1408924.4.PATRIC.cds.tab	Mycobacterium tuberculosis	S	R	S	S	S	S	S
1408925.4	Mycobacterium tuberculosis UT0044	1408925.4.fna	1408925.4.PATRIC.cds.tab	Mycobacterium tuberculosis	S	S	R	S	S	S	S
1408927.4	Mycobacterium tuberculosis UT0046	1408927.4.fna	1408927.4.PATRIC.cds.tab	Mycobacterium tuberculosis	S	S	R	S	S	R	S
1408928.4	Mycobacterium tuberculosis UT0048	1408928.4.fna	1408928.4.PATRIC.cds.tab	Mycobacterium tuberculosis	S	S	S	S	S	R	S
1408929.4	Mycobacterium tuberculosis UT0050	1408929.4.fna	1408929.4.PATRIC.cds.tab	Mycobacterium tuberculosis	S	S	S	S	S	S	S
1408930.4	Mycobacterium tuberculosis UT0051	1408930.4.fna	1408930.4.PATRIC.cds.tab	Mycobacterium tuberculosis	S	S	S	S	S	R	NA
1408931.4	Mycobacterium tuberculosis UT0052	1408931.4.fna	1408931.4.PATRIC.cds.tab	Mycobacterium tuberculosis	S	S	R	S	S	S	S
1408933.4	Mycobacterium tuberculosis UT0055	1408933.4.fna	1408933.4.PATRIC.cds.tab	Mycobacterium tuberculosis	S	S	R	S	S	S	S
1408934.4	Mycobacterium tuberculosis UT0056	1408934.4.fna	1408934.4.PATRIC.cds.tab	Mycobacterium tuberculosis	S	S	R	S	S	S	S
1408935.4	Mycobacterium tuberculosis UT0057	1408935.4.fna	1408935.4.PATRIC.cds.tab	Mycobacterium tuberculosis	S	S	R	S	S	R	S
1408938.4	Mycobacterium tuberculosis UT0060	1408938.4.fna	1408938.4.PATRIC.cds.tab	Mycobacterium tuberculosis	S	S	S	S	S	S	S
1408940.4	Mycobacterium tuberculosis UT0069	1408940.4.fna	1408940.4.PATRIC.cds.tab	Mycobacterium tuberculosis	S	S	S	S	S	S	S
1408941.4	Mycobacterium tuberculosis UT0070	1408941.4.fna	1408941.4.PATRIC.cds.tab	Mycobacterium tuberculosis	S	S	R	S	S	S	S
1408942.4	Mycobacterium tuberculosis UT0071	1408942.4.fna	1408942.4.PATRIC.cds.tab	Mycobacterium tuberculosis	S	S	R	S	S	S	S
1408943.4	Mycobacterium tuberculosis UT0075	1408943.4.fna	1408943.4.PATRIC.cds.tab	Mycobacterium tuberculosis	S	R	NA	S	S	S	S
1408944.4	Mycobacterium tuberculosis UT0077	1408944.4.fna	1408944.4.PATRIC.cds.tab	Mycobacterium tuberculosis	S	S	R	S	S	S	S
1408945.4	Mycobacterium tuberculosis UT0079	1408945.4.fna	1408945.4.PATRIC.cds.tab	Mycobacterium tuberculosis	S	R	R	S	S	R	S
1408946.4	Mycobacterium tuberculosis UT0080	1408946.4.fna	1408946.4.PATRIC.cds.tab	Mycobacterium tuberculosis	S	S	S	S	R	S	S
1408947.4	Mycobacterium tuberculosis UT0082	1408947.4.fna	1408947.4.PATRIC.cds.tab	Mycobacterium tuberculosis	S	S	S	R	S	R	R
1408948.4	Mycobacterium tuberculosis UT0083	1408948.4.fna	1408948.4.PATRIC.cds.tab	Mycobacterium tuberculosis	S	S	S	S	S	R	R
1408949.4	Mycobacterium tuberculosis UT0084	1408949.4.fna	1408949.4.PATRIC.cds.tab	Mycobacterium tuberculosis	S	S	S	S	S	S	S
1408951.4	Mycobacterium tuberculosis UT0087	1408951.4.fna	1408951.4.PATRIC.cds.tab	Mycobacterium tuberculosis	S	S	S	S	R	S	S
1408952.4	Mycobacterium tuberculosis UT0088	1408952.4.fna	1408952.4.PATRIC.cds.tab	Mycobacterium tuberculosis	S	S	R	R	S	S	S
1408953.4	Mycobacterium tuberculosis UT0089	1408953.4.fna	1408953.4.PATRIC.cds.tab	Mycobacterium tuberculosis	S	S	NA	S	S	S	S
1408954.4	Mycobacterium tuberculosis UT0090	1408954.4.fna	1408954.4.PATRIC.cds.tab	Mycobacterium tuberculosis	S	S	S	R	S	S	S
1408955.4	Mycobacterium tuberculosis UT0091	1408955.4.fna	1408955.4.PATRIC.cds.tab	Mycobacterium tuberculosis	S	S	S	R	S	R	R
1408956.4	Mycobacterium tuberculosis UT0092	1408956.4.fna	1408956.4.PATRIC.cds.tab	Mycobacterium tuberculosis	S	S	S	S	S	S	S
1408957.4	Mycobacterium tuberculosis UT0093	1408957.4.fna	1408957.4.PATRIC.cds.tab	Mycobacterium tuberculosis	S	S	S	S	S	S	S
1408958.4	Mycobacterium tuberculosis UT0094	1408958.4.fna	1408958.4.PATRIC.cds.tab	Mycobacterium tuberculosis	S	S	S	S	S	S	S
1408959.4	Mycobacterium tuberculosis UT0096	1408959.4.fna	1408959.4.PATRIC.cds.tab	Mycobacterium tuberculosis	S	S	S	S	S	S	NA
1408960.4	Mycobacterium tuberculosis UT0097	1408960.4.fna	1408960.4.PATRIC.cds.tab	Mycobacterium tuberculosis	S	S	S	S	S	S	S
1408962.4	Mycobacterium tuberculosis UT0100	1408962.4.fna	1408962.4.PATRIC.cds.tab	Mycobacterium tuberculosis	S	S	S	S	S	S	S
1408963.4	Mycobacterium tuberculosis UT0104	1408963.4.fna	1408963.4.PATRIC.cds.tab	Mycobacterium tuberculosis	S	S	R	S	R	R	R
1408964.4	Mycobacterium tuberculosis UT0105	1408964.4.fna	1408964.4.PATRIC.cds.tab	Mycobacterium tuberculosis	S	S	R	R	S	S	S
1408965.4	Mycobacterium tuberculosis UT0106	1408965.4.fna	1408965.4.PATRIC.cds.tab	Mycobacterium tuberculosis	S	S	R	S	R	R	S
1408968.4	Mycobacterium tuberculosis UT0112	1408968.4.fna	1408968.4.PATRIC.cds.tab	Mycobacterium tuberculosis	S	S	S	S	S	S	S
1408969.4	Mycobacterium tuberculosis UT0113	1408969.4.fna	1408969.4.PATRIC.cds.tab	Mycobacterium tuberculosis	S	S	R	R	R	R	S
1408970.4	Mycobacterium tuberculosis UT0115	1408970.4.fna	1408970.4.PATRIC.cds.tab	Mycobacterium tuberculosis	S	S	S	S	S	S	S
1408971.4	Mycobacterium tuberculosis UT0116	1408971.4.fna	1408971.4.PATRIC.cds.tab	Mycobacterium tuberculosis	S	S	R	S	S	S	S
1408972.3	Mycobacterium tuberculosis UT0118	1408972.3.fna	1408972.3.PATRIC.cds.tab	Mycobacterium tuberculosis	S	S	R	S	R	R	S
1408973.4	Mycobacterium tuberculosis UT0123	1408973.4.fna	1408973.4.PATRIC.cds.tab	Mycobacterium tuberculosis	S	S	R	S	S	S	S
1408975.4	Mycobacterium tuberculosis UT0017	1408975.4.fna	1408975.4.PATRIC.cds.tab	Mycobacterium tuberculosis	S	S	S	S	S	S	S
1417012.3	Mycobacterium tuberculosis KT-0020	1417012.3.fna	1417012.3.PATRIC.cds.tab	Mycobacterium tuberculosis	S	S	S	S	S	R	S
1417021.3	Mycobacterium tuberculosis KT-0042	1417021.3.fna	1417021.3.PATRIC.cds.tab	Mycobacterium tuberculosis	S	S	S	S	S	S	S
1418250.3	Mycobacterium tuberculosis OFXR-28	1418250.3.fna	1418250.3.PATRIC.cds.tab	Mycobacterium tuberculosis	S	S	S	NA	S	S	S
1418253.3	Mycobacterium tuberculosis 44503	1418253.3.fna	1418253.3.PATRIC.cds.tab	Mycobacterium tuberculosis	S	S	R	NA	NA	R	R
1418254.3	Mycobacterium tuberculosis 51628	1418254.3.fna	1418254.3.PATRIC.cds.tab	Mycobacterium tuberculosis	S	S	R	NA	NA	R	R
1418255.3	Mycobacterium tuberculosis 38088	1418255.3.fna	1418255.3.PATRIC.cds.tab	Mycobacterium tuberculosis	S	S	S	NA	NA	S	S
1418256.3	Mycobacterium tuberculosis 36361	1418256.3.fna	1418256.3.PATRIC.cds.tab	Mycobacterium tuberculosis	S	S	S	NA	NA	S	S
1421920.3	Mycobacterium tuberculosis TB_RSA04	1421920.3.fna	1421920.3.PATRIC.cds.tab	Mycobacterium tuberculosis	S	R	R	NA	S	R	NA
1421921.3	Mycobacterium tuberculosis TB_RSA05	1421921.3.fna	1421921.3.PATRIC.cds.tab	Mycobacterium tuberculosis	S	S	R	NA	S	R	NA
1421928.3	Mycobacterium tuberculosis TB_RSA12	1421928.3.fna	1421928.3.PATRIC.cds.tab	Mycobacterium tuberculosis	S	S	R	NA	S	R	S
1421932.3	Mycobacterium tuberculosis TB_RSA16	1421932.3.fna	1421932.3.PATRIC.cds.tab	Mycobacterium tuberculosis	S	S	R	NA	S	R	NA
1421937.3	Mycobacterium tuberculosis TB_RSA21	1421937.3.fna	1421937.3.PATRIC.cds.tab	Mycobacterium tuberculosis	S	S	R	NA	S	R	S
1421941.3	Mycobacterium tuberculosis TB_RSA25	1421941.3.fna	1421941.3.PATRIC.cds.tab	Mycobacterium tuberculosis	S	NA	R	S	NA	R	R
1421947.3	Mycobacterium tuberculosis TB_RSA31	1421947.3.fna	1421947.3.PATRIC.cds.tab	Mycobacterium tuberculosis	S	R	R	NA	R	R	R
1421949.3	Mycobacterium tuberculosis TB_RSA33	1421949.3.fna	1421949.3.PATRIC.cds.tab	Mycobacterium tuberculosis	S	NA	R	NA	NA	R	NA
1421954.3	Mycobacterium tuberculosis TB_RSA38	1421954.3.fna	1421954.3.PATRIC.cds.tab	Mycobacterium tuberculosis	S	S	R	NA	S	R	NA
1421956.3	Mycobacterium tuberculosis TB_RSA40	1421956.3.fna	1421956.3.PATRIC.cds.tab	Mycobacterium tuberculosis	S	S	R	NA	S	R	S
1421957.3	Mycobacterium tuberculosis TB_RSA41	1421957.3.fna	1421957.3.PATRIC.cds.tab	Mycobacterium tuberculosis	S	S	R	NA	S	R	R
1421962.3	Mycobacterium tuberculosis TB_RSA46	1421962.3.fna	1421962.3.PATRIC.cds.tab	Mycobacterium tuberculosis	S	S	R	NA	S	R	S
1421966.3	Mycobacterium tuberculosis TB_RSA50	1421966.3.fna	1421966.3.PATRIC.cds.tab	Mycobacterium tuberculosis	S	S	R	NA	S	R	S
1421968.3	Mycobacterium tuberculosis TB_RSA52	1421968.3.fna	1421968.3.PATRIC.cds.tab	Mycobacterium tuberculosis	S	S	R	NA	S	R	S
1421971.3	Mycobacterium tuberculosis TB_RSA55	1421971.3.fna	1421971.3.PATRIC.cds.tab	Mycobacterium tuberculosis	S	S	R	NA	S	R	NA
1421973.3	Mycobacterium tuberculosis TB_RSA57	1421973.3.fna	1421973.3.PATRIC.cds.tab	Mycobacterium tuberculosis	S	NA	R	S	NA	R	R
1421975.3	Mycobacterium tuberculosis TB_RSA59	1421975.3.fna	1421975.3.PATRIC.cds.tab	Mycobacterium tuberculosis	S	NA	R	S	NA	R	R
1421977.3	Mycobacterium tuberculosis TB_RSA61	1421977.3.fna	1421977.3.PATRIC.cds.tab	Mycobacterium tuberculosis	S	NA	R	S	NA	R	R
1421982.3	Mycobacterium tuberculosis TB_RSA66	1421982.3.fna	1421982.3.PATRIC.cds.tab	Mycobacterium tuberculosis	S	NA	R	S	NA	R	R
1421986.3	Mycobacterium tuberculosis TB_RSA70	1421986.3.fna	1421986.3.PATRIC.cds.tab	Mycobacterium tuberculosis	S	NA	R	S	NA	R	R
1421988.3	Mycobacterium tuberculosis TB_RSA72	1421988.3.fna	1421988.3.PATRIC.cds.tab	Mycobacterium tuberculosis	S	NA	R	S	NA	R	S
1421990.3	Mycobacterium tuberculosis TB_RSA74	1421990.3.fna	1421990.3.PATRIC.cds.tab	Mycobacterium tuberculosis	S	NA	R	S	NA	R	R
1421992.3	Mycobacterium tuberculosis TB_RSA76	1421992.3.fna	1421992.3.PATRIC.cds.tab	Mycobacterium tuberculosis	S	NA	R	S	NA	R	R
1421993.3	Mycobacterium tuberculosis TB_RSA77	1421993.3.fna	1421993.3.PATRIC.cds.tab	Mycobacterium tuberculosis	S	NA	R	S	NA	R	R
1421996.3	Mycobacterium tuberculosis TB_RSA80	1421996.3.fna	1421996.3.PATRIC.cds.tab	Mycobacterium tuberculosis	S	NA	R	S	NA	R	S
1422001.3	Mycobacterium tuberculosis TB_RSA85	1422001.3.fna	1422001.3.PATRIC.cds.tab	Mycobacterium tuberculosis	S	NA	R	S	NA	R	S
1422005.3	Mycobacterium tuberculosis TB_RSA89	1422005.3.fna	1422005.3.PATRIC.cds.tab	Mycobacterium tuberculosis	S	NA	R	S	NA	R	R
1422008.3	Mycobacterium tuberculosis TB_RSA92	1422008.3.fna	1422008.3.PATRIC.cds.tab	Mycobacterium tuberculosis	S	NA	R	S	NA	R	R
1422009.3	Mycobacterium tuberculosis TB_RSA93	1422009.3.fna	1422009.3.PATRIC.cds.tab	Mycobacterium tuberculosis	S	NA	R	S	NA	R	R
1422012.3	Mycobacterium tuberculosis TB_RSA96	1422012.3.fna	1422012.3.PATRIC.cds.tab	Mycobacterium tuberculosis	S	NA	R	S	NA	R	R
1422013.3	Mycobacterium tuberculosis TB_RSA97	1422013.3.fna	1422013.3.PATRIC.cds.tab	Mycobacterium tuberculosis	S	NA	R	S	NA	R	S
1422014.3	Mycobacterium tuberculosis TB_RSA98	1422014.3.fna	1422014.3.PATRIC.cds.tab	Mycobacterium tuberculosis	S	NA	R	S	NA	R	R
1422016.3	Mycobacterium tuberculosis TB_RSA100	1422016.3.fna	1422016.3.PATRIC.cds.tab	Mycobacterium tuberculosis	S	NA	R	S	NA	R	R
1422018.3	Mycobacterium tuberculosis TB_RSA102	1422018.3.fna	1422018.3.PATRIC.cds.tab	Mycobacterium tuberculosis	S	NA	R	S	NA	R	R
1422021.3	Mycobacterium tuberculosis TB_RSA105	1422021.3.fna	1422021.3.PATRIC.cds.tab	Mycobacterium tuberculosis	S	NA	R	S	NA	R	S
1422022.3	Mycobacterium tuberculosis TB_RSA106	1422022.3.fna	1422022.3.PATRIC.cds.tab	Mycobacterium tuberculosis	S	NA	R	S	NA	R	R
1422024.3	Mycobacterium tuberculosis TB_RSA108	1422024.3.fna	1422024.3.PATRIC.cds.tab	Mycobacterium tuberculosis	S	NA	R	S	NA	R	R
1422026.3	Mycobacterium tuberculosis TB_RSA110	1422026.3.fna	1422026.3.PATRIC.cds.tab	Mycobacterium tuberculosis	S	NA	R	S	NA	R	R
1422034.3	Mycobacterium tuberculosis TB_RSA118	1422034.3.fna	1422034.3.PATRIC.cds.tab	Mycobacterium tuberculosis	S	NA	R	NA	NA	R	S
1422036.3	Mycobacterium tuberculosis TB_RSA120	1422036.3.fna	1422036.3.PATRIC.cds.tab	Mycobacterium tuberculosis	S	NA	R	S	NA	R	S
1422038.3	Mycobacterium tuberculosis TB_RSA122	1422038.3.fna	1422038.3.PATRIC.cds.tab	Mycobacterium tuberculosis	S	NA	R	S	NA	R	R
1422040.3	Mycobacterium tuberculosis TB_RSA124	1422040.3.fna	1422040.3.PATRIC.cds.tab	Mycobacterium tuberculosis	S	NA	R	S	NA	R	R
1422042.3	Mycobacterium tuberculosis TB_RSA126	1422042.3.fna	1422042.3.PATRIC.cds.tab	Mycobacterium tuberculosis	S	NA	R	S	NA	R	R
1422044.3	Mycobacterium tuberculosis TB_RSA128	1422044.3.fna	1422044.3.PATRIC.cds.tab	Mycobacterium tuberculosis	S	NA	R	R	NA	R	S
1422045.3	Mycobacterium tuberculosis TB_RSA129	1422045.3.fna	1422045.3.PATRIC.cds.tab	Mycobacterium tuberculosis	S	NA	R	S	NA	R	S
1422049.3	Mycobacterium tuberculosis TB_RSA133	1422049.3.fna	1422049.3.PATRIC.cds.tab	Mycobacterium tuberculosis	S	NA	R	S	NA	R	R
1422054.3	Mycobacterium tuberculosis TB_RSA138	1422054.3.fna	1422054.3.PATRIC.cds.tab	Mycobacterium tuberculosis	S	NA	R	S	NA	R	R
1422055.3	Mycobacterium tuberculosis TB_RSA139	1422055.3.fna	1422055.3.PATRIC.cds.tab	Mycobacterium tuberculosis	S	NA	R	S	NA	R	R
1422057.3	Mycobacterium tuberculosis TB_RSA141	1422057.3.fna	1422057.3.PATRIC.cds.tab	Mycobacterium tuberculosis	S	NA	R	NA	NA	R	NA
1422059.3	Mycobacterium tuberculosis TB_RSA143	1422059.3.fna	1422059.3.PATRIC.cds.tab	Mycobacterium tuberculosis	S	NA	R	S	NA	R	R
1422061.3	Mycobacterium tuberculosis TB_RSA145	1422061.3.fna	1422061.3.PATRIC.cds.tab	Mycobacterium tuberculosis	S	NA	R	S	NA	R	R
1422064.3	Mycobacterium tuberculosis TB_RSA148	1422064.3.fna	1422064.3.PATRIC.cds.tab	Mycobacterium tuberculosis	S	NA	R	S	NA	R	R
1422065.3	Mycobacterium tuberculosis TB_RSA149	1422065.3.fna	1422065.3.PATRIC.cds.tab	Mycobacterium tuberculosis	S	NA	R	S	NA	R	S
1422068.3	Mycobacterium tuberculosis TB_RSA152	1422068.3.fna	1422068.3.PATRIC.cds.tab	Mycobacterium tuberculosis	S	NA	R	S	NA	R	R
1422069.3	Mycobacterium tuberculosis TB_RSA153	1422069.3.fna	1422069.3.PATRIC.cds.tab	Mycobacterium tuberculosis	S	NA	R	S	NA	R	R
1422072.3	Mycobacterium tuberculosis TB_RSA156	1422072.3.fna	1422072.3.PATRIC.cds.tab	Mycobacterium tuberculosis	S	NA	R	NA	NA	R	R
1422073.3	Mycobacterium tuberculosis TB_RSA157	1422073.3.fna	1422073.3.PATRIC.cds.tab	Mycobacterium tuberculosis	S	NA	R	S	NA	R	R
1422076.3	Mycobacterium tuberculosis TB_RSA160	1422076.3.fna	1422076.3.PATRIC.cds.tab	Mycobacterium tuberculosis	S	NA	R	S	NA	R	R
1422079.3	Mycobacterium tuberculosis TB_RSA163	1422079.3.fna	1422079.3.PATRIC.cds.tab	Mycobacterium tuberculosis	S	NA	R	S	NA	R	S
1422080.3	Mycobacterium tuberculosis TB_RSA164	1422080.3.fna	1422080.3.PATRIC.cds.tab	Mycobacterium tuberculosis	S	NA	R	NA	NA	R	R
1422082.3	Mycobacterium tuberculosis TB_RSA166	1422082.3.fna	1422082.3.PATRIC.cds.tab	Mycobacterium tuberculosis	S	NA	R	S	NA	R	R
1422084.3	Mycobacterium tuberculosis TB_RSA168	1422084.3.fna	1422084.3.PATRIC.cds.tab	Mycobacterium tuberculosis	S	NA	R	S	NA	R	R
1422085.3	Mycobacterium tuberculosis TB_RSA169	1422085.3.fna	1422085.3.PATRIC.cds.tab	Mycobacterium tuberculosis	S	NA	R	S	NA	R	S
1422087.3	Mycobacterium tuberculosis TB_RSA171	1422087.3.fna	1422087.3.PATRIC.cds.tab	Mycobacterium tuberculosis	S	NA	R	S	NA	R	R
1422092.3	Mycobacterium tuberculosis TB_RSA176	1422092.3.fna	1422092.3.PATRIC.cds.tab	Mycobacterium tuberculosis	S	NA	R	S	NA	R	R
1422093.3	Mycobacterium tuberculosis TB_RSA177	1422093.3.fna	1422093.3.PATRIC.cds.tab	Mycobacterium tuberculosis	S	NA	R	S	NA	R	S
1422095.3	Mycobacterium tuberculosis TB_RSA179	1422095.3.fna	1422095.3.PATRIC.cds.tab	Mycobacterium tuberculosis	S	NA	R	R	NA	R	S
1422098.3	Mycobacterium tuberculosis TB_RSA182	1422098.3.fna	1422098.3.PATRIC.cds.tab	Mycobacterium tuberculosis	S	NA	R	S	NA	R	R
1422104.3	Mycobacterium tuberculosis TB_RSA190	1422104.3.fna	1422104.3.PATRIC.cds.tab	Mycobacterium tuberculosis	S	S	R	NA	S	R	R
1422107.3	Mycobacterium tuberculosis TB_RSA193	1422107.3.fna	1422107.3.PATRIC.cds.tab	Mycobacterium tuberculosis	S	R	R	NA	S	R	NA
1422109.3	Mycobacterium tuberculosis TB_RSA195	1422109.3.fna	1422109.3.PATRIC.cds.tab	Mycobacterium tuberculosis	S	NA	R	NA	NA	R	NA
1422110.3	Mycobacterium tuberculosis TB_RSA196	1422110.3.fna	1422110.3.PATRIC.cds.tab	Mycobacterium tuberculosis	S	NA	R	NA	NA	R	NA
1438832.3	Mycobacterium tuberculosis UT0073	1438832.3.fna	1438832.3.PATRIC.cds.tab	Mycobacterium tuberculosis	S	R	NA	S	S	S	S
1438834.3	Mycobacterium tuberculosis UT0074	1438834.3.fna	1438834.3.PATRIC.cds.tab	Mycobacterium tuberculosis	S	R	R	S	S	R	S
1438835.3	Mycobacterium tuberculosis 1173CS	1438835.3.fna	1438835.3.PATRIC.cds.tab	Mycobacterium tuberculosis	S	NA	R	S	S	R	S
1438837.3	Mycobacterium tuberculosis 1429BH	1438837.3.fna	1438837.3.PATRIC.cds.tab	Mycobacterium tuberculosis	S	NA	R	S	S	R	R
1438839.3	Mycobacterium tuberculosis UT0014	1438839.3.fna	1438839.3.PATRIC.cds.tab	Mycobacterium tuberculosis	S	S	S	S	S	S	S
1438842.3	Mycobacterium tuberculosis 1755BN	1438842.3.fna	1438842.3.PATRIC.cds.tab	Mycobacterium tuberculosis	S	NA	R	S	S	R	R
1438843.3	Mycobacterium tuberculosis 2074CJ	1438843.3.fna	1438843.3.PATRIC.cds.tab	Mycobacterium tuberculosis	S	NA	R	S	S	R	R
1438851.3	Mycobacterium tuberculosis 2099HD	1438851.3.fna	1438851.3.PATRIC.cds.tab	Mycobacterium tuberculosis	S	NA	R	R	S	R	S
1438867.3	Mycobacterium tuberculosis UT0119	1438867.3.fna	1438867.3.PATRIC.cds.tab	Mycobacterium tuberculosis	S	S	R	S	R	R	R
1438877.3	Mycobacterium tuberculosis UT0103	1438877.3.fna	1438877.3.PATRIC.cds.tab	Mycobacterium tuberculosis	S	S	S	R	S	S	S
1438878.3	Mycobacterium tuberculosis UT0117	1438878.3.fna	1438878.3.PATRIC.cds.tab	Mycobacterium tuberculosis	S	S	R	S	R	R	S
1438879.3	Mycobacterium tuberculosis UT0098	1438879.3.fna	1438879.3.PATRIC.cds.tab	Mycobacterium tuberculosis	S	S	S	S	S	S	S
1438881.3	Mycobacterium tuberculosis UT0006	1438881.3.fna	1438881.3.PATRIC.cds.tab	Mycobacterium tuberculosis	S	S	S	S	S	S	S
1438887.3	Mycobacterium tuberculosis UT0032	1438887.3.fna	1438887.3.PATRIC.cds.tab	Mycobacterium tuberculosis	S	R	NA	S	S	S	S
1438890.3	Mycobacterium tuberculosis UT0049	1438890.3.fna	1438890.3.PATRIC.cds.tab	Mycobacterium tuberculosis	S	R	S	S	S	S	S
1438892.3	Mycobacterium tuberculosis UT0101	1438892.3.fna	1438892.3.PATRIC.cds.tab	Mycobacterium tuberculosis	S	S	S	S	S	S	S
1447435.3	Mycobacterium tuberculosis MD18320	1447435.3.fna	1447435.3.PATRIC.cds.tab	Mycobacterium tuberculosis	S	NA	S	NA	NA	NA	S
1447436.3	Mycobacterium tuberculosis MD18486	1447436.3.fna	1447436.3.PATRIC.cds.tab	Mycobacterium tuberculosis	S	NA	S	NA	NA	NA	S
1447437.3	Mycobacterium tuberculosis MD16555	1447437.3.fna	1447437.3.PATRIC.cds.tab	Mycobacterium tuberculosis	S	NA	R	NA	NA	NA	R
1447440.3	Mycobacterium tuberculosis MD19964	1447440.3.fna	1447440.3.PATRIC.cds.tab	Mycobacterium tuberculosis	S	NA	R	NA	NA	NA	R
1447441.3	Mycobacterium tuberculosis MD19693	1447441.3.fna	1447441.3.PATRIC.cds.tab	Mycobacterium tuberculosis	S	NA	R	NA	NA	NA	R
1447444.3	Mycobacterium tuberculosis MD17615	1447444.3.fna	1447444.3.PATRIC.cds.tab	Mycobacterium tuberculosis	S	NA	R	NA	NA	NA	R
1447447.3	Mycobacterium tuberculosis MD19043	1447447.3.fna	1447447.3.PATRIC.cds.tab	Mycobacterium tuberculosis	S	NA	S	NA	NA	NA	S
1447450.3	Mycobacterium tuberculosis MD17890	1447450.3.fna	1447450.3.PATRIC.cds.tab	Mycobacterium tuberculosis	S	NA	S	NA	NA	NA	S
1447452.3	Mycobacterium tuberculosis MD19591	1447452.3.fna	1447452.3.PATRIC.cds.tab	Mycobacterium tuberculosis	S	NA	S	NA	NA	NA	R
1447456.3	Mycobacterium tuberculosis MD16764	1447456.3.fna	1447456.3.PATRIC.cds.tab	Mycobacterium tuberculosis	S	NA	S	NA	NA	NA	S
1447458.3	Mycobacterium tuberculosis MD17973	1447458.3.fna	1447458.3.PATRIC.cds.tab	Mycobacterium tuberculosis	S	NA	R	NA	NA	NA	R
1447459.3	Mycobacterium tuberculosis MD18112	1447459.3.fna	1447459.3.PATRIC.cds.tab	Mycobacterium tuberculosis	S	NA	S	NA	NA	NA	R
1447463.3	Mycobacterium tuberculosis MD18498	1447463.3.fna	1447463.3.PATRIC.cds.tab	Mycobacterium tuberculosis	S	NA	R	NA	NA	NA	R
1447464.3	Mycobacterium tuberculosis MD18116	1447464.3.fna	1447464.3.PATRIC.cds.tab	Mycobacterium tuberculosis	S	NA	S	NA	NA	NA	S
1447465.3	Mycobacterium tuberculosis MD18090	1447465.3.fna	1447465.3.PATRIC.cds.tab	Mycobacterium tuberculosis	S	NA	R	NA	NA	NA	R
1447466.3	Mycobacterium tuberculosis MD18314	1447466.3.fna	1447466.3.PATRIC.cds.tab	Mycobacterium tuberculosis	S	NA	R	NA	NA	NA	S
1447467.3	Mycobacterium tuberculosis MD16261	1447467.3.fna	1447467.3.PATRIC.cds.tab	Mycobacterium tuberculosis	S	NA	S	NA	NA	NA	S
1447470.3	Mycobacterium tuberculosis MD17503	1447470.3.fna	1447470.3.PATRIC.cds.tab	Mycobacterium tuberculosis	S	NA	R	NA	NA	NA	S
1447473.3	Mycobacterium tuberculosis MD17646	1447473.3.fna	1447473.3.PATRIC.cds.tab	Mycobacterium tuberculosis	S	NA	R	NA	NA	NA	S
1447475.3	Mycobacterium tuberculosis MD16775	1447475.3.fna	1447475.3.PATRIC.cds.tab	Mycobacterium tuberculosis	S	NA	R	NA	NA	NA	R
1447476.3	Mycobacterium tuberculosis MD17240	1447476.3.fna	1447476.3.PATRIC.cds.tab	Mycobacterium tuberculosis	S	NA	R	NA	NA	NA	R
1447477.3	Mycobacterium tuberculosis MD17749	1447477.3.fna	1447477.3.PATRIC.cds.tab	Mycobacterium tuberculosis	S	NA	S	NA	NA	NA	S
1447482.3	Mycobacterium tuberculosis MD17901	1447482.3.fna	1447482.3.PATRIC.cds.tab	Mycobacterium tuberculosis	S	NA	S	NA	NA	NA	S
1447484.3	Mycobacterium tuberculosis MD16277	1447484.3.fna	1447484.3.PATRIC.cds.tab	Mycobacterium tuberculosis	S	NA	R	NA	NA	NA	R
1447485.3	Mycobacterium tuberculosis MD16553	1447485.3.fna	1447485.3.PATRIC.cds.tab	Mycobacterium tuberculosis	S	NA	S	NA	NA	NA	S
1447486.3	Mycobacterium tuberculosis MD15766	1447486.3.fna	1447486.3.PATRIC.cds.tab	Mycobacterium tuberculosis	S	NA	R	NA	NA	NA	R
1447493.3	Mycobacterium tuberculosis MD17006	1447493.3.fna	1447493.3.PATRIC.cds.tab	Mycobacterium tuberculosis	S	NA	R	NA	NA	NA	R
1447495.3	Mycobacterium tuberculosis MD17232	1447495.3.fna	1447495.3.PATRIC.cds.tab	Mycobacterium tuberculosis	S	NA	R	NA	NA	NA	R
1447500.3	Mycobacterium tuberculosis MD15963	1447500.3.fna	1447500.3.PATRIC.cds.tab	Mycobacterium tuberculosis	S	NA	S	NA	NA	NA	S
1447502.3	Mycobacterium tuberculosis MD16257	1447502.3.fna	1447502.3.PATRIC.cds.tab	Mycobacterium tuberculosis	S	NA	R	NA	NA	NA	R
1447503.3	Mycobacterium tuberculosis MD15774	1447503.3.fna	1447503.3.PATRIC.cds.tab	Mycobacterium tuberculosis	S	NA	R	NA	NA	NA	R
1447507.3	Mycobacterium tuberculosis MD14844	1447507.3.fna	1447507.3.PATRIC.cds.tab	Mycobacterium tuberculosis	S	NA	R	NA	NA	NA	R
1447508.3	Mycobacterium tuberculosis MD14847	1447508.3.fna	1447508.3.PATRIC.cds.tab	Mycobacterium tuberculosis	S	NA	S	NA	NA	NA	S
1447509.3	Mycobacterium tuberculosis MD15050	1447509.3.fna	1447509.3.PATRIC.cds.tab	Mycobacterium tuberculosis	S	NA	S	NA	NA	NA	S
1447513.3	Mycobacterium tuberculosis MD15973	1447513.3.fna	1447513.3.PATRIC.cds.tab	Mycobacterium tuberculosis	S	NA	S	NA	NA	NA	S
1447514.3	Mycobacterium tuberculosis MD13878	1447514.3.fna	1447514.3.PATRIC.cds.tab	Mycobacterium tuberculosis	S	NA	R	NA	NA	NA	R
1447516.3	Mycobacterium tuberculosis MD14435	1447516.3.fna	1447516.3.PATRIC.cds.tab	Mycobacterium tuberculosis	S	NA	S	NA	NA	NA	S
1447517.3	Mycobacterium tuberculosis MD14709	1447517.3.fna	1447517.3.PATRIC.cds.tab	Mycobacterium tuberculosis	S	NA	S	NA	NA	NA	S
1447521.3	Mycobacterium tuberculosis MD15212	1447521.3.fna	1447521.3.PATRIC.cds.tab	Mycobacterium tuberculosis	S	NA	S	NA	NA	NA	R
1447522.3	Mycobacterium tuberculosis MD14437	1447522.3.fna	1447522.3.PATRIC.cds.tab	Mycobacterium tuberculosis	S	NA	S	NA	NA	NA	S
1447523.3	Mycobacterium tuberculosis MD16573	1447523.3.fna	1447523.3.PATRIC.cds.tab	Mycobacterium tuberculosis	S	NA	R	NA	NA	NA	R
1448392.3	Mycobacterium tuberculosis TKK_03_0015	1448392.3.fna	1448392.3.PATRIC.cds.tab	Mycobacterium tuberculosis	S	NA	S	S	S	S	S
1448393.3	Mycobacterium tuberculosis TKK_03_0021	1448393.3.fna	1448393.3.PATRIC.cds.tab	Mycobacterium tuberculosis	S	NA	S	S	S	S	S
1448394.3	Mycobacterium tuberculosis TKK_03_0023	1448394.3.fna	1448394.3.PATRIC.cds.tab	Mycobacterium tuberculosis	S	NA	S	S	S	S	S
1448395.3	Mycobacterium tuberculosis TKK_03_0024	1448395.3.fna	1448395.3.PATRIC.cds.tab	Mycobacterium tuberculosis	S	NA	R	S	S	S	R
1448396.3	Mycobacterium tuberculosis TKK_03_0028	1448396.3.fna	1448396.3.PATRIC.cds.tab	Mycobacterium tuberculosis	S	NA	S	S	S	S	S
1448397.3	Mycobacterium tuberculosis TKK_03_0035	1448397.3.fna	1448397.3.PATRIC.cds.tab	Mycobacterium tuberculosis	S	NA	S	S	S	S	S
1448398.3	Mycobacterium tuberculosis TKK_03_0037	1448398.3.fna	1448398.3.PATRIC.cds.tab	Mycobacterium tuberculosis	S	NA	S	S	S	S	S
1448399.3	Mycobacterium tuberculosis TKK_03_0038	1448399.3.fna	1448399.3.PATRIC.cds.tab	Mycobacterium tuberculosis	S	NA	S	S	S	S	S
1448400.3	Mycobacterium tuberculosis TKK_03_0039	1448400.3.fna	1448400.3.PATRIC.cds.tab	Mycobacterium tuberculosis	S	NA	S	S	S	S	S
1448401.3	Mycobacterium tuberculosis TKK_03_0040	1448401.3.fna	1448401.3.PATRIC.cds.tab	Mycobacterium tuberculosis	S	NA	S	S	S	S	S
1448402.3	Mycobacterium tuberculosis TKK_03_0042	1448402.3.fna	1448402.3.PATRIC.cds.tab	Mycobacterium tuberculosis	S	NA	S	S	S	S	S
1448403.3	Mycobacterium tuberculosis TKK_03_0044	1448403.3.fna	1448403.3.PATRIC.cds.tab	Mycobacterium tuberculosis	S	NA	S	S	S	S	S
1448404.3	Mycobacterium tuberculosis TKK_03_0047	1448404.3.fna	1448404.3.PATRIC.cds.tab	Mycobacterium tuberculosis	S	NA	S	S	S	S	S
1448405.3	Mycobacterium tuberculosis TKK_03_0050	1448405.3.fna	1448405.3.PATRIC.cds.tab	Mycobacterium tuberculosis	S	NA	S	S	S	S	S
1448406.3	Mycobacterium tuberculosis TKK_03_0058	1448406.3.fna	1448406.3.PATRIC.cds.tab	Mycobacterium tuberculosis	S	NA	S	S	S	S	S
1448407.3	Mycobacterium tuberculosis TKK_03_0059	1448407.3.fna	1448407.3.PATRIC.cds.tab	Mycobacterium tuberculosis	S	NA	S	S	S	S	S
1448409.3	Mycobacterium tuberculosis TKK_03_0062	1448409.3.fna	1448409.3.PATRIC.cds.tab	Mycobacterium tuberculosis	S	NA	S	S	S	S	S
1448410.3	Mycobacterium tuberculosis TKK_03_0063	1448410.3.fna	1448410.3.PATRIC.cds.tab	Mycobacterium tuberculosis	S	NA	S	S	S	S	S
1448411.3	Mycobacterium tuberculosis TKK_03_0064	1448411.3.fna	1448411.3.PATRIC.cds.tab	Mycobacterium tuberculosis	S	NA	S	S	S	R	S
1448412.3	Mycobacterium tuberculosis TKK_03_0065	1448412.3.fna	1448412.3.PATRIC.cds.tab	Mycobacterium tuberculosis	S	NA	S	S	S	S	S
1448414.3	Mycobacterium tuberculosis TKK_03_0072	1448414.3.fna	1448414.3.PATRIC.cds.tab	Mycobacterium tuberculosis	S	NA	S	S	S	S	S
1448417.3	Mycobacterium tuberculosis TKK_03_0075	1448417.3.fna	1448417.3.PATRIC.cds.tab	Mycobacterium tuberculosis	S	NA	S	S	S	S	S
1448421.3	Mycobacterium tuberculosis TKK_03_0083	1448421.3.fna	1448421.3.PATRIC.cds.tab	Mycobacterium tuberculosis	S	NA	S	S	S	S	S
1448426.3	Mycobacterium tuberculosis TKK_03_0089	1448426.3.fna	1448426.3.PATRIC.cds.tab	Mycobacterium tuberculosis	S	NA	S	S	S	S	S
1448427.3	Mycobacterium tuberculosis TKK_03_0090	1448427.3.fna	1448427.3.PATRIC.cds.tab	Mycobacterium tuberculosis	S	NA	S	S	S	S	S
1448428.3	Mycobacterium tuberculosis TKK_03_0092	1448428.3.fna	1448428.3.PATRIC.cds.tab	Mycobacterium tuberculosis	S	NA	S	S	S	S	S
1448430.3	Mycobacterium tuberculosis TKK_03_0094	1448430.3.fna	1448430.3.PATRIC.cds.tab	Mycobacterium tuberculosis	S	NA	S	S	S	S	S
1448431.3	Mycobacterium tuberculosis TKK_03_0096	1448431.3.fna	1448431.3.PATRIC.cds.tab	Mycobacterium tuberculosis	S	NA	S	S	S	S	S
1448432.3	Mycobacterium tuberculosis TKK_03_0098	1448432.3.fna	1448432.3.PATRIC.cds.tab	Mycobacterium tuberculosis	S	NA	S	S	S	S	S
1448433.3	Mycobacterium tuberculosis TKK_03_0099	1448433.3.fna	1448433.3.PATRIC.cds.tab	Mycobacterium tuberculosis	S	NA	S	S	S	S	S
1448434.3	Mycobacterium tuberculosis TKK_03_0100	1448434.3.fna	1448434.3.PATRIC.cds.tab	Mycobacterium tuberculosis	S	NA	S	S	S	S	S
1448435.3	Mycobacterium tuberculosis TKK_03_0101	1448435.3.fna	1448435.3.PATRIC.cds.tab	Mycobacterium tuberculosis	S	NA	R	S	S	S	S
1448436.3	Mycobacterium tuberculosis TKK_03_0102	1448436.3.fna	1448436.3.PATRIC.cds.tab	Mycobacterium tuberculosis	S	NA	S	S	S	S	S
1448437.3	Mycobacterium tuberculosis TKK_03_0103	1448437.3.fna	1448437.3.PATRIC.cds.tab	Mycobacterium tuberculosis	S	NA	S	S	S	S	S
1448439.3	Mycobacterium tuberculosis TKK_03_0105	1448439.3.fna	1448439.3.PATRIC.cds.tab	Mycobacterium tuberculosis	S	NA	S	S	S	S	S
1448440.3	Mycobacterium tuberculosis TKK_03_0106	1448440.3.fna	1448440.3.PATRIC.cds.tab	Mycobacterium tuberculosis	S	NA	S	S	S	S	S
1448442.3	Mycobacterium tuberculosis TKK_03_0108	1448442.3.fna	1448442.3.PATRIC.cds.tab	Mycobacterium tuberculosis	S	NA	S	S	S	S	S
1448443.3	Mycobacterium tuberculosis TKK_03_0109	1448443.3.fna	1448443.3.PATRIC.cds.tab	Mycobacterium tuberculosis	S	NA	S	S	S	S	S
1448445.3	Mycobacterium tuberculosis TKK_03_0111	1448445.3.fna	1448445.3.PATRIC.cds.tab	Mycobacterium tuberculosis	S	NA	S	S	S	S	S
1448446.3	Mycobacterium tuberculosis TKK_03_0112	1448446.3.fna	1448446.3.PATRIC.cds.tab	Mycobacterium tuberculosis	S	NA	S	S	S	S	S
1448447.3	Mycobacterium tuberculosis TKK_03_0113	1448447.3.fna	1448447.3.PATRIC.cds.tab	Mycobacterium tuberculosis	S	NA	S	S	S	S	S
1448448.3	Mycobacterium tuberculosis TKK_03_0114	1448448.3.fna	1448448.3.PATRIC.cds.tab	Mycobacterium tuberculosis	S	NA	S	S	S	S	S
1448449.3	Mycobacterium tuberculosis TKK_03_0115	1448449.3.fna	1448449.3.PATRIC.cds.tab	Mycobacterium tuberculosis	S	NA	S	S	S	S	S
1448450.3	Mycobacterium tuberculosis TKK_03_0116	1448450.3.fna	1448450.3.PATRIC.cds.tab	Mycobacterium tuberculosis	S	NA	S	S	S	S	S
1448452.3	Mycobacterium tuberculosis TKK_03_0118	1448452.3.fna	1448452.3.PATRIC.cds.tab	Mycobacterium tuberculosis	S	NA	S	S	S	S	S
1448453.3	Mycobacterium tuberculosis TKK_03_0149	1448453.3.fna	1448453.3.PATRIC.cds.tab	Mycobacterium tuberculosis	S	NA	S	S	S	S	S
1448454.3	Mycobacterium tuberculosis TKK_03_0150	1448454.3.fna	1448454.3.PATRIC.cds.tab	Mycobacterium tuberculosis	S	NA	S	S	S	S	S
1448455.3	Mycobacterium tuberculosis TKK_03_0153	1448455.3.fna	1448455.3.PATRIC.cds.tab	Mycobacterium tuberculosis	S	NA	S	S	S	S	S
1448456.3	Mycobacterium tuberculosis TKK_03_0154	1448456.3.fna	1448456.3.PATRIC.cds.tab	Mycobacterium tuberculosis	S	NA	S	S	S	S	S
1448458.3	Mycobacterium tuberculosis TKK_03_0156	1448458.3.fna	1448458.3.PATRIC.cds.tab	Mycobacterium tuberculosis	S	NA	S	S	S	S	S
1448459.3	Mycobacterium tuberculosis TKK_03_0158	1448459.3.fna	1448459.3.PATRIC.cds.tab	Mycobacterium tuberculosis	S	NA	S	S	S	S	S
1448460.3	Mycobacterium tuberculosis TKK_03_0159	1448460.3.fna	1448460.3.PATRIC.cds.tab	Mycobacterium tuberculosis	S	NA	S	S	S	S	S
1448461.3	Mycobacterium tuberculosis TKK_03_0160	1448461.3.fna	1448461.3.PATRIC.cds.tab	Mycobacterium tuberculosis	S	NA	S	S	S	S	S
1448490.3	Mycobacterium tuberculosis TKK_05MA_0009	1448490.3.fna	1448490.3.PATRIC.cds.tab	Mycobacterium tuberculosis	S	NA	R	S	S	R	S
1448491.3	Mycobacterium tuberculosis TKK_05MA_0010	1448491.3.fna	1448491.3.PATRIC.cds.tab	Mycobacterium tuberculosis	S	NA	R	S	S	R	R
1448501.3	Mycobacterium tuberculosis TKK_05MA_0025	1448501.3.fna	1448501.3.PATRIC.cds.tab	Mycobacterium tuberculosis	S	NA	R	S	S	R	R
1448512.3	Mycobacterium tuberculosis TKK_05MA_0044	1448512.3.fna	1448512.3.PATRIC.cds.tab	Mycobacterium tuberculosis	S	NA	R	S	S	R	R
1448513.3	Mycobacterium tuberculosis TKK_05MA_0046	1448513.3.fna	1448513.3.PATRIC.cds.tab	Mycobacterium tuberculosis	S	NA	S	S	S	R	S
1448514.3	Mycobacterium tuberculosis TKK_05MA_0048	1448514.3.fna	1448514.3.PATRIC.cds.tab	Mycobacterium tuberculosis	S	NA	R	S	S	R	S
1448517.3	Mycobacterium tuberculosis TKK_05MA_0052	1448517.3.fna	1448517.3.PATRIC.cds.tab	Mycobacterium tuberculosis	S	NA	R	S	S	R	S
1448519.3	Mycobacterium tuberculosis TKK_05MA_0055	1448519.3.fna	1448519.3.PATRIC.cds.tab	Mycobacterium tuberculosis	S	NA	R	S	S	R	R
1448524.3	Mycobacterium tuberculosis TKK_05MA_2015	1448524.3.fna	1448524.3.PATRIC.cds.tab	Mycobacterium tuberculosis	S	NA	R	R	R	R	R
1448526.3	Mycobacterium tuberculosis TKK_05SA_0010	1448526.3.fna	1448526.3.PATRIC.cds.tab	Mycobacterium tuberculosis	S	NA	R	S	S	R	R
1448529.3	Mycobacterium tuberculosis TKK_05SA_0014	1448529.3.fna	1448529.3.PATRIC.cds.tab	Mycobacterium tuberculosis	S	NA	R	S	S	R	S
1448533.3	Mycobacterium tuberculosis TKK_05SA_0019	1448533.3.fna	1448533.3.PATRIC.cds.tab	Mycobacterium tuberculosis	S	NA	S	S	S	R	S
1448535.3	Mycobacterium tuberculosis TKK_05SA_0021	1448535.3.fna	1448535.3.PATRIC.cds.tab	Mycobacterium tuberculosis	S	NA	S	S	S	S	S
1448537.3	Mycobacterium tuberculosis TKK_05SA_0024	1448537.3.fna	1448537.3.PATRIC.cds.tab	Mycobacterium tuberculosis	S	NA	S	S	S	S	S
1448538.3	Mycobacterium tuberculosis TKK_05SA_0025	1448538.3.fna	1448538.3.PATRIC.cds.tab	Mycobacterium tuberculosis	S	NA	R	S	S	R	R
1448545.3	Mycobacterium tuberculosis TKK_05SA_0042	1448545.3.fna	1448545.3.PATRIC.cds.tab	Mycobacterium tuberculosis	S	NA	R	S	R	R	S
1448547.3	Mycobacterium tuberculosis TKK_05SA_0044	1448547.3.fna	1448547.3.PATRIC.cds.tab	Mycobacterium tuberculosis	S	NA	R	S	S	R	R
1448548.3	Mycobacterium tuberculosis TKK_05SA_0046	1448548.3.fna	1448548.3.PATRIC.cds.tab	Mycobacterium tuberculosis	S	NA	S	S	S	R	S
1448550.3	Mycobacterium tuberculosis TKK_05SA_0048	1448550.3.fna	1448550.3.PATRIC.cds.tab	Mycobacterium tuberculosis	S	NA	R	S	S	R	S
1448552.3	Mycobacterium tuberculosis TKK_05SA_0052	1448552.3.fna	1448552.3.PATRIC.cds.tab	Mycobacterium tuberculosis	S	NA	R	S	S	R	S
1448555.3	Mycobacterium tuberculosis TKK_05SA_0055	1448555.3.fna	1448555.3.PATRIC.cds.tab	Mycobacterium tuberculosis	S	NA	R	S	S	R	R
1448610.3	Mycobacterium tuberculosis M984	1448610.3.fna	1448610.3.PATRIC.cds.tab	Mycobacterium tuberculosis	S	NA	S	NA	NA	S	S
1448611.3	Mycobacterium tuberculosis M987	1448611.3.fna	1448611.3.PATRIC.cds.tab	Mycobacterium tuberculosis	S	NA	S	NA	NA	S	S
1448612.3	Mycobacterium tuberculosis M990	1448612.3.fna	1448612.3.PATRIC.cds.tab	Mycobacterium tuberculosis	S	NA	S	NA	NA	S	S
1448613.3	Mycobacterium tuberculosis M991	1448613.3.fna	1448613.3.PATRIC.cds.tab	Mycobacterium tuberculosis	S	NA	S	NA	NA	S	S
1448614.3	Mycobacterium tuberculosis M1004	1448614.3.fna	1448614.3.PATRIC.cds.tab	Mycobacterium tuberculosis	S	NA	S	NA	NA	S	S
1448615.3	Mycobacterium tuberculosis M992	1448615.3.fna	1448615.3.PATRIC.cds.tab	Mycobacterium tuberculosis	S	NA	S	NA	NA	S	S
1448616.3	Mycobacterium tuberculosis M995	1448616.3.fna	1448616.3.PATRIC.cds.tab	Mycobacterium tuberculosis	S	NA	S	NA	NA	S	S
1448617.3	Mycobacterium tuberculosis M1007	1448617.3.fna	1448617.3.PATRIC.cds.tab	Mycobacterium tuberculosis	S	NA	S	NA	NA	S	S
1448618.3	Mycobacterium tuberculosis M1008	1448618.3.fna	1448618.3.PATRIC.cds.tab	Mycobacterium tuberculosis	S	NA	R	NA	NA	S	S
1448619.3	Mycobacterium tuberculosis M1009	1448619.3.fna	1448619.3.PATRIC.cds.tab	Mycobacterium tuberculosis	S	NA	S	NA	NA	S	S
1448620.3	Mycobacterium tuberculosis M1010	1448620.3.fna	1448620.3.PATRIC.cds.tab	Mycobacterium tuberculosis	S	NA	S	NA	NA	S	S
1448621.3	Mycobacterium tuberculosis M1012	1448621.3.fna	1448621.3.PATRIC.cds.tab	Mycobacterium tuberculosis	S	NA	S	NA	NA	S	S
1448622.3	Mycobacterium tuberculosis M1011	1448622.3.fna	1448622.3.PATRIC.cds.tab	Mycobacterium tuberculosis	S	NA	R	NA	NA	S	S
1448623.3	Mycobacterium tuberculosis M1017	1448623.3.fna	1448623.3.PATRIC.cds.tab	Mycobacterium tuberculosis	S	NA	S	NA	NA	S	S
1448624.3	Mycobacterium tuberculosis M1021	1448624.3.fna	1448624.3.PATRIC.cds.tab	Mycobacterium tuberculosis	S	NA	S	NA	NA	S	S
1448625.3	Mycobacterium tuberculosis M1023	1448625.3.fna	1448625.3.PATRIC.cds.tab	Mycobacterium tuberculosis	S	NA	S	NA	NA	S	S
1448626.3	Mycobacterium tuberculosis M1022	1448626.3.fna	1448626.3.PATRIC.cds.tab	Mycobacterium tuberculosis	S	NA	S	NA	NA	S	S
1448627.3	Mycobacterium tuberculosis M1024	1448627.3.fna	1448627.3.PATRIC.cds.tab	Mycobacterium tuberculosis	S	NA	R	NA	NA	S	S
1448628.3	Mycobacterium tuberculosis M1025	1448628.3.fna	1448628.3.PATRIC.cds.tab	Mycobacterium tuberculosis	S	NA	S	NA	NA	S	S
1448629.3	Mycobacterium tuberculosis M1026	1448629.3.fna	1448629.3.PATRIC.cds.tab	Mycobacterium tuberculosis	S	NA	S	NA	NA	S	S
1448630.3	Mycobacterium tuberculosis M1029	1448630.3.fna	1448630.3.PATRIC.cds.tab	Mycobacterium tuberculosis	S	NA	S	NA	NA	S	S
1448631.3	Mycobacterium tuberculosis M1030	1448631.3.fna	1448631.3.PATRIC.cds.tab	Mycobacterium tuberculosis	S	NA	S	NA	NA	S	R
1448632.3	Mycobacterium tuberculosis M1034	1448632.3.fna	1448632.3.PATRIC.cds.tab	Mycobacterium tuberculosis	S	NA	S	NA	NA	S	S
1448633.3	Mycobacterium tuberculosis M1210	1448633.3.fna	1448633.3.PATRIC.cds.tab	Mycobacterium tuberculosis	S	NA	S	NA	NA	S	S
1448634.3	Mycobacterium tuberculosis M1212	1448634.3.fna	1448634.3.PATRIC.cds.tab	Mycobacterium tuberculosis	S	NA	S	NA	NA	S	S
1448635.3	Mycobacterium tuberculosis M1213	1448635.3.fna	1448635.3.PATRIC.cds.tab	Mycobacterium tuberculosis	S	NA	S	NA	NA	S	S
1448636.3	Mycobacterium tuberculosis M1215	1448636.3.fna	1448636.3.PATRIC.cds.tab	Mycobacterium tuberculosis	S	NA	S	NA	NA	S	S
1448638.3	Mycobacterium tuberculosis M1232	1448638.3.fna	1448638.3.PATRIC.cds.tab	Mycobacterium tuberculosis	S	NA	S	NA	NA	S	S
1448639.3	Mycobacterium tuberculosis M1233	1448639.3.fna	1448639.3.PATRIC.cds.tab	Mycobacterium tuberculosis	S	NA	S	NA	NA	S	S
1448640.3	Mycobacterium tuberculosis M1236	1448640.3.fna	1448640.3.PATRIC.cds.tab	Mycobacterium tuberculosis	S	NA	S	NA	NA	S	S
1448641.3	Mycobacterium tuberculosis M1253	1448641.3.fna	1448641.3.PATRIC.cds.tab	Mycobacterium tuberculosis	S	NA	R	NA	NA	S	S
1448642.3	Mycobacterium tuberculosis M1270	1448642.3.fna	1448642.3.PATRIC.cds.tab	Mycobacterium tuberculosis	S	NA	S	NA	NA	S	R
1448643.3	Mycobacterium tuberculosis M1271	1448643.3.fna	1448643.3.PATRIC.cds.tab	Mycobacterium tuberculosis	S	NA	S	NA	NA	S	S
1448644.3	Mycobacterium tuberculosis M1273	1448644.3.fna	1448644.3.PATRIC.cds.tab	Mycobacterium tuberculosis	S	NA	S	NA	NA	S	S
1448645.3	Mycobacterium tuberculosis M1274	1448645.3.fna	1448645.3.PATRIC.cds.tab	Mycobacterium tuberculosis	S	NA	S	NA	NA	S	R
1448646.3	Mycobacterium tuberculosis M1283	1448646.3.fna	1448646.3.PATRIC.cds.tab	Mycobacterium tuberculosis	S	NA	R	NA	NA	S	S
1448647.3	Mycobacterium tuberculosis M1272	1448647.3.fna	1448647.3.PATRIC.cds.tab	Mycobacterium tuberculosis	S	NA	S	NA	NA	S	S
1448648.3	Mycobacterium tuberculosis M1287	1448648.3.fna	1448648.3.PATRIC.cds.tab	Mycobacterium tuberculosis	S	NA	S	NA	NA	S	S
1448649.3	Mycobacterium tuberculosis M1288	1448649.3.fna	1448649.3.PATRIC.cds.tab	Mycobacterium tuberculosis	S	NA	S	NA	NA	S	S
1448650.3	Mycobacterium tuberculosis M1292	1448650.3.fna	1448650.3.PATRIC.cds.tab	Mycobacterium tuberculosis	S	NA	R	NA	NA	R	S
1448651.3	Mycobacterium tuberculosis M1294	1448651.3.fna	1448651.3.PATRIC.cds.tab	Mycobacterium tuberculosis	S	NA	S	NA	NA	S	S
1448652.3	Mycobacterium tuberculosis M1295	1448652.3.fna	1448652.3.PATRIC.cds.tab	Mycobacterium tuberculosis	S	NA	S	NA	NA	S	S
1448653.3	Mycobacterium tuberculosis M1300	1448653.3.fna	1448653.3.PATRIC.cds.tab	Mycobacterium tuberculosis	S	NA	S	NA	NA	S	S
1448654.3	Mycobacterium tuberculosis M1304	1448654.3.fna	1448654.3.PATRIC.cds.tab	Mycobacterium tuberculosis	S	NA	S	NA	NA	S	S
1448655.3	Mycobacterium tuberculosis M1307	1448655.3.fna	1448655.3.PATRIC.cds.tab	Mycobacterium tuberculosis	S	NA	S	NA	NA	S	S
1448656.3	Mycobacterium tuberculosis M1309	1448656.3.fna	1448656.3.PATRIC.cds.tab	Mycobacterium tuberculosis	S	NA	S	NA	NA	S	S
1448657.3	Mycobacterium tuberculosis M1310	1448657.3.fna	1448657.3.PATRIC.cds.tab	Mycobacterium tuberculosis	S	NA	S	NA	NA	S	S
1448659.3	Mycobacterium tuberculosis M1317	1448659.3.fna	1448659.3.PATRIC.cds.tab	Mycobacterium tuberculosis	S	NA	S	NA	NA	S	S
1448660.3	Mycobacterium tuberculosis M1319	1448660.3.fna	1448660.3.PATRIC.cds.tab	Mycobacterium tuberculosis	S	NA	S	NA	NA	S	S
1448661.3	Mycobacterium tuberculosis M1324	1448661.3.fna	1448661.3.PATRIC.cds.tab	Mycobacterium tuberculosis	S	NA	R	NA	NA	R	S
1448662.3	Mycobacterium tuberculosis M1325	1448662.3.fna	1448662.3.PATRIC.cds.tab	Mycobacterium tuberculosis	S	NA	R	NA	NA	R	S
1448663.3	Mycobacterium tuberculosis M1340	1448663.3.fna	1448663.3.PATRIC.cds.tab	Mycobacterium tuberculosis	S	NA	S	NA	NA	S	S
1448664.3	Mycobacterium tuberculosis M1373	1448664.3.fna	1448664.3.PATRIC.cds.tab	Mycobacterium tuberculosis	S	NA	S	NA	NA	S	S
1448665.3	Mycobacterium tuberculosis M1374	1448665.3.fna	1448665.3.PATRIC.cds.tab	Mycobacterium tuberculosis	S	NA	S	NA	NA	S	S
1448666.3	Mycobacterium tuberculosis M1381	1448666.3.fna	1448666.3.PATRIC.cds.tab	Mycobacterium tuberculosis	S	NA	S	NA	NA	S	S
1448667.3	Mycobacterium tuberculosis M1384	1448667.3.fna	1448667.3.PATRIC.cds.tab	Mycobacterium tuberculosis	S	NA	S	NA	NA	S	S
1448668.3	Mycobacterium tuberculosis M1389	1448668.3.fna	1448668.3.PATRIC.cds.tab	Mycobacterium tuberculosis	S	NA	S	NA	NA	S	S
1448669.3	Mycobacterium tuberculosis M1392	1448669.3.fna	1448669.3.PATRIC.cds.tab	Mycobacterium tuberculosis	S	NA	S	NA	NA	S	S
1448670.3	Mycobacterium tuberculosis M1393	1448670.3.fna	1448670.3.PATRIC.cds.tab	Mycobacterium tuberculosis	S	NA	R	NA	NA	S	S
1448671.3	Mycobacterium tuberculosis M1397	1448671.3.fna	1448671.3.PATRIC.cds.tab	Mycobacterium tuberculosis	S	NA	S	NA	NA	S	S
1448672.3	Mycobacterium tuberculosis M1400	1448672.3.fna	1448672.3.PATRIC.cds.tab	Mycobacterium tuberculosis	S	NA	S	NA	NA	S	S
1448673.3	Mycobacterium tuberculosis M1402	1448673.3.fna	1448673.3.PATRIC.cds.tab	Mycobacterium tuberculosis	S	NA	R	NA	NA	S	S
1448674.3	Mycobacterium tuberculosis M1404	1448674.3.fna	1448674.3.PATRIC.cds.tab	Mycobacterium tuberculosis	S	NA	S	NA	NA	S	S
1448675.3	Mycobacterium tuberculosis M1410	1448675.3.fna	1448675.3.PATRIC.cds.tab	Mycobacterium tuberculosis	S	NA	S	NA	NA	S	S
1448676.3	Mycobacterium tuberculosis M1415	1448676.3.fna	1448676.3.PATRIC.cds.tab	Mycobacterium tuberculosis	S	NA	S	NA	NA	S	S
1448677.3	Mycobacterium tuberculosis M1416	1448677.3.fna	1448677.3.PATRIC.cds.tab	Mycobacterium tuberculosis	S	NA	S	NA	NA	S	S
1448678.3	Mycobacterium tuberculosis M1417	1448678.3.fna	1448678.3.PATRIC.cds.tab	Mycobacterium tuberculosis	S	NA	S	NA	NA	S	S
1448679.3	Mycobacterium tuberculosis M1418	1448679.3.fna	1448679.3.PATRIC.cds.tab	Mycobacterium tuberculosis	S	NA	S	NA	NA	S	S
1448680.3	Mycobacterium tuberculosis M1422	1448680.3.fna	1448680.3.PATRIC.cds.tab	Mycobacterium tuberculosis	S	NA	R	NA	NA	S	R
1448681.3	Mycobacterium tuberculosis M1424	1448681.3.fna	1448681.3.PATRIC.cds.tab	Mycobacterium tuberculosis	S	NA	S	NA	NA	S	S
1448682.3	Mycobacterium tuberculosis M1425	1448682.3.fna	1448682.3.PATRIC.cds.tab	Mycobacterium tuberculosis	S	NA	S	NA	NA	S	S
1448683.3	Mycobacterium tuberculosis M1429	1448683.3.fna	1448683.3.PATRIC.cds.tab	Mycobacterium tuberculosis	S	NA	S	NA	NA	S	S
1448684.3	Mycobacterium tuberculosis M1431	1448684.3.fna	1448684.3.PATRIC.cds.tab	Mycobacterium tuberculosis	S	NA	S	NA	NA	S	S
1448685.3	Mycobacterium tuberculosis M1438	1448685.3.fna	1448685.3.PATRIC.cds.tab	Mycobacterium tuberculosis	S	NA	S	NA	NA	S	S
1448686.3	Mycobacterium tuberculosis M1439	1448686.3.fna	1448686.3.PATRIC.cds.tab	Mycobacterium tuberculosis	S	NA	S	NA	NA	S	S
1448688.3	Mycobacterium tuberculosis M1444	1448688.3.fna	1448688.3.PATRIC.cds.tab	Mycobacterium tuberculosis	S	NA	S	NA	NA	S	S
1448690.3	Mycobacterium tuberculosis M1449	1448690.3.fna	1448690.3.PATRIC.cds.tab	Mycobacterium tuberculosis	S	NA	R	NA	NA	S	S
1448691.3	Mycobacterium tuberculosis M1700	1448691.3.fna	1448691.3.PATRIC.cds.tab	Mycobacterium tuberculosis	S	NA	S	NA	NA	S	R
1448692.3	Mycobacterium tuberculosis M1452	1448692.3.fna	1448692.3.PATRIC.cds.tab	Mycobacterium tuberculosis	S	NA	S	NA	NA	S	S
1448693.3	Mycobacterium tuberculosis M1456	1448693.3.fna	1448693.3.PATRIC.cds.tab	Mycobacterium tuberculosis	S	NA	R	NA	NA	S	S
1448695.3	Mycobacterium tuberculosis M1459	1448695.3.fna	1448695.3.PATRIC.cds.tab	Mycobacterium tuberculosis	S	NA	R	NA	NA	R	S
1448696.3	Mycobacterium tuberculosis M1461	1448696.3.fna	1448696.3.PATRIC.cds.tab	Mycobacterium tuberculosis	S	NA	S	NA	NA	S	S
1448697.3	Mycobacterium tuberculosis M1475	1448697.3.fna	1448697.3.PATRIC.cds.tab	Mycobacterium tuberculosis	S	NA	S	NA	NA	S	S
1448698.3	Mycobacterium tuberculosis M1481	1448698.3.fna	1448698.3.PATRIC.cds.tab	Mycobacterium tuberculosis	S	NA	S	NA	NA	S	S
1448699.3	Mycobacterium tuberculosis M1488	1448699.3.fna	1448699.3.PATRIC.cds.tab	Mycobacterium tuberculosis	S	NA	S	NA	NA	S	S
1448700.3	Mycobacterium tuberculosis M1520	1448700.3.fna	1448700.3.PATRIC.cds.tab	Mycobacterium tuberculosis	S	NA	S	NA	NA	S	S
1448701.3	Mycobacterium tuberculosis M1533	1448701.3.fna	1448701.3.PATRIC.cds.tab	Mycobacterium tuberculosis	S	NA	S	NA	NA	S	S
1448702.3	Mycobacterium tuberculosis M1545	1448702.3.fna	1448702.3.PATRIC.cds.tab	Mycobacterium tuberculosis	S	NA	R	NA	NA	R	S
1448703.3	Mycobacterium tuberculosis M1559	1448703.3.fna	1448703.3.PATRIC.cds.tab	Mycobacterium tuberculosis	S	NA	S	NA	NA	S	S
1448704.3	Mycobacterium tuberculosis M1560	1448704.3.fna	1448704.3.PATRIC.cds.tab	Mycobacterium tuberculosis	S	NA	R	NA	NA	S	S
1448705.3	Mycobacterium tuberculosis M1570	1448705.3.fna	1448705.3.PATRIC.cds.tab	Mycobacterium tuberculosis	S	NA	S	NA	NA	S	S
1448706.3	Mycobacterium tuberculosis M1615	1448706.3.fna	1448706.3.PATRIC.cds.tab	Mycobacterium tuberculosis	S	NA	S	NA	NA	S	S
1448707.3	Mycobacterium tuberculosis M1638	1448707.3.fna	1448707.3.PATRIC.cds.tab	Mycobacterium tuberculosis	S	NA	S	NA	NA	S	S
1448708.3	Mycobacterium tuberculosis M1702	1448708.3.fna	1448708.3.PATRIC.cds.tab	Mycobacterium tuberculosis	S	NA	S	NA	NA	S	R
1448709.3	Mycobacterium tuberculosis M1703	1448709.3.fna	1448709.3.PATRIC.cds.tab	Mycobacterium tuberculosis	S	NA	S	NA	NA	S	S
1448710.3	Mycobacterium tuberculosis M1704	1448710.3.fna	1448710.3.PATRIC.cds.tab	Mycobacterium tuberculosis	S	NA	S	NA	NA	S	S
1448711.3	Mycobacterium tuberculosis M1726	1448711.3.fna	1448711.3.PATRIC.cds.tab	Mycobacterium tuberculosis	S	NA	S	NA	NA	S	S
1448712.3	Mycobacterium tuberculosis M1728	1448712.3.fna	1448712.3.PATRIC.cds.tab	Mycobacterium tuberculosis	S	NA	S	NA	NA	S	S
1448713.3	Mycobacterium tuberculosis M1734	1448713.3.fna	1448713.3.PATRIC.cds.tab	Mycobacterium tuberculosis	S	NA	S	NA	NA	S	S
1448714.3	Mycobacterium tuberculosis M1759	1448714.3.fna	1448714.3.PATRIC.cds.tab	Mycobacterium tuberculosis	S	NA	S	NA	NA	S	S
1448715.3	Mycobacterium tuberculosis M1762	1448715.3.fna	1448715.3.PATRIC.cds.tab	Mycobacterium tuberculosis	S	NA	R	NA	NA	R	R
1448716.3	Mycobacterium tuberculosis M1780	1448716.3.fna	1448716.3.PATRIC.cds.tab	Mycobacterium tuberculosis	S	NA	R	NA	NA	R	S
1448717.3	Mycobacterium tuberculosis M1787	1448717.3.fna	1448717.3.PATRIC.cds.tab	Mycobacterium tuberculosis	S	NA	S	NA	NA	S	S
1448718.3	Mycobacterium tuberculosis M1782	1448718.3.fna	1448718.3.PATRIC.cds.tab	Mycobacterium tuberculosis	S	NA	S	NA	NA	S	S
1448719.3	Mycobacterium tuberculosis M1816	1448719.3.fna	1448719.3.PATRIC.cds.tab	Mycobacterium tuberculosis	S	NA	S	NA	NA	S	S
1448720.3	Mycobacterium tuberculosis M1822	1448720.3.fna	1448720.3.PATRIC.cds.tab	Mycobacterium tuberculosis	S	NA	S	NA	NA	S	S
1448721.3	Mycobacterium tuberculosis M1848	1448721.3.fna	1448721.3.PATRIC.cds.tab	Mycobacterium tuberculosis	S	NA	S	NA	NA	S	S
1448722.3	Mycobacterium tuberculosis M1893	1448722.3.fna	1448722.3.PATRIC.cds.tab	Mycobacterium tuberculosis	S	NA	S	NA	NA	S	S
1448723.3	Mycobacterium tuberculosis M1895	1448723.3.fna	1448723.3.PATRIC.cds.tab	Mycobacterium tuberculosis	S	NA	S	NA	NA	S	S
1448724.3	Mycobacterium tuberculosis M1906	1448724.3.fna	1448724.3.PATRIC.cds.tab	Mycobacterium tuberculosis	S	NA	S	NA	NA	S	S
1448725.3	Mycobacterium tuberculosis M1913	1448725.3.fna	1448725.3.PATRIC.cds.tab	Mycobacterium tuberculosis	S	NA	S	NA	NA	S	S
1448726.3	Mycobacterium tuberculosis M1914	1448726.3.fna	1448726.3.PATRIC.cds.tab	Mycobacterium tuberculosis	S	NA	S	NA	NA	S	S
1448727.3	Mycobacterium tuberculosis M1926	1448727.3.fna	1448727.3.PATRIC.cds.tab	Mycobacterium tuberculosis	S	NA	S	NA	NA	S	S
1448728.3	Mycobacterium tuberculosis M1928	1448728.3.fna	1448728.3.PATRIC.cds.tab	Mycobacterium tuberculosis	S	NA	S	NA	NA	S	R
1448729.3	Mycobacterium tuberculosis M1929	1448729.3.fna	1448729.3.PATRIC.cds.tab	Mycobacterium tuberculosis	S	NA	S	NA	NA	S	S
1448730.3	Mycobacterium tuberculosis M1932	1448730.3.fna	1448730.3.PATRIC.cds.tab	Mycobacterium tuberculosis	S	NA	S	NA	NA	S	S
1448731.3	Mycobacterium tuberculosis M1948	1448731.3.fna	1448731.3.PATRIC.cds.tab	Mycobacterium tuberculosis	S	NA	R	NA	NA	S	S
1448732.3	Mycobacterium tuberculosis M1955	1448732.3.fna	1448732.3.PATRIC.cds.tab	Mycobacterium tuberculosis	S	NA	S	NA	NA	S	S
1448733.3	Mycobacterium tuberculosis M1956	1448733.3.fna	1448733.3.PATRIC.cds.tab	Mycobacterium tuberculosis	S	NA	S	NA	NA	S	S
1448734.3	Mycobacterium tuberculosis M1959	1448734.3.fna	1448734.3.PATRIC.cds.tab	Mycobacterium tuberculosis	S	NA	S	NA	NA	S	S
1448735.3	Mycobacterium tuberculosis M1961	1448735.3.fna	1448735.3.PATRIC.cds.tab	Mycobacterium tuberculosis	S	NA	R	NA	NA	S	R
1448736.3	Mycobacterium tuberculosis M1967	1448736.3.fna	1448736.3.PATRIC.cds.tab	Mycobacterium tuberculosis	S	NA	S	NA	NA	S	S
1448737.3	Mycobacterium tuberculosis M1973	1448737.3.fna	1448737.3.PATRIC.cds.tab	Mycobacterium tuberculosis	S	NA	S	NA	NA	S	S
1448738.3	Mycobacterium tuberculosis M1976	1448738.3.fna	1448738.3.PATRIC.cds.tab	Mycobacterium tuberculosis	S	NA	S	NA	NA	S	S
1448739.3	Mycobacterium tuberculosis M1978	1448739.3.fna	1448739.3.PATRIC.cds.tab	Mycobacterium tuberculosis	S	NA	S	NA	NA	S	S
1448740.3	Mycobacterium tuberculosis M1979	1448740.3.fna	1448740.3.PATRIC.cds.tab	Mycobacterium tuberculosis	S	NA	S	NA	NA	S	S
1448742.3	Mycobacterium tuberculosis M2003	1448742.3.fna	1448742.3.PATRIC.cds.tab	Mycobacterium tuberculosis	S	NA	S	NA	NA	S	S
1448743.3	Mycobacterium tuberculosis M2006	1448743.3.fna	1448743.3.PATRIC.cds.tab	Mycobacterium tuberculosis	S	NA	R	NA	NA	R	S
1448744.3	Mycobacterium tuberculosis M2007	1448744.3.fna	1448744.3.PATRIC.cds.tab	Mycobacterium tuberculosis	S	NA	R	NA	NA	R	S
1448745.3	Mycobacterium tuberculosis M2010	1448745.3.fna	1448745.3.PATRIC.cds.tab	Mycobacterium tuberculosis	S	NA	S	NA	NA	S	S
1448746.3	Mycobacterium tuberculosis M2020	1448746.3.fna	1448746.3.PATRIC.cds.tab	Mycobacterium tuberculosis	S	NA	S	NA	NA	S	S
1448747.3	Mycobacterium tuberculosis M2021	1448747.3.fna	1448747.3.PATRIC.cds.tab	Mycobacterium tuberculosis	S	NA	S	NA	NA	S	S
1448748.3	Mycobacterium tuberculosis M2032	1448748.3.fna	1448748.3.PATRIC.cds.tab	Mycobacterium tuberculosis	S	NA	S	NA	NA	S	S
1448751.3	Mycobacterium tuberculosis M2086	1448751.3.fna	1448751.3.PATRIC.cds.tab	Mycobacterium tuberculosis	S	NA	S	NA	NA	S	S
1448752.3	Mycobacterium tuberculosis M2113	1448752.3.fna	1448752.3.PATRIC.cds.tab	Mycobacterium tuberculosis	S	NA	S	NA	NA	S	S
1448753.3	Mycobacterium tuberculosis M2116	1448753.3.fna	1448753.3.PATRIC.cds.tab	Mycobacterium tuberculosis	S	NA	R	NA	NA	S	R
1448754.3	Mycobacterium tuberculosis M2128	1448754.3.fna	1448754.3.PATRIC.cds.tab	Mycobacterium tuberculosis	S	NA	S	NA	NA	S	S
1448755.3	Mycobacterium tuberculosis M2129	1448755.3.fna	1448755.3.PATRIC.cds.tab	Mycobacterium tuberculosis	S	NA	S	NA	NA	S	S
1448756.3	Mycobacterium tuberculosis M2131	1448756.3.fna	1448756.3.PATRIC.cds.tab	Mycobacterium tuberculosis	S	NA	R	NA	NA	S	S
1448757.3	Mycobacterium tuberculosis M2130	1448757.3.fna	1448757.3.PATRIC.cds.tab	Mycobacterium tuberculosis	S	NA	S	NA	NA	S	S
1448758.3	Mycobacterium tuberculosis M2132	1448758.3.fna	1448758.3.PATRIC.cds.tab	Mycobacterium tuberculosis	S	NA	S	NA	NA	S	S
1448759.3	Mycobacterium tuberculosis M2134	1448759.3.fna	1448759.3.PATRIC.cds.tab	Mycobacterium tuberculosis	S	NA	S	NA	NA	S	S
1448760.3	Mycobacterium tuberculosis M2136	1448760.3.fna	1448760.3.PATRIC.cds.tab	Mycobacterium tuberculosis	S	NA	S	NA	NA	S	S
1448761.3	Mycobacterium tuberculosis M2137	1448761.3.fna	1448761.3.PATRIC.cds.tab	Mycobacterium tuberculosis	S	NA	S	NA	NA	S	S
1448762.3	Mycobacterium tuberculosis M2139	1448762.3.fna	1448762.3.PATRIC.cds.tab	Mycobacterium tuberculosis	S	NA	R	NA	NA	S	S
1448763.3	Mycobacterium tuberculosis M2138	1448763.3.fna	1448763.3.PATRIC.cds.tab	Mycobacterium tuberculosis	S	NA	S	NA	NA	S	S
1448764.3	Mycobacterium tuberculosis M2140	1448764.3.fna	1448764.3.PATRIC.cds.tab	Mycobacterium tuberculosis	S	NA	R	NA	NA	S	R
1448765.3	Mycobacterium tuberculosis M2248	1448765.3.fna	1448765.3.PATRIC.cds.tab	Mycobacterium tuberculosis	S	NA	S	NA	NA	S	S
1448766.3	Mycobacterium tuberculosis M2218	1448766.3.fna	1448766.3.PATRIC.cds.tab	Mycobacterium tuberculosis	S	NA	S	NA	NA	S	S
1448767.3	Mycobacterium tuberculosis M2211	1448767.3.fna	1448767.3.PATRIC.cds.tab	Mycobacterium tuberculosis	S	NA	S	NA	NA	S	S
1448768.3	Mycobacterium tuberculosis M2206	1448768.3.fna	1448768.3.PATRIC.cds.tab	Mycobacterium tuberculosis	S	NA	S	NA	NA	S	R
1448769.3	Mycobacterium tuberculosis M2204	1448769.3.fna	1448769.3.PATRIC.cds.tab	Mycobacterium tuberculosis	S	NA	S	NA	NA	S	S
1448770.3	Mycobacterium tuberculosis M2203	1448770.3.fna	1448770.3.PATRIC.cds.tab	Mycobacterium tuberculosis	S	NA	S	NA	NA	S	S
1448771.3	Mycobacterium tuberculosis M2199	1448771.3.fna	1448771.3.PATRIC.cds.tab	Mycobacterium tuberculosis	S	NA	S	NA	NA	S	S
1448772.3	Mycobacterium tuberculosis M2198	1448772.3.fna	1448772.3.PATRIC.cds.tab	Mycobacterium tuberculosis	S	NA	S	NA	NA	S	S
1448773.3	Mycobacterium tuberculosis M2193	1448773.3.fna	1448773.3.PATRIC.cds.tab	Mycobacterium tuberculosis	S	NA	S	NA	NA	S	S
1448774.3	Mycobacterium tuberculosis M2192	1448774.3.fna	1448774.3.PATRIC.cds.tab	Mycobacterium tuberculosis	S	NA	S	NA	NA	S	S
1448775.3	Mycobacterium tuberculosis M2191	1448775.3.fna	1448775.3.PATRIC.cds.tab	Mycobacterium tuberculosis	S	NA	S	NA	NA	S	S
1448776.3	Mycobacterium tuberculosis M2141	1448776.3.fna	1448776.3.PATRIC.cds.tab	Mycobacterium tuberculosis	S	NA	S	NA	NA	S	S
1448777.3	Mycobacterium tuberculosis M2352	1448777.3.fna	1448777.3.PATRIC.cds.tab	Mycobacterium tuberculosis	S	NA	S	NA	NA	S	S
1448778.3	Mycobacterium tuberculosis M2343	1448778.3.fna	1448778.3.PATRIC.cds.tab	Mycobacterium tuberculosis	S	NA	S	NA	NA	S	S
1448779.3	Mycobacterium tuberculosis M2342	1448779.3.fna	1448779.3.PATRIC.cds.tab	Mycobacterium tuberculosis	S	NA	S	NA	NA	S	S
1448780.3	Mycobacterium tuberculosis M2324	1448780.3.fna	1448780.3.PATRIC.cds.tab	Mycobacterium tuberculosis	S	NA	R	NA	NA	R	S
1448781.3	Mycobacterium tuberculosis M2323	1448781.3.fna	1448781.3.PATRIC.cds.tab	Mycobacterium tuberculosis	S	NA	R	NA	NA	R	S
1448783.3	Mycobacterium tuberculosis M2278	1448783.3.fna	1448783.3.PATRIC.cds.tab	Mycobacterium tuberculosis	S	NA	R	NA	NA	S	S
1448784.3	Mycobacterium tuberculosis M2277	1448784.3.fna	1448784.3.PATRIC.cds.tab	Mycobacterium tuberculosis	S	NA	R	NA	NA	R	S
1448785.3	Mycobacterium tuberculosis M2276	1448785.3.fna	1448785.3.PATRIC.cds.tab	Mycobacterium tuberculosis	S	NA	R	NA	NA	R	S
1448786.3	Mycobacterium tuberculosis M2259	1448786.3.fna	1448786.3.PATRIC.cds.tab	Mycobacterium tuberculosis	S	NA	R	NA	NA	S	S
1448787.3	Mycobacterium tuberculosis M2249	1448787.3.fna	1448787.3.PATRIC.cds.tab	Mycobacterium tuberculosis	S	NA	S	NA	NA	S	S
1448788.3	Mycobacterium tuberculosis M2142	1448788.3.fna	1448788.3.PATRIC.cds.tab	Mycobacterium tuberculosis	S	NA	S	NA	NA	S	S
1448789.3	Mycobacterium tuberculosis M2459	1448789.3.fna	1448789.3.PATRIC.cds.tab	Mycobacterium tuberculosis	S	NA	S	NA	NA	S	S
1448790.3	Mycobacterium tuberculosis M2442	1448790.3.fna	1448790.3.PATRIC.cds.tab	Mycobacterium tuberculosis	S	NA	S	NA	NA	S	S
1448791.3	Mycobacterium tuberculosis M2440	1448791.3.fna	1448791.3.PATRIC.cds.tab	Mycobacterium tuberculosis	S	NA	S	NA	NA	S	S
1448792.3	Mycobacterium tuberculosis M2435	1448792.3.fna	1448792.3.PATRIC.cds.tab	Mycobacterium tuberculosis	S	NA	S	NA	NA	S	S
1448794.3	Mycobacterium tuberculosis M2416	1448794.3.fna	1448794.3.PATRIC.cds.tab	Mycobacterium tuberculosis	S	NA	S	NA	NA	S	S
1448795.3	Mycobacterium tuberculosis M2402	1448795.3.fna	1448795.3.PATRIC.cds.tab	Mycobacterium tuberculosis	S	NA	S	NA	NA	S	S
1448796.3	Mycobacterium tuberculosis M2376	1448796.3.fna	1448796.3.PATRIC.cds.tab	Mycobacterium tuberculosis	S	NA	S	NA	NA	S	S
1448797.3	Mycobacterium tuberculosis M2361	1448797.3.fna	1448797.3.PATRIC.cds.tab	Mycobacterium tuberculosis	S	NA	R	NA	NA	S	S
1448798.3	Mycobacterium tuberculosis M2360	1448798.3.fna	1448798.3.PATRIC.cds.tab	Mycobacterium tuberculosis	S	NA	R	NA	NA	S	S
1448799.3	Mycobacterium tuberculosis M2145	1448799.3.fna	1448799.3.PATRIC.cds.tab	Mycobacterium tuberculosis	S	NA	S	NA	NA	S	S
1448800.3	Mycobacterium tuberculosis M2144	1448800.3.fna	1448800.3.PATRIC.cds.tab	Mycobacterium tuberculosis	S	NA	S	NA	NA	S	S
1448801.3	Mycobacterium tuberculosis M2479	1448801.3.fna	1448801.3.PATRIC.cds.tab	Mycobacterium tuberculosis	S	NA	R	NA	NA	S	R
1448802.3	Mycobacterium tuberculosis M2384	1448802.3.fna	1448802.3.PATRIC.cds.tab	Mycobacterium tuberculosis	S	NA	S	NA	NA	S	S
1448803.3	Mycobacterium tuberculosis M2508	1448803.3.fna	1448803.3.PATRIC.cds.tab	Mycobacterium tuberculosis	S	NA	S	NA	NA	S	S
1448804.3	Mycobacterium tuberculosis H1329	1448804.3.fna	1448804.3.PATRIC.cds.tab	Mycobacterium tuberculosis	S	NA	S	NA	NA	S	S
1448806.3	Mycobacterium tuberculosis H1580	1448806.3.fna	1448806.3.PATRIC.cds.tab	Mycobacterium tuberculosis	S	NA	S	NA	NA	S	S
1448807.3	Mycobacterium tuberculosis H1589	1448807.3.fna	1448807.3.PATRIC.cds.tab	Mycobacterium tuberculosis	S	NA	R	NA	NA	S	S
1448808.3	Mycobacterium tuberculosis H1856	1448808.3.fna	1448808.3.PATRIC.cds.tab	Mycobacterium tuberculosis	S	NA	S	NA	NA	S	S
1448810.3	Mycobacterium tuberculosis H2101	1448810.3.fna	1448810.3.PATRIC.cds.tab	Mycobacterium tuberculosis	S	NA	S	NA	NA	S	S
1448811.3	Mycobacterium tuberculosis H2102	1448811.3.fna	1448811.3.PATRIC.cds.tab	Mycobacterium tuberculosis	S	NA	S	NA	NA	S	S
1448812.3	Mycobacterium tuberculosis H2300	1448812.3.fna	1448812.3.PATRIC.cds.tab	Mycobacterium tuberculosis	S	NA	R	NA	NA	R	S
1448813.3	Mycobacterium tuberculosis H2438	1448813.3.fna	1448813.3.PATRIC.cds.tab	Mycobacterium tuberculosis	S	NA	R	NA	NA	R	S
1448814.3	Mycobacterium tuberculosis H2760	1448814.3.fna	1448814.3.PATRIC.cds.tab	Mycobacterium tuberculosis	S	NA	S	NA	NA	S	S
1448815.3	Mycobacterium tuberculosis H3004	1448815.3.fna	1448815.3.PATRIC.cds.tab	Mycobacterium tuberculosis	S	NA	S	NA	NA	S	S
1448816.3	Mycobacterium tuberculosis H3005	1448816.3.fna	1448816.3.PATRIC.cds.tab	Mycobacterium tuberculosis	S	NA	S	NA	NA	S	S
1448817.3	Mycobacterium tuberculosis H3033	1448817.3.fna	1448817.3.PATRIC.cds.tab	Mycobacterium tuberculosis	S	NA	S	NA	NA	S	S
1448818.3	Mycobacterium tuberculosis H3360	1448818.3.fna	1448818.3.PATRIC.cds.tab	Mycobacterium tuberculosis	S	NA	S	NA	NA	S	S
1448819.3	Mycobacterium tuberculosis H3361	1448819.3.fna	1448819.3.PATRIC.cds.tab	Mycobacterium tuberculosis	S	NA	S	NA	NA	S	S
1448821.3	Mycobacterium tuberculosis H2463	1448821.3.fna	1448821.3.PATRIC.cds.tab	Mycobacterium tuberculosis	S	NA	S	NA	NA	S	S
1448822.3	Mycobacterium tuberculosis H2754	1448822.3.fna	1448822.3.PATRIC.cds.tab	Mycobacterium tuberculosis	S	NA	S	NA	NA	S	S
1448823.3	Mycobacterium tuberculosis H3094	1448823.3.fna	1448823.3.PATRIC.cds.tab	Mycobacterium tuberculosis	S	NA	S	NA	NA	S	S
1448824.3	Mycobacterium tuberculosis H3986	1448824.3.fna	1448824.3.PATRIC.cds.tab	Mycobacterium tuberculosis	S	NA	S	NA	NA	S	S
1448825.3	Mycobacterium tuberculosis H1249	1448825.3.fna	1448825.3.PATRIC.cds.tab	Mycobacterium tuberculosis	S	NA	S	NA	NA	S	S
1448826.3	Mycobacterium tuberculosis H1996	1448826.3.fna	1448826.3.PATRIC.cds.tab	Mycobacterium tuberculosis	S	NA	S	NA	NA	S	S
1448827.3	Mycobacterium tuberculosis H2375	1448827.3.fna	1448827.3.PATRIC.cds.tab	Mycobacterium tuberculosis	S	NA	R	NA	NA	R	S
1448828.3	Mycobacterium tuberculosis H2581	1448828.3.fna	1448828.3.PATRIC.cds.tab	Mycobacterium tuberculosis	S	NA	S	NA	NA	S	S
1448829.3	Mycobacterium tuberculosis H2264	1448829.3.fna	1448829.3.PATRIC.cds.tab	Mycobacterium tuberculosis	S	NA	S	NA	NA	S	S
1448830.3	Mycobacterium tuberculosis H2398	1448830.3.fna	1448830.3.PATRIC.cds.tab	Mycobacterium tuberculosis	S	NA	S	NA	NA	S	S
1448831.3	Mycobacterium tuberculosis H1964	1448831.3.fna	1448831.3.PATRIC.cds.tab	Mycobacterium tuberculosis	S	NA	S	NA	NA	S	S
1448834.3	Mycobacterium tuberculosis M2828	1448834.3.fna	1448834.3.PATRIC.cds.tab	Mycobacterium tuberculosis	S	NA	R	NA	NA	S	S
1448835.3	Mycobacterium tuberculosis M2898	1448835.3.fna	1448835.3.PATRIC.cds.tab	Mycobacterium tuberculosis	S	NA	S	NA	NA	S	S
1448836.3	Mycobacterium tuberculosis M2346	1448836.3.fna	1448836.3.PATRIC.cds.tab	Mycobacterium tuberculosis	S	NA	S	NA	NA	S	R
1448837.3	Mycobacterium tuberculosis M2350	1448837.3.fna	1448837.3.PATRIC.cds.tab	Mycobacterium tuberculosis	S	NA	S	NA	NA	S	S
1455302.3	Mycobacterium tuberculosis NRITLD28	1455302.3.fna	1455302.3.PATRIC.cds.tab	Mycobacterium tuberculosis	S	S	R	S	S	NA	S
1773.265	Mycobacterium tuberculosis 4276-09	1773.265.fna	1773.265.PATRIC.cds.tab	Mycobacterium tuberculosis	S	NA	S	NA	NA	S	S
1773.268	Mycobacterium tuberculosis 1314-04	1773.268.fna	1773.268.PATRIC.cds.tab	Mycobacterium tuberculosis	S	NA	S	NA	NA	S	S
1773.269	Mycobacterium tuberculosis 4203-01	1773.269.fna	1773.269.PATRIC.cds.tab	Mycobacterium tuberculosis	S	NA	S	NA	NA	S	S
1773.271	Mycobacterium tuberculosis 9686-04	1773.271.fna	1773.271.PATRIC.cds.tab	Mycobacterium tuberculosis	S	NA	R	NA	S	R	R
1773.273	Mycobacterium tuberculosis 7194-05	1773.273.fna	1773.273.PATRIC.cds.tab	Mycobacterium tuberculosis	S	NA	S	NA	NA	S	S
1773.274	Mycobacterium tuberculosis 5569-09	1773.274.fna	1773.274.PATRIC.cds.tab	Mycobacterium tuberculosis	S	NA	S	NA	NA	S	S
1773.275	Mycobacterium tuberculosis 10734-04	1773.275.fna	1773.275.PATRIC.cds.tab	Mycobacterium tuberculosis	S	NA	R	NA	S	R	R
1773.276	Mycobacterium tuberculosis 8304-09	1773.276.fna	1773.276.PATRIC.cds.tab	Mycobacterium tuberculosis	S	NA	S	NA	NA	R	S
1773.278	Mycobacterium tuberculosis 4546-04	1773.278.fna	1773.278.PATRIC.cds.tab	Mycobacterium tuberculosis	S	NA	R	NA	S	R	R
1773.279	Mycobacterium tuberculosis 8654-06	1773.279.fna	1773.279.PATRIC.cds.tab	Mycobacterium tuberculosis	S	NA	S	NA	NA	S	S
1773.280	Mycobacterium tuberculosis 1500-03	1773.280.fna	1773.280.PATRIC.cds.tab	Mycobacterium tuberculosis	S	NA	S	NA	NA	S	S
1773.283	Mycobacterium tuberculosis 11458-02	1773.283.fna	1773.283.PATRIC.cds.tab	Mycobacterium tuberculosis	S	NA	R	NA	NA	S	R
1773.284	Mycobacterium tuberculosis 685-05	1773.284.fna	1773.284.PATRIC.cds.tab	Mycobacterium tuberculosis	S	NA	R	NA	S	R	R
1773.285	Mycobacterium tuberculosis 5331-05	1773.285.fna	1773.285.PATRIC.cds.tab	Mycobacterium tuberculosis	S	NA	S	NA	NA	S	S
1773.289	Mycobacterium tuberculosis 7253-02	1773.289.fna	1773.289.PATRIC.cds.tab	Mycobacterium tuberculosis	S	NA	S	NA	NA	S	S
1773.290	Mycobacterium tuberculosis R06-0174	1773.290.fna	1773.290.PATRIC.cds.tab	Mycobacterium tuberculosis	S	NA	S	NA	NA	S	NA
1773.292	Mycobacterium tuberculosis 57-02	1773.292.fna	1773.292.PATRIC.cds.tab	Mycobacterium tuberculosis	S	NA	S	NA	NA	S	S
1773.293	Mycobacterium tuberculosis 1691-01	1773.293.fna	1773.293.PATRIC.cds.tab	Mycobacterium tuberculosis	S	NA	S	NA	NA	S	S
1773.294	Mycobacterium tuberculosis 6265-09	1773.294.fna	1773.294.PATRIC.cds.tab	Mycobacterium tuberculosis	S	NA	S	NA	NA	S	S
1773.295	Mycobacterium tuberculosis 178-03	1773.295.fna	1773.295.PATRIC.cds.tab	Mycobacterium tuberculosis	S	NA	S	NA	NA	S	S
1773.296	Mycobacterium tuberculosis 12448-03	1773.296.fna	1773.296.PATRIC.cds.tab	Mycobacterium tuberculosis	S	NA	R	NA	S	R	R
1773.297	Mycobacterium tuberculosis 9700-04	1773.297.fna	1773.297.PATRIC.cds.tab	Mycobacterium tuberculosis	S	NA	R	NA	S	R	R
1773.298	Mycobacterium tuberculosis 8372-95	1773.298.fna	1773.298.PATRIC.cds.tab	Mycobacterium tuberculosis	S	NA	R	NA	NA	S	NA
1773.300	Mycobacterium tuberculosis 8888-01	1773.300.fna	1773.300.PATRIC.cds.tab	Mycobacterium tuberculosis	S	NA	R	NA	NA	S	R
1773.301	Mycobacterium tuberculosis 10721-03	1773.301.fna	1773.301.PATRIC.cds.tab	Mycobacterium tuberculosis	S	NA	R	NA	NA	S	R
1773.309	Mycobacterium tuberculosis 8662-05	1773.309.fna	1773.309.PATRIC.cds.tab	Mycobacterium tuberculosis	S	NA	S	NA	NA	S	R
1773.310	Mycobacterium tuberculosis 3944-06	1773.310.fna	1773.310.PATRIC.cds.tab	Mycobacterium tuberculosis	S	NA	R	NA	NA	S	S
1773.313	Mycobacterium tuberculosis 2280-07	1773.313.fna	1773.313.PATRIC.cds.tab	Mycobacterium tuberculosis	S	NA	S	NA	NA	S	S
1773.314	Mycobacterium tuberculosis 10836-09	1773.314.fna	1773.314.PATRIC.cds.tab	Mycobacterium tuberculosis	S	NA	R	NA	S	R	R
1773.315	Mycobacterium tuberculosis 3015-05	1773.315.fna	1773.315.PATRIC.cds.tab	Mycobacterium tuberculosis	S	NA	S	NA	NA	S	S
1773.316	Mycobacterium tuberculosis 7187-09	1773.316.fna	1773.316.PATRIC.cds.tab	Mycobacterium tuberculosis	S	NA	S	NA	NA	S	S
1773.317	Mycobacterium tuberculosis 1934-03	1773.317.fna	1773.317.PATRIC.cds.tab	Mycobacterium tuberculosis	S	NA	S	NA	NA	S	S
1773.320	Mycobacterium tuberculosis 1339-07	1773.320.fna	1773.320.PATRIC.cds.tab	Mycobacterium tuberculosis	S	NA	S	NA	NA	S	S
1773.322	Mycobacterium tuberculosis 10737-02	1773.322.fna	1773.322.PATRIC.cds.tab	Mycobacterium tuberculosis	S	NA	S	NA	NA	S	S
1773.323	Mycobacterium tuberculosis 1232-02	1773.323.fna	1773.323.PATRIC.cds.tab	Mycobacterium tuberculosis	S	NA	S	NA	NA	S	S
1773.324	Mycobacterium tuberculosis 4296-09	1773.324.fna	1773.324.PATRIC.cds.tab	Mycobacterium tuberculosis	S	NA	S	NA	NA	S	S
1773.328	Mycobacterium tuberculosis 1511-02	1773.328.fna	1773.328.PATRIC.cds.tab	Mycobacterium tuberculosis	S	NA	S	NA	NA	S	S
1773.332	Mycobacterium tuberculosis 7750-01	1773.332.fna	1773.332.PATRIC.cds.tab	Mycobacterium tuberculosis	S	NA	S	NA	NA	S	R
1773.333	Mycobacterium tuberculosis 3075-05	1773.333.fna	1773.333.PATRIC.cds.tab	Mycobacterium tuberculosis	S	NA	R	NA	R	R	R
1773.334	Mycobacterium tuberculosis 3936-02	1773.334.fna	1773.334.PATRIC.cds.tab	Mycobacterium tuberculosis	S	NA	S	NA	NA	S	S
1773.338	Mycobacterium tuberculosis 4484-07	1773.338.fna	1773.338.PATRIC.cds.tab	Mycobacterium tuberculosis	S	NA	S	NA	NA	S	S
1773.339	Mycobacterium tuberculosis 2488-02	1773.339.fna	1773.339.PATRIC.cds.tab	Mycobacterium tuberculosis	S	NA	R	NA	NA	R	R
1773.341	Mycobacterium tuberculosis R04-0039	1773.341.fna	1773.341.PATRIC.cds.tab	Mycobacterium tuberculosis	S	NA	S	NA	NA	S	NA
1773.343	Mycobacterium tuberculosis 5712-95	1773.343.fna	1773.343.PATRIC.cds.tab	Mycobacterium tuberculosis	S	NA	R	NA	NA	R	R
1773.345	Mycobacterium tuberculosis 9829-08	1773.345.fna	1773.345.PATRIC.cds.tab	Mycobacterium tuberculosis	S	NA	R	NA	NA	S	S
1773.346	Mycobacterium tuberculosis 3435-06	1773.346.fna	1773.346.PATRIC.cds.tab	Mycobacterium tuberculosis	S	NA	S	NA	NA	S	S
1773.347	Mycobacterium tuberculosis 967-02	1773.347.fna	1773.347.PATRIC.cds.tab	Mycobacterium tuberculosis	S	NA	R	NA	NA	S	S
1773.349	Mycobacterium tuberculosis 49-02	1773.349.fna	1773.349.PATRIC.cds.tab	Mycobacterium tuberculosis	S	NA	S	NA	NA	S	S
1773.352	Mycobacterium tuberculosis 679-04	1773.352.fna	1773.352.PATRIC.cds.tab	Mycobacterium tuberculosis	S	NA	R	NA	S	R	R
1773.355	Mycobacterium tuberculosis 575-03	1773.355.fna	1773.355.PATRIC.cds.tab	Mycobacterium tuberculosis	S	NA	S	NA	NA	S	S
1773.356	Mycobacterium tuberculosis 4688-09	1773.356.fna	1773.356.PATRIC.cds.tab	Mycobacterium tuberculosis	S	NA	S	NA	NA	S	S
1773.357	Mycobacterium tuberculosis 4703-09	1773.357.fna	1773.357.PATRIC.cds.tab	Mycobacterium tuberculosis	S	NA	S	NA	NA	S	S
1773.358	Mycobacterium tuberculosis 8195-08	1773.358.fna	1773.358.PATRIC.cds.tab	Mycobacterium tuberculosis	S	NA	S	NA	NA	S	S
1773.359	Mycobacterium tuberculosis 8889-01	1773.359.fna	1773.359.PATRIC.cds.tab	Mycobacterium tuberculosis	S	NA	R	NA	NA	S	R
1773.360	Mycobacterium tuberculosis 3454-10	1773.360.fna	1773.360.PATRIC.cds.tab	Mycobacterium tuberculosis	S	NA	S	NA	NA	S	S
1773.361	Mycobacterium tuberculosis 4403-05	1773.361.fna	1773.361.PATRIC.cds.tab	Mycobacterium tuberculosis	S	NA	R	NA	NA	S	R
1773.363	Mycobacterium tuberculosis 4950-04	1773.363.fna	1773.363.PATRIC.cds.tab	Mycobacterium tuberculosis	S	NA	S	NA	NA	S	S
1773.364	Mycobacterium tuberculosis 9589-07	1773.364.fna	1773.364.PATRIC.cds.tab	Mycobacterium tuberculosis	S	NA	S	NA	NA	S	S
1773.366	Mycobacterium tuberculosis 10107-01	1773.366.fna	1773.366.PATRIC.cds.tab	Mycobacterium tuberculosis	S	NA	R	NA	NA	S	R
1773.368	Mycobacterium tuberculosis 5790-04	1773.368.fna	1773.368.PATRIC.cds.tab	Mycobacterium tuberculosis	S	NA	S	NA	NA	S	S
1773.369	Mycobacterium tuberculosis R10-0225	1773.369.fna	1773.369.PATRIC.cds.tab	Mycobacterium tuberculosis	S	NA	S	NA	NA	S	NA
1773.372	Mycobacterium tuberculosis 709-05	1773.372.fna	1773.372.PATRIC.cds.tab	Mycobacterium tuberculosis	S	NA	R	NA	S	S	R
652616.4	Mycobacterium tuberculosis str. Erdman = ATCC 35801 [PRJNA221521]	652616.4.fna	652616.4.PATRIC.cds.tab	Mycobacterium tuberculosis	S	S	S	NA	S	S	S
83331.31	Mycobacterium tuberculosis CDC1551 [PRJNA227750]	83331.31.fna	83331.31.PATRIC.cds.tab	Mycobacterium tuberculosis	S	S	S	NA	S	S	S
1400870.3	Mycobacterium tuberculosis KT-0001	1400870.3.fna	1400870.3.PATRIC.cds.tab	Mycobacterium tuberculosis	NA	R	NA	R	R	R	S
1400881.3	Mycobacterium tuberculosis KT-0016	1400881.3.fna	1400881.3.PATRIC.cds.tab	Mycobacterium tuberculosis	NA	R	R	R	R	R	R
1400882.3	Mycobacterium tuberculosis KT-0017	1400882.3.fna	1400882.3.PATRIC.cds.tab	Mycobacterium tuberculosis	NA	R	R	R	R	R	R
1400883.3	Mycobacterium tuberculosis KT-0019	1400883.3.fna	1400883.3.PATRIC.cds.tab	Mycobacterium tuberculosis	NA	R	R	R	S	R	S
1400888.3	Mycobacterium tuberculosis KT-0027	1400888.3.fna	1400888.3.PATRIC.cds.tab	Mycobacterium tuberculosis	NA	R	R	R	R	R	NA
1400889.3	Mycobacterium tuberculosis KT-0028	1400889.3.fna	1400889.3.PATRIC.cds.tab	Mycobacterium tuberculosis	NA	R	NA	R	R	R	S
1400930.3	Mycobacterium tuberculosis KT-0094	1400930.3.fna	1400930.3.PATRIC.cds.tab	Mycobacterium tuberculosis	NA	R	R	S	R	R	S
1400938.3	Mycobacterium tuberculosis KT-0107	1400938.3.fna	1400938.3.PATRIC.cds.tab	Mycobacterium tuberculosis	NA	R	R	S	R	R	NA
1408912.4	Mycobacterium tuberculosis UT0016	1408912.4.fna	1408912.4.PATRIC.cds.tab	Mycobacterium tuberculosis	NA	R	R	S	S	R	S
1408950.4	Mycobacterium tuberculosis UT0085	1408950.4.fna	1408950.4.PATRIC.cds.tab	Mycobacterium tuberculosis	NA	R	R	S	R	R	R
1417010.3	Mycobacterium tuberculosis KT-0012	1417010.3.fna	1417010.3.PATRIC.cds.tab	Mycobacterium tuberculosis	NA	R	NA	S	R	R	S
1417011.3	Mycobacterium tuberculosis KT-0018	1417011.3.fna	1417011.3.PATRIC.cds.tab	Mycobacterium tuberculosis	NA	R	R	R	R	R	S
1417013.3	Mycobacterium tuberculosis KT-0025	1417013.3.fna	1417013.3.PATRIC.cds.tab	Mycobacterium tuberculosis	NA	R	R	R	R	R	S
1417015.3	Mycobacterium tuberculosis KT-0031	1417015.3.fna	1417015.3.PATRIC.cds.tab	Mycobacterium tuberculosis	NA	R	R	S	R	R	S
1417026.3	Mycobacterium tuberculosis KT-0067	1417026.3.fna	1417026.3.PATRIC.cds.tab	Mycobacterium tuberculosis	NA	R	R	R	R	R	S
1417030.3	Mycobacterium tuberculosis KT-0086	1417030.3.fna	1417030.3.PATRIC.cds.tab	Mycobacterium tuberculosis	NA	R	R	S	R	R	S
1422029.3	Mycobacterium tuberculosis TB_RSA113	1422029.3.fna	1422029.3.PATRIC.cds.tab	Mycobacterium tuberculosis	NA	R	NA	S	R	NA	NA
1422100.3	Mycobacterium tuberculosis TB_RSA184	1422100.3.fna	1422100.3.PATRIC.cds.tab	Mycobacterium tuberculosis	NA	R	NA	R	R	NA	NA
1295798.3	Mycobacterium tuberculosis OFXR-3	1295798.3.fna	1295798.3.PATRIC.cds.tab	Mycobacterium tuberculosis	NA	S	R	NA	R	R	S
1295799.3	Mycobacterium tuberculosis OFXR-4	1295799.3.fna	1295799.3.PATRIC.cds.tab	Mycobacterium tuberculosis	NA	S	R	NA	R	R	S
1295801.3	Mycobacterium tuberculosis OFXR-7	1295801.3.fna	1295801.3.PATRIC.cds.tab	Mycobacterium tuberculosis	NA	S	R	NA	R	R	S
1354112.3	Mycobacterium tuberculosis MAL020202	1354112.3.fna	1354112.3.PATRIC.cds.tab	Mycobacterium tuberculosis	NA	S	R	S	S	R	NA
1354130.3	Mycobacterium tuberculosis MAL020152	1354130.3.fna	1354130.3.PATRIC.cds.tab	Mycobacterium tuberculosis	NA	S	R	S	S	NA	NA
1400894.3	Mycobacterium tuberculosis KT-0041	1400894.3.fna	1400894.3.PATRIC.cds.tab	Mycobacterium tuberculosis	NA	S	S	S	S	S	S
1400897.3	Mycobacterium tuberculosis KT-0045	1400897.3.fna	1400897.3.PATRIC.cds.tab	Mycobacterium tuberculosis	NA	S	S	S	S	S	S
1400898.3	Mycobacterium tuberculosis KT-0047	1400898.3.fna	1400898.3.PATRIC.cds.tab	Mycobacterium tuberculosis	NA	S	R	S	S	R	S
1400909.3	Mycobacterium tuberculosis KT-0058	1400909.3.fna	1400909.3.PATRIC.cds.tab	Mycobacterium tuberculosis	NA	S	S	S	S	S	S
1400912.3	Mycobacterium tuberculosis KT-0064	1400912.3.fna	1400912.3.PATRIC.cds.tab	Mycobacterium tuberculosis	NA	S	R	S	S	R	S
1400927.3	Mycobacterium tuberculosis KT-0089	1400927.3.fna	1400927.3.PATRIC.cds.tab	Mycobacterium tuberculosis	NA	S	S	S	S	S	S
1400936.3	Mycobacterium tuberculosis KT-0104	1400936.3.fna	1400936.3.PATRIC.cds.tab	Mycobacterium tuberculosis	NA	S	S	S	S	S	S
1402583.3	Mycobacterium tuberculosis OFXR-1	1402583.3.fna	1402583.3.PATRIC.cds.tab	Mycobacterium tuberculosis	NA	S	R	NA	R	R	R
1402584.3	Mycobacterium tuberculosis OFXR-6	1402584.3.fna	1402584.3.PATRIC.cds.tab	Mycobacterium tuberculosis	NA	S	R	NA	R	R	S
1408906.4	Mycobacterium tuberculosis UT0003	1408906.4.fna	1408906.4.PATRIC.cds.tab	Mycobacterium tuberculosis	NA	S	R	S	S	R	S
1408916.4	Mycobacterium tuberculosis UT0026	1408916.4.fna	1408916.4.PATRIC.cds.tab	Mycobacterium tuberculosis	NA	S	R	S	S	R	S
1408919.4	Mycobacterium tuberculosis UT0034	1408919.4.fna	1408919.4.PATRIC.cds.tab	Mycobacterium tuberculosis	NA	S	R	S	S	R	S
1408921.4	Mycobacterium tuberculosis UT0037	1408921.4.fna	1408921.4.PATRIC.cds.tab	Mycobacterium tuberculosis	NA	S	R	S	S	R	NA
1408932.4	Mycobacterium tuberculosis UT0053	1408932.4.fna	1408932.4.PATRIC.cds.tab	Mycobacterium tuberculosis	NA	S	R	S	S	R	R
1408936.4	Mycobacterium tuberculosis UT0058	1408936.4.fna	1408936.4.PATRIC.cds.tab	Mycobacterium tuberculosis	NA	S	R	S	S	R	S
1408937.4	Mycobacterium tuberculosis UT0059	1408937.4.fna	1408937.4.PATRIC.cds.tab	Mycobacterium tuberculosis	NA	S	R	S	S	S	S
1408967.4	Mycobacterium tuberculosis UT0110	1408967.4.fna	1408967.4.PATRIC.cds.tab	Mycobacterium tuberculosis	NA	S	R	S	S	R	S
1408974.4	Mycobacterium tuberculosis UT0124	1408974.4.fna	1408974.4.PATRIC.cds.tab	Mycobacterium tuberculosis	NA	S	NA	S	S	R	S
1417008.3	Mycobacterium tuberculosis KT-0004	1417008.3.fna	1417008.3.PATRIC.cds.tab	Mycobacterium tuberculosis	NA	S	R	R	R	R	S
1417020.3	Mycobacterium tuberculosis KT-0040	1417020.3.fna	1417020.3.PATRIC.cds.tab	Mycobacterium tuberculosis	NA	S	S	S	S	S	S
1417023.3	Mycobacterium tuberculosis KT-0060	1417023.3.fna	1417023.3.PATRIC.cds.tab	Mycobacterium tuberculosis	NA	S	R	R	R	R	S
1438836.3	Mycobacterium tuberculosis UT0054	1438836.3.fna	1438836.3.PATRIC.cds.tab	Mycobacterium tuberculosis	NA	S	R	S	S	R	R
1438840.3	Mycobacterium tuberculosis UT0043	1438840.3.fna	1438840.3.PATRIC.cds.tab	Mycobacterium tuberculosis	NA	S	R	S	S	R	S
1438884.3	Mycobacterium tuberculosis UT0047	1438884.3.fna	1438884.3.PATRIC.cds.tab	Mycobacterium tuberculosis	NA	S	R	S	R	R	S
1397907.3	Mycobacterium tuberculosis TKK_04_0001	1397907.3.fna	1397907.3.PATRIC.cds.tab	Mycobacterium tuberculosis	NA	NA	R	S	S	S	R
1397908.3	Mycobacterium tuberculosis TKK_04_0002	1397908.3.fna	1397908.3.PATRIC.cds.tab	Mycobacterium tuberculosis	NA	NA	R	S	S	S	R
1397909.3	Mycobacterium tuberculosis TKK_04_0003	1397909.3.fna	1397909.3.PATRIC.cds.tab	Mycobacterium tuberculosis	NA	NA	R	S	S	S	S
1397910.3	Mycobacterium tuberculosis TKK_04_0006	1397910.3.fna	1397910.3.PATRIC.cds.tab	Mycobacterium tuberculosis	NA	NA	R	S	S	R	R
1397913.3	Mycobacterium tuberculosis TKK_04_0017	1397913.3.fna	1397913.3.PATRIC.cds.tab	Mycobacterium tuberculosis	NA	NA	R	S	S	S	R
1397914.3	Mycobacterium tuberculosis TKK_04_0018	1397914.3.fna	1397914.3.PATRIC.cds.tab	Mycobacterium tuberculosis	NA	NA	R	S	S	R	R
1397915.3	Mycobacterium tuberculosis TKK_04_0019	1397915.3.fna	1397915.3.PATRIC.cds.tab	Mycobacterium tuberculosis	NA	NA	R	S	S	R	R
1397916.3	Mycobacterium tuberculosis TKK_04_0021	1397916.3.fna	1397916.3.PATRIC.cds.tab	Mycobacterium tuberculosis	NA	NA	R	S	S	R	R
1397917.3	Mycobacterium tuberculosis TKK_04_0022	1397917.3.fna	1397917.3.PATRIC.cds.tab	Mycobacterium tuberculosis	NA	NA	R	S	S	R	R
1397918.3	Mycobacterium tuberculosis TKK_04_0023	1397918.3.fna	1397918.3.PATRIC.cds.tab	Mycobacterium tuberculosis	NA	NA	R	S	S	R	R
1397919.3	Mycobacterium tuberculosis TKK_04_0024	1397919.3.fna	1397919.3.PATRIC.cds.tab	Mycobacterium tuberculosis	NA	NA	R	S	S	R	R
1397920.3	Mycobacterium tuberculosis TKK_04_0043	1397920.3.fna	1397920.3.PATRIC.cds.tab	Mycobacterium tuberculosis	NA	NA	R	R	S	R	S
1397921.3	Mycobacterium tuberculosis TKK_04_0047	1397921.3.fna	1397921.3.PATRIC.cds.tab	Mycobacterium tuberculosis	NA	NA	R	R	S	S	S
1397922.3	Mycobacterium tuberculosis TKK_04_0048	1397922.3.fna	1397922.3.PATRIC.cds.tab	Mycobacterium tuberculosis	NA	NA	R	R	S	R	R
1397923.3	Mycobacterium tuberculosis TKK_04_0005	1397923.3.fna	1397923.3.PATRIC.cds.tab	Mycobacterium tuberculosis	NA	NA	R	S	R	S	R
1397924.3	Mycobacterium tuberculosis TKK_04_0007	1397924.3.fna	1397924.3.PATRIC.cds.tab	Mycobacterium tuberculosis	NA	NA	R	S	R	R	S
1397925.3	Mycobacterium tuberculosis TKK_04_0008	1397925.3.fna	1397925.3.PATRIC.cds.tab	Mycobacterium tuberculosis	NA	NA	R	S	R	R	R
1397926.3	Mycobacterium tuberculosis TKK_04_0013	1397926.3.fna	1397926.3.PATRIC.cds.tab	Mycobacterium tuberculosis	NA	NA	R	S	R	R	R
1397927.3	Mycobacterium tuberculosis TKK_04_0020	1397927.3.fna	1397927.3.PATRIC.cds.tab	Mycobacterium tuberculosis	NA	NA	R	S	R	R	R
1397928.3	Mycobacterium tuberculosis TKK_04_0034	1397928.3.fna	1397928.3.PATRIC.cds.tab	Mycobacterium tuberculosis	NA	NA	R	S	R	R	R
1397929.3	Mycobacterium tuberculosis TKK_04_0036	1397929.3.fna	1397929.3.PATRIC.cds.tab	Mycobacterium tuberculosis	NA	NA	R	S	R	R	R
1397930.3	Mycobacterium tuberculosis TKK_04_0038	1397930.3.fna	1397930.3.PATRIC.cds.tab	Mycobacterium tuberculosis	NA	NA	R	S	R	R	R
1397931.3	Mycobacterium tuberculosis TKK_04_0039	1397931.3.fna	1397931.3.PATRIC.cds.tab	Mycobacterium tuberculosis	NA	NA	R	S	R	R	R
1397932.3	Mycobacterium tuberculosis TKK_04_0040	1397932.3.fna	1397932.3.PATRIC.cds.tab	Mycobacterium tuberculosis	NA	NA	R	S	R	S	R
1397933.3	Mycobacterium tuberculosis TKK_04_0044	1397933.3.fna	1397933.3.PATRIC.cds.tab	Mycobacterium tuberculosis	NA	NA	R	S	R	R	R
1397934.3	Mycobacterium tuberculosis TKK_04_0045	1397934.3.fna	1397934.3.PATRIC.cds.tab	Mycobacterium tuberculosis	NA	NA	R	S	R	R	R
1397935.3	Mycobacterium tuberculosis TKK_04_0046	1397935.3.fna	1397935.3.PATRIC.cds.tab	Mycobacterium tuberculosis	NA	NA	R	S	R	R	R
1397936.3	Mycobacterium tuberculosis TKK_04_0042	1397936.3.fna	1397936.3.PATRIC.cds.tab	Mycobacterium tuberculosis	NA	NA	R	S	R	R	R
1397937.3	Mycobacterium tuberculosis TKK_04_0037	1397937.3.fna	1397937.3.PATRIC.cds.tab	Mycobacterium tuberculosis	NA	NA	R	S	R	R	R
1421917.3	Mycobacterium tuberculosis TB_RSA01	1421917.3.fna	1421917.3.PATRIC.cds.tab	Mycobacterium tuberculosis	NA	NA	R	NA	NA	R	NA
1421918.3	Mycobacterium tuberculosis TB_RSA02	1421918.3.fna	1421918.3.PATRIC.cds.tab	Mycobacterium tuberculosis	NA	NA	R	NA	NA	R	NA
1421919.3	Mycobacterium tuberculosis TB_RSA03	1421919.3.fna	1421919.3.PATRIC.cds.tab	Mycobacterium tuberculosis	NA	NA	R	NA	NA	R	NA
1421922.3	Mycobacterium tuberculosis TB_RSA06	1421922.3.fna	1421922.3.PATRIC.cds.tab	Mycobacterium tuberculosis	NA	NA	R	NA	NA	R	NA
1421923.3	Mycobacterium tuberculosis TB_RSA07	1421923.3.fna	1421923.3.PATRIC.cds.tab	Mycobacterium tuberculosis	NA	NA	R	NA	NA	R	NA
1421924.3	Mycobacterium tuberculosis TB_RSA08	1421924.3.fna	1421924.3.PATRIC.cds.tab	Mycobacterium tuberculosis	NA	NA	R	NA	NA	R	NA
1421925.3	Mycobacterium tuberculosis TB_RSA09	1421925.3.fna	1421925.3.PATRIC.cds.tab	Mycobacterium tuberculosis	NA	NA	R	NA	NA	R	NA
1421926.3	Mycobacterium tuberculosis TB_RSA10	1421926.3.fna	1421926.3.PATRIC.cds.tab	Mycobacterium tuberculosis	NA	NA	R	NA	NA	R	NA
1421927.3	Mycobacterium tuberculosis TB_RSA11	1421927.3.fna	1421927.3.PATRIC.cds.tab	Mycobacterium tuberculosis	NA	NA	R	NA	NA	R	NA
1421929.3	Mycobacterium tuberculosis TB_RSA13	1421929.3.fna	1421929.3.PATRIC.cds.tab	Mycobacterium tuberculosis	NA	NA	R	NA	NA	R	NA
1421930.3	Mycobacterium tuberculosis TB_RSA14	1421930.3.fna	1421930.3.PATRIC.cds.tab	Mycobacterium tuberculosis	NA	NA	R	NA	NA	R	NA
1421931.3	Mycobacterium tuberculosis TB_RSA15	1421931.3.fna	1421931.3.PATRIC.cds.tab	Mycobacterium tuberculosis	NA	NA	R	NA	NA	R	NA
1421933.3	Mycobacterium tuberculosis TB_RSA17	1421933.3.fna	1421933.3.PATRIC.cds.tab	Mycobacterium tuberculosis	NA	NA	R	NA	NA	R	NA
1421934.3	Mycobacterium tuberculosis TB_RSA18	1421934.3.fna	1421934.3.PATRIC.cds.tab	Mycobacterium tuberculosis	NA	NA	R	NA	NA	R	NA
1421935.3	Mycobacterium tuberculosis TB_RSA19	1421935.3.fna	1421935.3.PATRIC.cds.tab	Mycobacterium tuberculosis	NA	NA	R	NA	NA	R	NA
1421936.3	Mycobacterium tuberculosis TB_RSA20	1421936.3.fna	1421936.3.PATRIC.cds.tab	Mycobacterium tuberculosis	NA	NA	R	NA	NA	R	NA
1421938.3	Mycobacterium tuberculosis TB_RSA22	1421938.3.fna	1421938.3.PATRIC.cds.tab	Mycobacterium tuberculosis	NA	NA	R	NA	NA	R	NA
1421939.3	Mycobacterium tuberculosis TB_RSA23	1421939.3.fna	1421939.3.PATRIC.cds.tab	Mycobacterium tuberculosis	NA	NA	R	NA	NA	R	NA
1421940.3	Mycobacterium tuberculosis TB_RSA24	1421940.3.fna	1421940.3.PATRIC.cds.tab	Mycobacterium tuberculosis	NA	NA	R	NA	NA	R	NA
1421942.3	Mycobacterium tuberculosis TB_RSA26	1421942.3.fna	1421942.3.PATRIC.cds.tab	Mycobacterium tuberculosis	NA	NA	R	NA	NA	R	NA
1421943.3	Mycobacterium tuberculosis TB_RSA27	1421943.3.fna	1421943.3.PATRIC.cds.tab	Mycobacterium tuberculosis	NA	NA	R	NA	NA	R	NA
1421944.3	Mycobacterium tuberculosis TB_RSA28	1421944.3.fna	1421944.3.PATRIC.cds.tab	Mycobacterium tuberculosis	NA	NA	R	NA	NA	R	NA
1421946.3	Mycobacterium tuberculosis TB_RSA30	1421946.3.fna	1421946.3.PATRIC.cds.tab	Mycobacterium tuberculosis	NA	NA	R	NA	NA	R	NA
1421948.3	Mycobacterium tuberculosis TB_RSA32	1421948.3.fna	1421948.3.PATRIC.cds.tab	Mycobacterium tuberculosis	NA	NA	R	NA	NA	R	NA
1421950.3	Mycobacterium tuberculosis TB_RSA34	1421950.3.fna	1421950.3.PATRIC.cds.tab	Mycobacterium tuberculosis	NA	NA	R	NA	NA	R	NA
1421952.3	Mycobacterium tuberculosis TB_RSA36	1421952.3.fna	1421952.3.PATRIC.cds.tab	Mycobacterium tuberculosis	NA	NA	R	NA	NA	R	NA
1421953.3	Mycobacterium tuberculosis TB_RSA37	1421953.3.fna	1421953.3.PATRIC.cds.tab	Mycobacterium tuberculosis	NA	NA	R	NA	NA	R	NA
1421955.3	Mycobacterium tuberculosis TB_RSA39	1421955.3.fna	1421955.3.PATRIC.cds.tab	Mycobacterium tuberculosis	NA	NA	R	NA	NA	R	NA
1421958.3	Mycobacterium tuberculosis TB_RSA42	1421958.3.fna	1421958.3.PATRIC.cds.tab	Mycobacterium tuberculosis	NA	NA	R	NA	NA	R	NA
1421959.3	Mycobacterium tuberculosis TB_RSA43	1421959.3.fna	1421959.3.PATRIC.cds.tab	Mycobacterium tuberculosis	NA	NA	R	NA	NA	R	NA
1421960.3	Mycobacterium tuberculosis TB_RSA44	1421960.3.fna	1421960.3.PATRIC.cds.tab	Mycobacterium tuberculosis	NA	NA	R	NA	NA	R	NA
1421961.3	Mycobacterium tuberculosis TB_RSA45	1421961.3.fna	1421961.3.PATRIC.cds.tab	Mycobacterium tuberculosis	NA	NA	R	NA	NA	R	NA
1421964.3	Mycobacterium tuberculosis TB_RSA48	1421964.3.fna	1421964.3.PATRIC.cds.tab	Mycobacterium tuberculosis	NA	NA	R	NA	NA	R	NA
1421965.3	Mycobacterium tuberculosis TB_RSA49	1421965.3.fna	1421965.3.PATRIC.cds.tab	Mycobacterium tuberculosis	NA	NA	R	NA	NA	R	NA
1421967.3	Mycobacterium tuberculosis TB_RSA51	1421967.3.fna	1421967.3.PATRIC.cds.tab	Mycobacterium tuberculosis	NA	NA	R	NA	NA	R	NA
1421970.3	Mycobacterium tuberculosis TB_RSA54	1421970.3.fna	1421970.3.PATRIC.cds.tab	Mycobacterium tuberculosis	NA	NA	R	NA	NA	R	NA
1421972.3	Mycobacterium tuberculosis TB_RSA56	1421972.3.fna	1421972.3.PATRIC.cds.tab	Mycobacterium tuberculosis	NA	NA	R	NA	NA	R	NA
1421974.3	Mycobacterium tuberculosis TB_RSA58	1421974.3.fna	1421974.3.PATRIC.cds.tab	Mycobacterium tuberculosis	NA	NA	R	NA	NA	R	NA
1421976.3	Mycobacterium tuberculosis TB_RSA60	1421976.3.fna	1421976.3.PATRIC.cds.tab	Mycobacterium tuberculosis	NA	NA	R	NA	NA	R	NA
1421978.3	Mycobacterium tuberculosis TB_RSA62	1421978.3.fna	1421978.3.PATRIC.cds.tab	Mycobacterium tuberculosis	NA	NA	R	NA	NA	R	NA
1421979.3	Mycobacterium tuberculosis TB_RSA63	1421979.3.fna	1421979.3.PATRIC.cds.tab	Mycobacterium tuberculosis	NA	NA	R	NA	NA	R	NA
1421980.3	Mycobacterium tuberculosis TB_RSA64	1421980.3.fna	1421980.3.PATRIC.cds.tab	Mycobacterium tuberculosis	NA	NA	R	NA	NA	R	NA
1421984.3	Mycobacterium tuberculosis TB_RSA68	1421984.3.fna	1421984.3.PATRIC.cds.tab	Mycobacterium tuberculosis	NA	NA	R	NA	NA	R	NA
1421985.3	Mycobacterium tuberculosis TB_RSA69	1421985.3.fna	1421985.3.PATRIC.cds.tab	Mycobacterium tuberculosis	NA	NA	R	NA	NA	R	NA
1421987.3	Mycobacterium tuberculosis TB_RSA71	1421987.3.fna	1421987.3.PATRIC.cds.tab	Mycobacterium tuberculosis	NA	NA	R	NA	NA	R	NA
1421989.3	Mycobacterium tuberculosis TB_RSA73	1421989.3.fna	1421989.3.PATRIC.cds.tab	Mycobacterium tuberculosis	NA	NA	R	NA	NA	R	NA
1421991.3	Mycobacterium tuberculosis TB_RSA75	1421991.3.fna	1421991.3.PATRIC.cds.tab	Mycobacterium tuberculosis	NA	NA	R	NA	NA	R	NA
1421994.3	Mycobacterium tuberculosis TB_RSA78	1421994.3.fna	1421994.3.PATRIC.cds.tab	Mycobacterium tuberculosis	NA	NA	R	NA	NA	R	NA
1421995.3	Mycobacterium tuberculosis TB_RSA79	1421995.3.fna	1421995.3.PATRIC.cds.tab	Mycobacterium tuberculosis	NA	NA	R	NA	NA	R	NA
1421998.3	Mycobacterium tuberculosis TB_RSA82	1421998.3.fna	1421998.3.PATRIC.cds.tab	Mycobacterium tuberculosis	NA	NA	R	NA	NA	R	NA
1421999.3	Mycobacterium tuberculosis TB_RSA83	1421999.3.fna	1421999.3.PATRIC.cds.tab	Mycobacterium tuberculosis	NA	NA	R	NA	NA	R	NA
1422000.3	Mycobacterium tuberculosis TB_RSA84	1422000.3.fna	1422000.3.PATRIC.cds.tab	Mycobacterium tuberculosis	NA	NA	R	NA	NA	R	NA
1422002.3	Mycobacterium tuberculosis TB_RSA86	1422002.3.fna	1422002.3.PATRIC.cds.tab	Mycobacterium tuberculosis	NA	NA	R	NA	NA	R	NA
1422003.3	Mycobacterium tuberculosis TB_RSA87	1422003.3.fna	1422003.3.PATRIC.cds.tab	Mycobacterium tuberculosis	NA	NA	R	NA	NA	R	NA
1422004.3	Mycobacterium tuberculosis TB_RSA88	1422004.3.fna	1422004.3.PATRIC.cds.tab	Mycobacterium tuberculosis	NA	NA	R	NA	NA	R	NA
1422006.3	Mycobacterium tuberculosis TB_RSA90	1422006.3.fna	1422006.3.PATRIC.cds.tab	Mycobacterium tuberculosis	NA	NA	R	NA	NA	R	NA
1422007.3	Mycobacterium tuberculosis TB_RSA91	1422007.3.fna	1422007.3.PATRIC.cds.tab	Mycobacterium tuberculosis	NA	NA	R	NA	NA	R	NA
1422010.3	Mycobacterium tuberculosis TB_RSA94	1422010.3.fna	1422010.3.PATRIC.cds.tab	Mycobacterium tuberculosis	NA	NA	R	NA	NA	R	NA
1422011.3	Mycobacterium tuberculosis TB_RSA95	1422011.3.fna	1422011.3.PATRIC.cds.tab	Mycobacterium tuberculosis	NA	NA	R	NA	NA	R	NA
1422015.3	Mycobacterium tuberculosis TB_RSA99	1422015.3.fna	1422015.3.PATRIC.cds.tab	Mycobacterium tuberculosis	NA	NA	R	NA	NA	R	NA
1422017.3	Mycobacterium tuberculosis TB_RSA101	1422017.3.fna	1422017.3.PATRIC.cds.tab	Mycobacterium tuberculosis	NA	NA	R	NA	NA	R	NA
1422019.3	Mycobacterium tuberculosis TB_RSA103	1422019.3.fna	1422019.3.PATRIC.cds.tab	Mycobacterium tuberculosis	NA	NA	R	NA	NA	R	NA
1422020.3	Mycobacterium tuberculosis TB_RSA104	1422020.3.fna	1422020.3.PATRIC.cds.tab	Mycobacterium tuberculosis	NA	NA	R	NA	NA	R	NA
1422023.3	Mycobacterium tuberculosis TB_RSA107	1422023.3.fna	1422023.3.PATRIC.cds.tab	Mycobacterium tuberculosis	NA	NA	R	NA	NA	R	NA
1422025.3	Mycobacterium tuberculosis TB_RSA109	1422025.3.fna	1422025.3.PATRIC.cds.tab	Mycobacterium tuberculosis	NA	NA	R	NA	NA	R	NA
1422027.3	Mycobacterium tuberculosis TB_RSA111	1422027.3.fna	1422027.3.PATRIC.cds.tab	Mycobacterium tuberculosis	NA	NA	R	NA	NA	R	NA
1422033.3	Mycobacterium tuberculosis TB_RSA117	1422033.3.fna	1422033.3.PATRIC.cds.tab	Mycobacterium tuberculosis	NA	NA	R	NA	NA	R	NA
1422035.3	Mycobacterium tuberculosis TB_RSA119	1422035.3.fna	1422035.3.PATRIC.cds.tab	Mycobacterium tuberculosis	NA	NA	R	NA	NA	R	NA
1422037.3	Mycobacterium tuberculosis TB_RSA121	1422037.3.fna	1422037.3.PATRIC.cds.tab	Mycobacterium tuberculosis	NA	NA	R	NA	NA	R	NA
1422039.3	Mycobacterium tuberculosis TB_RSA123	1422039.3.fna	1422039.3.PATRIC.cds.tab	Mycobacterium tuberculosis	NA	NA	R	NA	NA	R	NA
1422041.3	Mycobacterium tuberculosis TB_RSA125	1422041.3.fna	1422041.3.PATRIC.cds.tab	Mycobacterium tuberculosis	NA	NA	R	NA	NA	R	NA
1422043.3	Mycobacterium tuberculosis TB_RSA127	1422043.3.fna	1422043.3.PATRIC.cds.tab	Mycobacterium tuberculosis	NA	NA	R	NA	NA	R	NA
1422046.3	Mycobacterium tuberculosis TB_RSA130	1422046.3.fna	1422046.3.PATRIC.cds.tab	Mycobacterium tuberculosis	NA	NA	R	NA	NA	R	NA
1422048.3	Mycobacterium tuberculosis TB_RSA132	1422048.3.fna	1422048.3.PATRIC.cds.tab	Mycobacterium tuberculosis	NA	NA	R	NA	NA	R	NA
1422050.3	Mycobacterium tuberculosis TB_RSA134	1422050.3.fna	1422050.3.PATRIC.cds.tab	Mycobacterium tuberculosis	NA	NA	R	NA	NA	R	NA
1422051.3	Mycobacterium tuberculosis TB_RSA135	1422051.3.fna	1422051.3.PATRIC.cds.tab	Mycobacterium tuberculosis	NA	NA	R	NA	NA	R	NA
1422053.3	Mycobacterium tuberculosis TB_RSA137	1422053.3.fna	1422053.3.PATRIC.cds.tab	Mycobacterium tuberculosis	NA	NA	R	NA	NA	R	NA
1422056.3	Mycobacterium tuberculosis TB_RSA140	1422056.3.fna	1422056.3.PATRIC.cds.tab	Mycobacterium tuberculosis	NA	NA	R	NA	NA	R	NA
1422058.3	Mycobacterium tuberculosis TB_RSA142	1422058.3.fna	1422058.3.PATRIC.cds.tab	Mycobacterium tuberculosis	NA	NA	R	NA	NA	R	NA
1422060.3	Mycobacterium tuberculosis TB_RSA144	1422060.3.fna	1422060.3.PATRIC.cds.tab	Mycobacterium tuberculosis	NA	NA	R	NA	NA	R	NA
1422062.3	Mycobacterium tuberculosis TB_RSA146	1422062.3.fna	1422062.3.PATRIC.cds.tab	Mycobacterium tuberculosis	NA	NA	R	NA	NA	R	NA
1422063.3	Mycobacterium tuberculosis TB_RSA147	1422063.3.fna	1422063.3.PATRIC.cds.tab	Mycobacterium tuberculosis	NA	NA	R	NA	NA	R	NA
1422066.3	Mycobacterium tuberculosis TB_RSA150	1422066.3.fna	1422066.3.PATRIC.cds.tab	Mycobacterium tuberculosis	NA	NA	R	NA	NA	R	NA
1422067.3	Mycobacterium tuberculosis TB_RSA151	1422067.3.fna	1422067.3.PATRIC.cds.tab	Mycobacterium tuberculosis	NA	NA	R	NA	NA	R	NA
1422070.3	Mycobacterium tuberculosis TB_RSA154	1422070.3.fna	1422070.3.PATRIC.cds.tab	Mycobacterium tuberculosis	NA	NA	R	NA	NA	R	NA
1422071.3	Mycobacterium tuberculosis TB_RSA155	1422071.3.fna	1422071.3.PATRIC.cds.tab	Mycobacterium tuberculosis	NA	NA	R	NA	NA	R	NA
1422074.3	Mycobacterium tuberculosis TB_RSA158	1422074.3.fna	1422074.3.PATRIC.cds.tab	Mycobacterium tuberculosis	NA	NA	R	NA	NA	R	NA
1422075.3	Mycobacterium tuberculosis TB_RSA159	1422075.3.fna	1422075.3.PATRIC.cds.tab	Mycobacterium tuberculosis	NA	NA	R	NA	NA	R	NA
1422077.3	Mycobacterium tuberculosis TB_RSA161	1422077.3.fna	1422077.3.PATRIC.cds.tab	Mycobacterium tuberculosis	NA	NA	R	NA	NA	R	NA
1422078.3	Mycobacterium tuberculosis TB_RSA162	1422078.3.fna	1422078.3.PATRIC.cds.tab	Mycobacterium tuberculosis	NA	NA	R	NA	NA	R	NA
1422081.3	Mycobacterium tuberculosis TB_RSA165	1422081.3.fna	1422081.3.PATRIC.cds.tab	Mycobacterium tuberculosis	NA	NA	R	NA	NA	R	NA
1422083.3	Mycobacterium tuberculosis TB_RSA167	1422083.3.fna	1422083.3.PATRIC.cds.tab	Mycobacterium tuberculosis	NA	NA	R	NA	NA	R	NA
1422088.3	Mycobacterium tuberculosis TB_RSA172	1422088.3.fna	1422088.3.PATRIC.cds.tab	Mycobacterium tuberculosis	NA	NA	R	NA	NA	R	NA
1422090.3	Mycobacterium tuberculosis TB_RSA174	1422090.3.fna	1422090.3.PATRIC.cds.tab	Mycobacterium tuberculosis	NA	NA	R	NA	NA	R	NA
1422091.3	Mycobacterium tuberculosis TB_RSA175	1422091.3.fna	1422091.3.PATRIC.cds.tab	Mycobacterium tuberculosis	NA	NA	R	NA	NA	R	NA
1422094.3	Mycobacterium tuberculosis TB_RSA178	1422094.3.fna	1422094.3.PATRIC.cds.tab	Mycobacterium tuberculosis	NA	NA	R	NA	NA	R	NA
1422096.3	Mycobacterium tuberculosis TB_RSA180	1422096.3.fna	1422096.3.PATRIC.cds.tab	Mycobacterium tuberculosis	NA	NA	R	NA	NA	R	NA
1422097.3	Mycobacterium tuberculosis TB_RSA181	1422097.3.fna	1422097.3.PATRIC.cds.tab	Mycobacterium tuberculosis	NA	NA	R	NA	NA	R	NA
1422103.3	Mycobacterium tuberculosis TB_RSA189	1422103.3.fna	1422103.3.PATRIC.cds.tab	Mycobacterium tuberculosis	NA	NA	R	NA	NA	R	NA
1422106.3	Mycobacterium tuberculosis TB_RSA192	1422106.3.fna	1422106.3.PATRIC.cds.tab	Mycobacterium tuberculosis	NA	NA	R	NA	NA	R	NA
1422111.3	Mycobacterium tuberculosis TB_RSA197	1422111.3.fna	1422111.3.PATRIC.cds.tab	Mycobacterium tuberculosis	NA	NA	R	NA	NA	R	NA
1422112.3	Mycobacterium tuberculosis TB_RSA199	1422112.3.fna	1422112.3.PATRIC.cds.tab	Mycobacterium tuberculosis	NA	NA	R	NA	NA	R	NA
1422113.3	Mycobacterium tuberculosis TB_RSA200	1422113.3.fna	1422113.3.PATRIC.cds.tab	Mycobacterium tuberculosis	NA	NA	R	NA	NA	R	NA
1448462.3	Mycobacterium tuberculosis TKK_04_0051	1448462.3.fna	1448462.3.PATRIC.cds.tab	Mycobacterium tuberculosis	NA	NA	R	S	R	R	R
1448463.3	Mycobacterium tuberculosis TKK_04_0054	1448463.3.fna	1448463.3.PATRIC.cds.tab	Mycobacterium tuberculosis	NA	NA	R	S	R	R	R
1448464.3	Mycobacterium tuberculosis TKK_04_0059	1448464.3.fna	1448464.3.PATRIC.cds.tab	Mycobacterium tuberculosis	NA	NA	R	S	R	R	R
1448465.3	Mycobacterium tuberculosis TKK_04_0060	1448465.3.fna	1448465.3.PATRIC.cds.tab	Mycobacterium tuberculosis	NA	NA	R	S	R	R	S
1448466.3	Mycobacterium tuberculosis TKK_04_0061	1448466.3.fna	1448466.3.PATRIC.cds.tab	Mycobacterium tuberculosis	NA	NA	R	S	R	R	R
1448467.3	Mycobacterium tuberculosis TKK_04_0062	1448467.3.fna	1448467.3.PATRIC.cds.tab	Mycobacterium tuberculosis	NA	NA	R	S	R	R	S
1448468.3	Mycobacterium tuberculosis TKK_04_0063	1448468.3.fna	1448468.3.PATRIC.cds.tab	Mycobacterium tuberculosis	NA	NA	R	S	R	R	R
1448469.3	Mycobacterium tuberculosis TKK_04_0064	1448469.3.fna	1448469.3.PATRIC.cds.tab	Mycobacterium tuberculosis	NA	NA	R	S	R	R	S
1448470.3	Mycobacterium tuberculosis TKK_04_0066	1448470.3.fna	1448470.3.PATRIC.cds.tab	Mycobacterium tuberculosis	NA	NA	R	S	R	R	R
1448471.3	Mycobacterium tuberculosis TKK_04_0067	1448471.3.fna	1448471.3.PATRIC.cds.tab	Mycobacterium tuberculosis	NA	NA	R	S	R	R	S
1448472.3	Mycobacterium tuberculosis TKK_04_0068	1448472.3.fna	1448472.3.PATRIC.cds.tab	Mycobacterium tuberculosis	NA	NA	R	S	R	R	R
1448473.3	Mycobacterium tuberculosis TKK_04_0069	1448473.3.fna	1448473.3.PATRIC.cds.tab	Mycobacterium tuberculosis	NA	NA	R	S	R	R	R
1448474.3	Mycobacterium tuberculosis TKK_04_0070	1448474.3.fna	1448474.3.PATRIC.cds.tab	Mycobacterium tuberculosis	NA	NA	R	S	R	R	S
1448475.3	Mycobacterium tuberculosis TKK_04_0071	1448475.3.fna	1448475.3.PATRIC.cds.tab	Mycobacterium tuberculosis	NA	NA	R	S	R	R	R
1448476.3	Mycobacterium tuberculosis TKK_04_0072	1448476.3.fna	1448476.3.PATRIC.cds.tab	Mycobacterium tuberculosis	NA	NA	R	S	R	R	R
1448477.3	Mycobacterium tuberculosis TKK_04_0075	1448477.3.fna	1448477.3.PATRIC.cds.tab	Mycobacterium tuberculosis	NA	NA	R	S	R	R	R
1448478.3	Mycobacterium tuberculosis TKK_04_0078	1448478.3.fna	1448478.3.PATRIC.cds.tab	Mycobacterium tuberculosis	NA	NA	R	S	R	R	S
1448479.3	Mycobacterium tuberculosis TKK_04_0079	1448479.3.fna	1448479.3.PATRIC.cds.tab	Mycobacterium tuberculosis	NA	NA	R	S	R	R	R
1448480.3	Mycobacterium tuberculosis TKK_04_0080	1448480.3.fna	1448480.3.PATRIC.cds.tab	Mycobacterium tuberculosis	NA	NA	R	S	S	R	R
1448481.3	Mycobacterium tuberculosis TKK_04_0081	1448481.3.fna	1448481.3.PATRIC.cds.tab	Mycobacterium tuberculosis	NA	NA	R	S	S	R	R
1448482.3	Mycobacterium tuberculosis TKK_04_0082	1448482.3.fna	1448482.3.PATRIC.cds.tab	Mycobacterium tuberculosis	NA	NA	R	S	S	S	S
1448483.3	Mycobacterium tuberculosis TKK_04_0083	1448483.3.fna	1448483.3.PATRIC.cds.tab	Mycobacterium tuberculosis	NA	NA	R	S	R	R	R
1448484.3	Mycobacterium tuberculosis TKK_04_0084	1448484.3.fna	1448484.3.PATRIC.cds.tab	Mycobacterium tuberculosis	NA	NA	R	S	S	R	R
1448485.3	Mycobacterium tuberculosis TKK_04_0086	1448485.3.fna	1448485.3.PATRIC.cds.tab	Mycobacterium tuberculosis	NA	NA	R	S	S	S	S
1448492.3	Mycobacterium tuberculosis TKK_05MA_0011	1448492.3.fna	1448492.3.PATRIC.cds.tab	Mycobacterium tuberculosis	NA	NA	R	S	S	R	S
1448527.3	Mycobacterium tuberculosis TKK_05SA_0011	1448527.3.fna	1448527.3.PATRIC.cds.tab	Mycobacterium tuberculosis	NA	NA	R	S	S	R	S
1448551.3	Mycobacterium tuberculosis TKK_05SA_0050	1448551.3.fna	1448551.3.PATRIC.cds.tab	Mycobacterium tuberculosis	NA	NA	R	S	S	R	S
1448559.3	Mycobacterium tuberculosis TKK_04_0074	1448559.3.fna	1448559.3.PATRIC.cds.tab	Mycobacterium tuberculosis	NA	NA	R	S	R	R	R
1448560.3	Mycobacterium tuberculosis TKK_04_0085	1448560.3.fna	1448560.3.PATRIC.cds.tab	Mycobacterium tuberculosis	NA	NA	R	S	S	R	R
1448561.3	Mycobacterium tuberculosis TKK_04_0089	1448561.3.fna	1448561.3.PATRIC.cds.tab	Mycobacterium tuberculosis	NA	NA	R	R	S	S	S
1448563.3	Mycobacterium tuberculosis TKK_04_0094	1448563.3.fna	1448563.3.PATRIC.cds.tab	Mycobacterium tuberculosis	NA	NA	R	S	S	R	S
1448564.3	Mycobacterium tuberculosis TKK_04_0095	1448564.3.fna	1448564.3.PATRIC.cds.tab	Mycobacterium tuberculosis	NA	NA	R	S	S	R	R
1448565.3	Mycobacterium tuberculosis TKK_04_0096	1448565.3.fna	1448565.3.PATRIC.cds.tab	Mycobacterium tuberculosis	NA	NA	R	S	S	R	R
1448567.3	Mycobacterium tuberculosis TKK_04_0098	1448567.3.fna	1448567.3.PATRIC.cds.tab	Mycobacterium tuberculosis	NA	NA	R	S	S	R	S
1448568.3	Mycobacterium tuberculosis TKK_04_0099	1448568.3.fna	1448568.3.PATRIC.cds.tab	Mycobacterium tuberculosis	NA	NA	R	S	S	R	S
1448569.3	Mycobacterium tuberculosis TKK_04_0103	1448569.3.fna	1448569.3.PATRIC.cds.tab	Mycobacterium tuberculosis	NA	NA	R	R	R	R	S
1448570.3	Mycobacterium tuberculosis TKK_04_0105	1448570.3.fna	1448570.3.PATRIC.cds.tab	Mycobacterium tuberculosis	NA	NA	R	R	R	R	R
1448571.3	Mycobacterium tuberculosis TKK_04_0106	1448571.3.fna	1448571.3.PATRIC.cds.tab	Mycobacterium tuberculosis	NA	NA	R	R	R	R	R
1448572.3	Mycobacterium tuberculosis TKK_04_0107	1448572.3.fna	1448572.3.PATRIC.cds.tab	Mycobacterium tuberculosis	NA	NA	R	R	R	R	R
1448573.3	Mycobacterium tuberculosis TKK_04_0108	1448573.3.fna	1448573.3.PATRIC.cds.tab	Mycobacterium tuberculosis	NA	NA	R	R	R	R	R
1448574.3	Mycobacterium tuberculosis TKK_04_0109	1448574.3.fna	1448574.3.PATRIC.cds.tab	Mycobacterium tuberculosis	NA	NA	R	R	R	R	R
1448575.3	Mycobacterium tuberculosis TKK_04_0112	1448575.3.fna	1448575.3.PATRIC.cds.tab	Mycobacterium tuberculosis	NA	NA	R	R	R	R	R
1448576.3	Mycobacterium tuberculosis TKK_04_0113	1448576.3.fna	1448576.3.PATRIC.cds.tab	Mycobacterium tuberculosis	NA	NA	R	R	R	R	S
1448577.3	Mycobacterium tuberculosis TKK_04_0114	1448577.3.fna	1448577.3.PATRIC.cds.tab	Mycobacterium tuberculosis	NA	NA	R	R	R	R	R
1448579.3	Mycobacterium tuberculosis TKK_04_0117	1448579.3.fna	1448579.3.PATRIC.cds.tab	Mycobacterium tuberculosis	NA	NA	R	R	R	R	R
1448580.3	Mycobacterium tuberculosis TKK_04_0118	1448580.3.fna	1448580.3.PATRIC.cds.tab	Mycobacterium tuberculosis	NA	NA	R	R	R	R	R
1448582.3	Mycobacterium tuberculosis TKK_04_0120	1448582.3.fna	1448582.3.PATRIC.cds.tab	Mycobacterium tuberculosis	NA	NA	R	R	R	R	R
1448584.3	Mycobacterium tuberculosis TKK_04_0122	1448584.3.fna	1448584.3.PATRIC.cds.tab	Mycobacterium tuberculosis	NA	NA	R	R	R	R	R
1448585.3	Mycobacterium tuberculosis TKK_04_0123	1448585.3.fna	1448585.3.PATRIC.cds.tab	Mycobacterium tuberculosis	NA	NA	R	R	R	R	S
1448586.3	Mycobacterium tuberculosis TKK_04_0124	1448586.3.fna	1448586.3.PATRIC.cds.tab	Mycobacterium tuberculosis	NA	NA	R	R	R	R	R
1448587.3	Mycobacterium tuberculosis TKK_04_0125	1448587.3.fna	1448587.3.PATRIC.cds.tab	Mycobacterium tuberculosis	NA	NA	R	R	S	R	R
1448588.3	Mycobacterium tuberculosis TKK_04_0126	1448588.3.fna	1448588.3.PATRIC.cds.tab	Mycobacterium tuberculosis	NA	NA	R	R	S	R	R
1448589.3	Mycobacterium tuberculosis TKK_04_0129	1448589.3.fna	1448589.3.PATRIC.cds.tab	Mycobacterium tuberculosis	NA	NA	R	R	R	R	R
1448590.3	Mycobacterium tuberculosis TKK_04_0130	1448590.3.fna	1448590.3.PATRIC.cds.tab	Mycobacterium tuberculosis	NA	NA	R	S	S	R	R
1448591.3	Mycobacterium tuberculosis TKK_04_0131	1448591.3.fna	1448591.3.PATRIC.cds.tab	Mycobacterium tuberculosis	NA	NA	R	R	S	R	R
1448592.3	Mycobacterium tuberculosis TKK_04_0132	1448592.3.fna	1448592.3.PATRIC.cds.tab	Mycobacterium tuberculosis	NA	NA	R	R	R	R	R
1448593.3	Mycobacterium tuberculosis TKK_04_0134	1448593.3.fna	1448593.3.PATRIC.cds.tab	Mycobacterium tuberculosis	NA	NA	R	S	S	S	R
1448594.3	Mycobacterium tuberculosis TKK_04_0136	1448594.3.fna	1448594.3.PATRIC.cds.tab	Mycobacterium tuberculosis	NA	NA	R	S	S	S	R
1448595.3	Mycobacterium tuberculosis TKK_04_0137	1448595.3.fna	1448595.3.PATRIC.cds.tab	Mycobacterium tuberculosis	NA	NA	R	R	R	R	R
1448596.3	Mycobacterium tuberculosis TKK_04_0139	1448596.3.fna	1448596.3.PATRIC.cds.tab	Mycobacterium tuberculosis	NA	NA	R	S	S	R	R
1448597.3	Mycobacterium tuberculosis TKK_04_0140	1448597.3.fna	1448597.3.PATRIC.cds.tab	Mycobacterium tuberculosis	NA	NA	R	R	S	R	R
1448598.3	Mycobacterium tuberculosis TKK_04_0141	1448598.3.fna	1448598.3.PATRIC.cds.tab	Mycobacterium tuberculosis	NA	NA	R	S	S	R	S
1448599.3	Mycobacterium tuberculosis TKK_04_0145	1448599.3.fna	1448599.3.PATRIC.cds.tab	Mycobacterium tuberculosis	NA	NA	R	S	S	R	R
1448602.3	Mycobacterium tuberculosis TKK_04_0150	1448602.3.fna	1448602.3.PATRIC.cds.tab	Mycobacterium tuberculosis	NA	NA	R	S	S	R	S
1448604.3	Mycobacterium tuberculosis TKK_04_0153	1448604.3.fna	1448604.3.PATRIC.cds.tab	Mycobacterium tuberculosis	NA	NA	R	S	S	S	R
1448605.3	Mycobacterium tuberculosis TKK_04_0155	1448605.3.fna	1448605.3.PATRIC.cds.tab	Mycobacterium tuberculosis	NA	NA	R	S	S	R	S
1448606.3	Mycobacterium tuberculosis TKK_04_0157	1448606.3.fna	1448606.3.PATRIC.cds.tab	Mycobacterium tuberculosis	NA	NA	R	S	S	R	S
1448607.3	Mycobacterium tuberculosis TKK_04_0158	1448607.3.fna	1448607.3.PATRIC.cds.tab	Mycobacterium tuberculosis	NA	NA	R	S	S	R	R
1448608.3	Mycobacterium tuberculosis TKK_04_0159	1448608.3.fna	1448608.3.PATRIC.cds.tab	Mycobacterium tuberculosis	NA	NA	R	S	S	S	S
1448609.3	Mycobacterium tuberculosis TKK_04_0104	1448609.3.fna	1448609.3.PATRIC.cds.tab	Mycobacterium tuberculosis	NA	NA	R	R	R	R	R
1773.304	Mycobacterium tuberculosis 3684-08	1773.304.fna	1773.304.PATRIC.cds.tab	Mycobacterium tuberculosis	NA	NA	R	NA	R	R	R
1773.307	Mycobacterium tuberculosis 10812-03	1773.307.fna	1773.307.PATRIC.cds.tab	Mycobacterium tuberculosis	NA	NA	R	NA	NA	R	R
1397911.3	Mycobacterium tuberculosis TKK_04_0014	1397911.3.fna	1397911.3.PATRIC.cds.tab	Mycobacterium tuberculosis	NA	NA	S	S	S	R	S
1397912.3	Mycobacterium tuberculosis TKK_04_0015	1397912.3.fna	1397912.3.PATRIC.cds.tab	Mycobacterium tuberculosis	NA	NA	S	S	S	R	S
1397938.3	Mycobacterium tuberculosis TKK_04_0029	1397938.3.fna	1397938.3.PATRIC.cds.tab	Mycobacterium tuberculosis	NA	NA	S	S	S	S	S
1397939.3	Mycobacterium tuberculosis TKK_04_0030	1397939.3.fna	1397939.3.PATRIC.cds.tab	Mycobacterium tuberculosis	NA	NA	S	S	S	S	S
1397940.3	Mycobacterium tuberculosis TKK_04_0031	1397940.3.fna	1397940.3.PATRIC.cds.tab	Mycobacterium tuberculosis	NA	NA	S	S	S	S	S
1397941.3	Mycobacterium tuberculosis TKK_04_0033	1397941.3.fna	1397941.3.PATRIC.cds.tab	Mycobacterium tuberculosis	NA	NA	S	S	S	S	S
1448390.3	Mycobacterium tuberculosis TKK_03_0012	1448390.3.fna	1448390.3.PATRIC.cds.tab	Mycobacterium tuberculosis	NA	NA	S	S	S	S	NA
1448562.3	Mycobacterium tuberculosis TKK_04_0090	1448562.3.fna	1448562.3.PATRIC.cds.tab	Mycobacterium tuberculosis	NA	NA	S	S	S	R	S
1448600.3	Mycobacterium tuberculosis TKK_04_0148	1448600.3.fna	1448600.3.PATRIC.cds.tab	Mycobacterium tuberculosis	NA	NA	S	S	S	S	S
1448601.3	Mycobacterium tuberculosis TKK_04_0149	1448601.3.fna	1448601.3.PATRIC.cds.tab	Mycobacterium tuberculosis	NA	NA	S	S	S	S	S
