# Supplementary material for: Predicting bacterial resistance from whole-genome sequences using k-mers and stability selection
Source: BMC Bioinformatics. 2018 Oct 17;19:383. doi: 10.1186/s12859-018-2403-z (PMC6192184; doi:10.1186/s12859-018-2403-z)
Supplement: Supplementary file 3 — Summary of the test dataset involved in the M. tuberculosis study. (CSV 352 kb) [file 12859_2018_2403_MOESM3_ESM.csv]

comid	set	ethambutol	isoniazid	kanamycin	ofloxacin	rifampicin	streptomycin	study_accession	sample_accession	run_accession	fastq_ftp
10016-05	validation	S	S	NA	NA	S	S	PRJEB9680	SAMEA2533687	ERR551085	ftp.sra.ebi.ac.uk/vol1/fastq/ERR551/ERR551085/ERR551085_1.fastq.gz;ftp.sra.ebi.ac.uk/vol1/fastq/ERR551/ERR551085/ERR551085_2.fastq.gz
10054-10	validation	S	S	NA	NA	S	S	PRJEB9680	SAMEA2533787	ERR551223	ftp.sra.ebi.ac.uk/vol1/fastq/ERR551/ERR551223/ERR551223_1.fastq.gz;ftp.sra.ebi.ac.uk/vol1/fastq/ERR551/ERR551223/ERR551223_2.fastq.gz
10056-06	validation	S	S	NA	NA	S	S	PRJEB9680	SAMEA2534481	ERR552204	ftp.sra.ebi.ac.uk/vol1/fastq/ERR552/ERR552204/ERR552204_1.fastq.gz;ftp.sra.ebi.ac.uk/vol1/fastq/ERR552/ERR552204/ERR552204_2.fastq.gz
10057-10	validation	S	S	NA	NA	S	S	PRJEB9680	SAMEA2533735	ERR551150	ftp.sra.ebi.ac.uk/vol1/fastq/ERR551/ERR551150/ERR551150_1.fastq.gz;ftp.sra.ebi.ac.uk/vol1/fastq/ERR551/ERR551150/ERR551150_2.fastq.gz
10058-10	validation	S	R	NA	NA	S	R	PRJEB9680	SAMEA2535327	ERR553349	ftp.sra.ebi.ac.uk/vol1/fastq/ERR553/ERR553349/ERR553349_1.fastq.gz;ftp.sra.ebi.ac.uk/vol1/fastq/ERR553/ERR553349/ERR553349_2.fastq.gz
10091-01	validation	R	R	NA	NA	R	R	PRJEB9680	SAMEA2534421	ERR552113	ftp.sra.ebi.ac.uk/vol1/fastq/ERR552/ERR552113/ERR552113_1.fastq.gz;ftp.sra.ebi.ac.uk/vol1/fastq/ERR552/ERR552113/ERR552113_2.fastq.gz
10093-08	validation	S	S	NA	NA	S	S	PRJEB9680	SAMEA2534694	ERR552505	ftp.sra.ebi.ac.uk/vol1/fastq/ERR552/ERR552505/ERR552505_1.fastq.gz;ftp.sra.ebi.ac.uk/vol1/fastq/ERR552/ERR552505/ERR552505_2.fastq.gz
10094-12	validation	S	S	NA	NA	S	S	PRJEB9680	SAMEA2535018	ERR552942	ftp.sra.ebi.ac.uk/vol1/fastq/ERR552/ERR552942/ERR552942_1.fastq.gz;ftp.sra.ebi.ac.uk/vol1/fastq/ERR552/ERR552942/ERR552942_2.fastq.gz
10098-05	validation	S	S	NA	NA	S	S	PRJEB9680	SAMEA2534650	ERR552440	ftp.sra.ebi.ac.uk/vol1/fastq/ERR552/ERR552440/ERR552440_1.fastq.gz;ftp.sra.ebi.ac.uk/vol1/fastq/ERR552/ERR552440/ERR552440_2.fastq.gz
10108-01	validation	S	R	NA	NA	R	R	PRJEB9680	SAMEA2533364	ERR550646	ftp.sra.ebi.ac.uk/vol1/fastq/ERR550/ERR550646/ERR550646_1.fastq.gz;ftp.sra.ebi.ac.uk/vol1/fastq/ERR550/ERR550646/ERR550646_2.fastq.gz
10108-11	validation	S	S	NA	NA	S	S	PRJEB9680	SAMEA2534803	ERR552659	ftp.sra.ebi.ac.uk/vol1/fastq/ERR552/ERR552659/ERR552659_1.fastq.gz;ftp.sra.ebi.ac.uk/vol1/fastq/ERR552/ERR552659/ERR552659_2.fastq.gz
10118-05	validation	S	S	NA	NA	S	S	PRJEB6276	SAMEA2517427	ERR498373	ftp.sra.ebi.ac.uk/vol1/fastq/ERR498/ERR498373/ERR498373_1.fastq.gz;ftp.sra.ebi.ac.uk/vol1/fastq/ERR498/ERR498373/ERR498373_2.fastq.gz
1014-10	validation	S	S	NA	NA	S	S	PRJEB9680	SAMEA2534245	ERR551858	ftp.sra.ebi.ac.uk/vol1/fastq/ERR551/ERR551858/ERR551858_1.fastq.gz;ftp.sra.ebi.ac.uk/vol1/fastq/ERR551/ERR551858/ERR551858_2.fastq.gz
10155-09	validation	S	S	NA	NA	S	S	PRJEB9680	SAMEA2533603	ERR550975	ftp.sra.ebi.ac.uk/vol1/fastq/ERR550/ERR550975/ERR550975_1.fastq.gz;ftp.sra.ebi.ac.uk/vol1/fastq/ERR550/ERR550975/ERR550975_2.fastq.gz
1016-12	validation	S	S	NA	NA	S	S	PRJEB9680	SAMEA2534814	ERR552676	ftp.sra.ebi.ac.uk/vol1/fastq/ERR552/ERR552676/ERR552676_1.fastq.gz;ftp.sra.ebi.ac.uk/vol1/fastq/ERR552/ERR552676/ERR552676_2.fastq.gz
10162-04	validation	S	S	NA	NA	S	S	PRJEB9680	SAMEA2534165	ERR551751	ftp.sra.ebi.ac.uk/vol1/fastq/ERR551/ERR551751/ERR551751_1.fastq.gz;ftp.sra.ebi.ac.uk/vol1/fastq/ERR551/ERR551751/ERR551751_2.fastq.gz
10168-06	validation	S	S	NA	NA	S	S	PRJEB9680	SAMEA2534514	ERR552249	ftp.sra.ebi.ac.uk/vol1/fastq/ERR552/ERR552249/ERR552249_1.fastq.gz;ftp.sra.ebi.ac.uk/vol1/fastq/ERR552/ERR552249/ERR552249_2.fastq.gz
10212-12	validation	S	S	NA	NA	S	S	PRJEB9680	SAMEA2534503	ERR552232	ftp.sra.ebi.ac.uk/vol1/fastq/ERR552/ERR552232/ERR552232_1.fastq.gz;ftp.sra.ebi.ac.uk/vol1/fastq/ERR552/ERR552232/ERR552232_2.fastq.gz
10213-12	validation	S	S	NA	NA	S	S	PRJEB9680	SAMEA2534947	ERR552845	ftp.sra.ebi.ac.uk/vol1/fastq/ERR552/ERR552845/ERR552845_1.fastq.gz;ftp.sra.ebi.ac.uk/vol1/fastq/ERR552/ERR552845/ERR552845_2.fastq.gz
10214-09	validation	S	S	NA	NA	S	S	PRJEB9680	SAMEA2534923	ERR552813	ftp.sra.ebi.ac.uk/vol1/fastq/ERR552/ERR552813/ERR552813_1.fastq.gz;ftp.sra.ebi.ac.uk/vol1/fastq/ERR552/ERR552813/ERR552813_2.fastq.gz
10214-12	validation	S	S	NA	NA	S	S	PRJEB9680	SAMEA2535101	ERR553054	ftp.sra.ebi.ac.uk/vol1/fastq/ERR553/ERR553054/ERR553054_1.fastq.gz;ftp.sra.ebi.ac.uk/vol1/fastq/ERR553/ERR553054/ERR553054_2.fastq.gz
10229-10	validation	S	S	NA	NA	S	S	PRJEB9680	SAMEA2534298	ERR551932	ftp.sra.ebi.ac.uk/vol1/fastq/ERR551/ERR551932/ERR551932_1.fastq.gz;ftp.sra.ebi.ac.uk/vol1/fastq/ERR551/ERR551932/ERR551932_2.fastq.gz
10238-08	validation	S	S	NA	NA	S	S	PRJEB9680	SAMEA2535351	ERR553379	ftp.sra.ebi.ac.uk/vol1/fastq/ERR553/ERR553379/ERR553379_1.fastq.gz;ftp.sra.ebi.ac.uk/vol1/fastq/ERR553/ERR553379/ERR553379_2.fastq.gz
10239-08	validation	S	S	NA	NA	S	S	PRJEB9680	SAMEA2535285	ERR553296	ftp.sra.ebi.ac.uk/vol1/fastq/ERR553/ERR553296/ERR553296_1.fastq.gz;ftp.sra.ebi.ac.uk/vol1/fastq/ERR553/ERR553296/ERR553296_2.fastq.gz
10243-09	validation	S	S	NA	NA	S	S	PRJEB9680	SAMEA2533590	ERR550955	ftp.sra.ebi.ac.uk/vol1/fastq/ERR550/ERR550955/ERR550955_1.fastq.gz;ftp.sra.ebi.ac.uk/vol1/fastq/ERR550/ERR550955/ERR550955_2.fastq.gz
10245-11	validation	S	S	NA	NA	S	S	PRJEB9680	SAMEA2534230	ERR551839	ftp.sra.ebi.ac.uk/vol1/fastq/ERR551/ERR551839/ERR551839_1.fastq.gz;ftp.sra.ebi.ac.uk/vol1/fastq/ERR551/ERR551839/ERR551839_2.fastq.gz
10256-10	validation	S	S	NA	NA	S	S	PRJEB9680	SAMEA2535050	ERR552984	ftp.sra.ebi.ac.uk/vol1/fastq/ERR552/ERR552984/ERR552984_1.fastq.gz;ftp.sra.ebi.ac.uk/vol1/fastq/ERR552/ERR552984/ERR552984_2.fastq.gz
10311-11	validation	S	S	NA	NA	S	S	PRJEB9680	SAMEA2534094	ERR551652	ftp.sra.ebi.ac.uk/vol1/fastq/ERR551/ERR551652/ERR551652_1.fastq.gz;ftp.sra.ebi.ac.uk/vol1/fastq/ERR551/ERR551652/ERR551652_2.fastq.gz
10324-06	validation	S	S	NA	NA	S	S	PRJEB9680	SAMEA2534355	ERR552019	ftp.sra.ebi.ac.uk/vol1/fastq/ERR552/ERR552019/ERR552019_1.fastq.gz;ftp.sra.ebi.ac.uk/vol1/fastq/ERR552/ERR552019/ERR552019_2.fastq.gz
10325-06	validation	S	S	NA	NA	S	S	PRJEB9680	SAMEA2533992	ERR551507	ftp.sra.ebi.ac.uk/vol1/fastq/ERR551/ERR551507/ERR551507_1.fastq.gz;ftp.sra.ebi.ac.uk/vol1/fastq/ERR551/ERR551507/ERR551507_2.fastq.gz
10353-09	validation	S	S	NA	NA	S	S	PRJEB9680	SAMEA2535168	ERR553140	ftp.sra.ebi.ac.uk/vol1/fastq/ERR553/ERR553140/ERR553140_1.fastq.gz;ftp.sra.ebi.ac.uk/vol1/fastq/ERR553/ERR553140/ERR553140_2.fastq.gz
1036-06	validation	S	S	NA	NA	S	S	PRJEB9680	SAMEA2534603	ERR552371	ftp.sra.ebi.ac.uk/vol1/fastq/ERR552/ERR552371/ERR552371_1.fastq.gz;ftp.sra.ebi.ac.uk/vol1/fastq/ERR552/ERR552371/ERR552371_2.fastq.gz
10362-05	validation	S	S	NA	NA	S	S	PRJEB9680	SAMEA2533826	ERR551276	ftp.sra.ebi.ac.uk/vol1/fastq/ERR551/ERR551276/ERR551276_1.fastq.gz;ftp.sra.ebi.ac.uk/vol1/fastq/ERR551/ERR551276/ERR551276_2.fastq.gz
10363-05	validation	S	S	NA	NA	S	S	PRJEB9680	SAMEA2533852	ERR551313	ftp.sra.ebi.ac.uk/vol1/fastq/ERR551/ERR551313/ERR551313_1.fastq.gz;ftp.sra.ebi.ac.uk/vol1/fastq/ERR551/ERR551313/ERR551313_2.fastq.gz
10396-11	validation	S	S	NA	NA	S	S	PRJEB9680	SAMEA2534228	ERR551836	ftp.sra.ebi.ac.uk/vol1/fastq/ERR551/ERR551836/ERR551836_1.fastq.gz;ftp.sra.ebi.ac.uk/vol1/fastq/ERR551/ERR551836/ERR551836_2.fastq.gz
10410-05	validation	S	S	NA	NA	S	R	PRJEB9680	SAMEA2533991	ERR551508	ftp.sra.ebi.ac.uk/vol1/fastq/ERR551/ERR551508/ERR551508_1.fastq.gz;ftp.sra.ebi.ac.uk/vol1/fastq/ERR551/ERR551508/ERR551508_2.fastq.gz
1042-05	validation	S	S	NA	NA	S	S	PRJEB9680	SAMEA2534203	ERR551803	ftp.sra.ebi.ac.uk/vol1/fastq/ERR551/ERR551803/ERR551803_1.fastq.gz;ftp.sra.ebi.ac.uk/vol1/fastq/ERR551/ERR551803/ERR551803_2.fastq.gz
1043-05	validation	S	S	NA	NA	S	S	PRJEB9680	SAMEA2533367	ERR550653	ftp.sra.ebi.ac.uk/vol1/fastq/ERR550/ERR550653/ERR550653_1.fastq.gz;ftp.sra.ebi.ac.uk/vol1/fastq/ERR550/ERR550653/ERR550653_2.fastq.gz
1043-09	validation	S	S	NA	NA	S	S	PRJEB9680	SAMEA2533811	ERR551257	ftp.sra.ebi.ac.uk/vol1/fastq/ERR551/ERR551257/ERR551257_1.fastq.gz;ftp.sra.ebi.ac.uk/vol1/fastq/ERR551/ERR551257/ERR551257_2.fastq.gz
10433-12	validation	S	S	NA	NA	S	S	PRJEB9680	SAMEA2535017	ERR552941	ftp.sra.ebi.ac.uk/vol1/fastq/ERR552/ERR552941/ERR552941_1.fastq.gz;ftp.sra.ebi.ac.uk/vol1/fastq/ERR552/ERR552941/ERR552941_2.fastq.gz
10461-10	validation	S	S	NA	NA	S	S	PRJEB9680	SAMEA2534692	ERR552502	ftp.sra.ebi.ac.uk/vol1/fastq/ERR552/ERR552502/ERR552502_1.fastq.gz;ftp.sra.ebi.ac.uk/vol1/fastq/ERR552/ERR552502/ERR552502_2.fastq.gz
10468-07	validation	S	S	NA	NA	S	S	PRJEB9680	SAMEA2535204	ERR553196	ftp.sra.ebi.ac.uk/vol1/fastq/ERR553/ERR553196/ERR553196_1.fastq.gz;ftp.sra.ebi.ac.uk/vol1/fastq/ERR553/ERR553196/ERR553196_2.fastq.gz
1047-07	validation	S	S	NA	NA	S	S	PRJEB9680	SAMEA2534491	ERR552220	ftp.sra.ebi.ac.uk/vol1/fastq/ERR552/ERR552220/ERR552220_1.fastq.gz;ftp.sra.ebi.ac.uk/vol1/fastq/ERR552/ERR552220/ERR552220_2.fastq.gz
10471-07	validation	S	S	NA	NA	S	S	PRJEB9680	SAMEA2534861	ERR552736	ftp.sra.ebi.ac.uk/vol1/fastq/ERR552/ERR552736/ERR552736_1.fastq.gz;ftp.sra.ebi.ac.uk/vol1/fastq/ERR552/ERR552736/ERR552736_2.fastq.gz
10480-10	validation	S	S	NA	NA	S	S	PRJEB9680	SAMEA2535120	ERR553076	ftp.sra.ebi.ac.uk/vol1/fastq/ERR553/ERR553076/ERR553076_1.fastq.gz;ftp.sra.ebi.ac.uk/vol1/fastq/ERR553/ERR553076/ERR553076_2.fastq.gz
10481-10	validation	S	R	NA	NA	S	R	PRJEB9680	SAMEA2533402	ERR550698	ftp.sra.ebi.ac.uk/vol1/fastq/ERR550/ERR550698/ERR550698_1.fastq.gz;ftp.sra.ebi.ac.uk/vol1/fastq/ERR550/ERR550698/ERR550698_2.fastq.gz
1049-02	validation	R	R	NA	NA	R	R	PRJEB9680	SAMEA2534507	ERR552238	ftp.sra.ebi.ac.uk/vol1/fastq/ERR552/ERR552238/ERR552238_1.fastq.gz;ftp.sra.ebi.ac.uk/vol1/fastq/ERR552/ERR552238/ERR552238_2.fastq.gz
10498-05	validation	S	S	NA	NA	S	S	PRJEB9680	SAMEA2533756	ERR551178	ftp.sra.ebi.ac.uk/vol1/fastq/ERR551/ERR551178/ERR551178_1.fastq.gz;ftp.sra.ebi.ac.uk/vol1/fastq/ERR551/ERR551178/ERR551178_2.fastq.gz
1050-08	validation	S	S	NA	NA	S	S	PRJEB9680	SAMEA2534140	ERR551716	ftp.sra.ebi.ac.uk/vol1/fastq/ERR551/ERR551716/ERR551716_1.fastq.gz;ftp.sra.ebi.ac.uk/vol1/fastq/ERR551/ERR551716/ERR551716_2.fastq.gz
10527-05	validation	R	R	NA	NA	R	R	PRJEB9680	SAMEA2534128	ERR551697	ftp.sra.ebi.ac.uk/vol1/fastq/ERR551/ERR551697/ERR551697_1.fastq.gz;ftp.sra.ebi.ac.uk/vol1/fastq/ERR551/ERR551697/ERR551697_2.fastq.gz
10529-05	validation	R	R	NA	NA	R	R	PRJEB7281	SAMEA2533542	ERR550887	ftp.sra.ebi.ac.uk/vol1/fastq/ERR550/ERR550887/ERR550887_1.fastq.gz;ftp.sra.ebi.ac.uk/vol1/fastq/ERR550/ERR550887/ERR550887_2.fastq.gz
10530-05	validation	R	R	NA	NA	R	R	PRJEB9680	SAMEA2534992	ERR552906	ftp.sra.ebi.ac.uk/vol1/fastq/ERR552/ERR552906/ERR552906_1.fastq.gz;ftp.sra.ebi.ac.uk/vol1/fastq/ERR552/ERR552906/ERR552906_2.fastq.gz
10531-05	validation	R	R	NA	NA	R	R	PRJEB9680	SAMEA2533726	ERR551138	ftp.sra.ebi.ac.uk/vol1/fastq/ERR551/ERR551138/ERR551138_1.fastq.gz;ftp.sra.ebi.ac.uk/vol1/fastq/ERR551/ERR551138/ERR551138_2.fastq.gz
10531-09	validation	S	S	NA	NA	S	S	PRJEB9680	SAMEA2534377	ERR552051	ftp.sra.ebi.ac.uk/vol1/fastq/ERR552/ERR552051/ERR552051_1.fastq.gz;ftp.sra.ebi.ac.uk/vol1/fastq/ERR552/ERR552051/ERR552051_2.fastq.gz
10532-05	validation	R	R	NA	NA	R	R	PRJEB9680	SAMEA2533566	ERR550923	ftp.sra.ebi.ac.uk/vol1/fastq/ERR550/ERR550923/ERR550923_1.fastq.gz;ftp.sra.ebi.ac.uk/vol1/fastq/ERR550/ERR550923/ERR550923_2.fastq.gz
10533-05	validation	R	R	NA	NA	R	R	PRJEB9680	SAMEA2535218	ERR553217	ftp.sra.ebi.ac.uk/vol1/fastq/ERR553/ERR553217/ERR553217_1.fastq.gz;ftp.sra.ebi.ac.uk/vol1/fastq/ERR553/ERR553217/ERR553217_2.fastq.gz
10535-06	validation	S	R	NA	NA	R	R	PRJEB9680	SAMEA2533452	ERR550764	ftp.sra.ebi.ac.uk/vol1/fastq/ERR550/ERR550764/ERR550764_1.fastq.gz;ftp.sra.ebi.ac.uk/vol1/fastq/ERR550/ERR550764/ERR550764_2.fastq.gz
10536-05	validation	S	R	NA	NA	R	R	PRJEB9680	SAMEA2534479	ERR552200	ftp.sra.ebi.ac.uk/vol1/fastq/ERR552/ERR552200/ERR552200_1.fastq.gz;ftp.sra.ebi.ac.uk/vol1/fastq/ERR552/ERR552200/ERR552200_2.fastq.gz
10539-05	validation	R	R	NA	NA	R	R	PRJEB9680	SAMEA2534607	ERR552377	ftp.sra.ebi.ac.uk/vol1/fastq/ERR552/ERR552377/ERR552377_1.fastq.gz;ftp.sra.ebi.ac.uk/vol1/fastq/ERR552/ERR552377/ERR552377_2.fastq.gz
10539-12	validation	S	S	NA	NA	S	S	PRJEB9680	SAMEA2533980	ERR551489	ftp.sra.ebi.ac.uk/vol1/fastq/ERR551/ERR551489/ERR551489_1.fastq.gz;ftp.sra.ebi.ac.uk/vol1/fastq/ERR551/ERR551489/ERR551489_2.fastq.gz
10540-05	validation	R	R	NA	NA	R	R	PRJEB9680	SAMEA2534415	ERR552104	ftp.sra.ebi.ac.uk/vol1/fastq/ERR552/ERR552104/ERR552104_1.fastq.gz;ftp.sra.ebi.ac.uk/vol1/fastq/ERR552/ERR552104/ERR552104_2.fastq.gz
10546-12	validation	S	S	NA	NA	S	S	PRJEB9680	SAMEA2533697	ERR551095	ftp.sra.ebi.ac.uk/vol1/fastq/ERR551/ERR551095/ERR551095_1.fastq.gz;ftp.sra.ebi.ac.uk/vol1/fastq/ERR551/ERR551095/ERR551095_2.fastq.gz
10549-06	validation	S	S	NA	NA	S	S	PRJEB9680	SAMEA2534980	ERR552886	ftp.sra.ebi.ac.uk/vol1/fastq/ERR552/ERR552886/ERR552886_1.fastq.gz;ftp.sra.ebi.ac.uk/vol1/fastq/ERR552/ERR552886/ERR552886_2.fastq.gz
10562-08	validation	S	S	NA	NA	S	S	PRJEB9680	SAMEA2534987	ERR552898	ftp.sra.ebi.ac.uk/vol1/fastq/ERR552/ERR552898/ERR552898_1.fastq.gz;ftp.sra.ebi.ac.uk/vol1/fastq/ERR552/ERR552898/ERR552898_2.fastq.gz
10564-01	validation	S	R	NA	NA	R	R	PRJEB9680	SAMEA2534597	ERR552363	ftp.sra.ebi.ac.uk/vol1/fastq/ERR552/ERR552363/ERR552363_1.fastq.gz;ftp.sra.ebi.ac.uk/vol1/fastq/ERR552/ERR552363/ERR552363_2.fastq.gz
10567-10	validation	S	S	NA	NA	S	R	PRJEB9680	SAMEA2534235	ERR551846	ftp.sra.ebi.ac.uk/vol1/fastq/ERR551/ERR551846/ERR551846_1.fastq.gz;ftp.sra.ebi.ac.uk/vol1/fastq/ERR551/ERR551846/ERR551846_2.fastq.gz
10574-08	validation	S	S	NA	NA	S	S	PRJEB9680	SAMEA2534376	ERR552050	ftp.sra.ebi.ac.uk/vol1/fastq/ERR552/ERR552050/ERR552050_1.fastq.gz;ftp.sra.ebi.ac.uk/vol1/fastq/ERR552/ERR552050/ERR552050_2.fastq.gz
10574-09	validation	S	S	NA	NA	S	S	PRJEB9680	SAMEA2533819	ERR551269	ftp.sra.ebi.ac.uk/vol1/fastq/ERR551/ERR551269/ERR551269_1.fastq.gz;ftp.sra.ebi.ac.uk/vol1/fastq/ERR551/ERR551269/ERR551269_2.fastq.gz
10583-07	validation	S	S	NA	NA	S	S	PRJEB9680	SAMEA2534562	ERR552320	ftp.sra.ebi.ac.uk/vol1/fastq/ERR552/ERR552320/ERR552320_1.fastq.gz;ftp.sra.ebi.ac.uk/vol1/fastq/ERR552/ERR552320/ERR552320_2.fastq.gz
10584-09	validation	S	S	NA	NA	S	R	PRJEB9680	SAMEA2534011	ERR551538	ftp.sra.ebi.ac.uk/vol1/fastq/ERR551/ERR551538/ERR551538_1.fastq.gz;ftp.sra.ebi.ac.uk/vol1/fastq/ERR551/ERR551538/ERR551538_2.fastq.gz
10596-05	validation	S	S	NA	NA	S	S	PRJEB9680	SAMEA2534948	ERR552846	ftp.sra.ebi.ac.uk/vol1/fastq/ERR552/ERR552846/ERR552846_1.fastq.gz;ftp.sra.ebi.ac.uk/vol1/fastq/ERR552/ERR552846/ERR552846_2.fastq.gz
1062-02	validation	R	R	NA	NA	R	R	PRJEB9680	SAMEA2533964	ERR551468	ftp.sra.ebi.ac.uk/vol1/fastq/ERR551/ERR551468/ERR551468_1.fastq.gz;ftp.sra.ebi.ac.uk/vol1/fastq/ERR551/ERR551468/ERR551468_2.fastq.gz
10622-09	validation	S	S	NA	NA	S	S	PRJEB9680	SAMEA2535164	ERR553138	ftp.sra.ebi.ac.uk/vol1/fastq/ERR553/ERR553138/ERR553138_1.fastq.gz;ftp.sra.ebi.ac.uk/vol1/fastq/ERR553/ERR553138/ERR553138_2.fastq.gz
10641-08	validation	S	S	NA	NA	S	S	PRJEB9680	SAMEA2534561	ERR552317	ftp.sra.ebi.ac.uk/vol1/fastq/ERR552/ERR552317/ERR552317_1.fastq.gz;ftp.sra.ebi.ac.uk/vol1/fastq/ERR552/ERR552317/ERR552317_2.fastq.gz
10672-10	validation	S	S	NA	NA	S	S	PRJEB9680	SAMEA2534276	ERR551900	ftp.sra.ebi.ac.uk/vol1/fastq/ERR551/ERR551900/ERR551900_1.fastq.gz;ftp.sra.ebi.ac.uk/vol1/fastq/ERR551/ERR551900/ERR551900_2.fastq.gz
10701-08	validation	S	R	NA	NA	S	R	PRJEB9680	SAMEA2533960	ERR551462	ftp.sra.ebi.ac.uk/vol1/fastq/ERR551/ERR551462/ERR551462_1.fastq.gz;ftp.sra.ebi.ac.uk/vol1/fastq/ERR551/ERR551462/ERR551462_2.fastq.gz
10714-06	validation	S	S	NA	NA	S	S	PRJEB9680	SAMEA2535102	ERR553056	ftp.sra.ebi.ac.uk/vol1/fastq/ERR553/ERR553056/ERR553056_1.fastq.gz;ftp.sra.ebi.ac.uk/vol1/fastq/ERR553/ERR553056/ERR553056_2.fastq.gz
10718-09	validation	S	S	NA	NA	S	S	PRJEB9680	SAMEA2533841	ERR551294	ftp.sra.ebi.ac.uk/vol1/fastq/ERR551/ERR551294/ERR551294_1.fastq.gz;ftp.sra.ebi.ac.uk/vol1/fastq/ERR551/ERR551294/ERR551294_2.fastq.gz
10730-04	validation	R	R	NA	NA	R	R	PRJEB9680	SAMEA2535203	ERR553194	ftp.sra.ebi.ac.uk/vol1/fastq/ERR553/ERR553194/ERR553194_1.fastq.gz;ftp.sra.ebi.ac.uk/vol1/fastq/ERR553/ERR553194/ERR553194_2.fastq.gz
10732-04	validation	R	R	NA	NA	R	R	PRJEB9680	SAMEA2535177	ERR553153	ftp.sra.ebi.ac.uk/vol1/fastq/ERR553/ERR553153/ERR553153_1.fastq.gz;ftp.sra.ebi.ac.uk/vol1/fastq/ERR553/ERR553153/ERR553153_2.fastq.gz
10734-04	validation	S	R	NA	NA	R	R	PRJEB7281	SAMEA2535166	ERR553139	ftp.sra.ebi.ac.uk/vol1/fastq/ERR553/ERR553139/ERR553139_1.fastq.gz;ftp.sra.ebi.ac.uk/vol1/fastq/ERR553/ERR553139/ERR553139_2.fastq.gz
10734-09	validation	S	S	NA	NA	S	S	PRJEB9680	SAMEA2533366	ERR550650	ftp.sra.ebi.ac.uk/vol1/fastq/ERR550/ERR550650/ERR550650_1.fastq.gz;ftp.sra.ebi.ac.uk/vol1/fastq/ERR550/ERR550650/ERR550650_2.fastq.gz
10735-04	validation	R	R	NA	NA	R	R	PRJEB7281	SAMEA2534086	ERR551638	ftp.sra.ebi.ac.uk/vol1/fastq/ERR551/ERR551638/ERR551638_1.fastq.gz;ftp.sra.ebi.ac.uk/vol1/fastq/ERR551/ERR551638/ERR551638_2.fastq.gz
10736-04	validation	R	R	NA	NA	R	R	PRJEB9680	SAMEA2534749	ERR552586	ftp.sra.ebi.ac.uk/vol1/fastq/ERR552/ERR552586/ERR552586_1.fastq.gz;ftp.sra.ebi.ac.uk/vol1/fastq/ERR552/ERR552586/ERR552586_2.fastq.gz
10738-04	validation	R	R	NA	NA	R	R	PRJEB9680	SAMEA2535049	ERR552982	ftp.sra.ebi.ac.uk/vol1/fastq/ERR552/ERR552982/ERR552982_1.fastq.gz;ftp.sra.ebi.ac.uk/vol1/fastq/ERR552/ERR552982/ERR552982_2.fastq.gz
10836-09	validation	S	R	NA	NA	R	R	PRJEB7281	SAMEA2534405	ERR552090	ftp.sra.ebi.ac.uk/vol1/fastq/ERR552/ERR552090/ERR552090_1.fastq.gz;ftp.sra.ebi.ac.uk/vol1/fastq/ERR552/ERR552090/ERR552090_2.fastq.gz
10849-11	validation	S	S	NA	NA	S	S	PRJEB9680	SAMEA2533816	ERR551266	ftp.sra.ebi.ac.uk/vol1/fastq/ERR551/ERR551266/ERR551266_1.fastq.gz;ftp.sra.ebi.ac.uk/vol1/fastq/ERR551/ERR551266/ERR551266_2.fastq.gz
10864-08	validation	S	S	NA	NA	S	S	PRJEB9680	SAMEA2533620	ERR550997	ftp.sra.ebi.ac.uk/vol1/fastq/ERR550/ERR550997/ERR550997_1.fastq.gz;ftp.sra.ebi.ac.uk/vol1/fastq/ERR550/ERR550997/ERR550997_2.fastq.gz
10874-11	validation	S	S	NA	NA	S	S	PRJEB9680	SAMEA2534752	ERR552591	ftp.sra.ebi.ac.uk/vol1/fastq/ERR552/ERR552591/ERR552591_1.fastq.gz;ftp.sra.ebi.ac.uk/vol1/fastq/ERR552/ERR552591/ERR552591_2.fastq.gz
10932-10	validation	S	S	NA	NA	S	S	PRJEB9680	SAMEA2533536	ERR550876	ftp.sra.ebi.ac.uk/vol1/fastq/ERR550/ERR550876/ERR550876_1.fastq.gz;ftp.sra.ebi.ac.uk/vol1/fastq/ERR550/ERR550876/ERR550876_2.fastq.gz
10974-11	validation	S	S	NA	NA	S	S	PRJEB9680	SAMEA2533972	ERR551479	ftp.sra.ebi.ac.uk/vol1/fastq/ERR551/ERR551479/ERR551479_1.fastq.gz;ftp.sra.ebi.ac.uk/vol1/fastq/ERR551/ERR551479/ERR551479_2.fastq.gz
1103-06	validation	S	R	NA	NA	S	S	PRJEB9680	SAMEA2534363	ERR552030	ftp.sra.ebi.ac.uk/vol1/fastq/ERR552/ERR552030/ERR552030_1.fastq.gz;ftp.sra.ebi.ac.uk/vol1/fastq/ERR552/ERR552030/ERR552030_2.fastq.gz
11048-07	validation	S	S	NA	NA	S	S	PRJEB9680	SAMEA2533847	ERR551302	ftp.sra.ebi.ac.uk/vol1/fastq/ERR551/ERR551302/ERR551302_1.fastq.gz;ftp.sra.ebi.ac.uk/vol1/fastq/ERR551/ERR551302/ERR551302_2.fastq.gz
11056-12	validation	S	S	NA	NA	S	S	PRJEB9680	SAMEA2534242	ERR551856	ftp.sra.ebi.ac.uk/vol1/fastq/ERR551/ERR551856/ERR551856_1.fastq.gz;ftp.sra.ebi.ac.uk/vol1/fastq/ERR551/ERR551856/ERR551856_2.fastq.gz
1110-07	validation	S	S	NA	NA	S	S	PRJEB9680	SAMEA2534289	ERR551917	ftp.sra.ebi.ac.uk/vol1/fastq/ERR551/ERR551917/ERR551917_1.fastq.gz;ftp.sra.ebi.ac.uk/vol1/fastq/ERR551/ERR551917/ERR551917_2.fastq.gz
11135-07	validation	S	S	NA	NA	S	S	PRJEB9680	SAMEA2533394	ERR550689	ftp.sra.ebi.ac.uk/vol1/fastq/ERR550/ERR550689/ERR550689_1.fastq.gz;ftp.sra.ebi.ac.uk/vol1/fastq/ERR550/ERR550689/ERR550689_2.fastq.gz
11156-07	validation	S	S	NA	NA	S	R	PRJEB9680	SAMEA2533539	ERR550878	ftp.sra.ebi.ac.uk/vol1/fastq/ERR550/ERR550878/ERR550878_1.fastq.gz;ftp.sra.ebi.ac.uk/vol1/fastq/ERR550/ERR550878/ERR550878_2.fastq.gz
11198-11	validation	S	S	NA	NA	S	S	PRJEB9680	SAMEA2533496	ERR550820	ftp.sra.ebi.ac.uk/vol1/fastq/ERR550/ERR550820/ERR550820_1.fastq.gz;ftp.sra.ebi.ac.uk/vol1/fastq/ERR550/ERR550820/ERR550820_2.fastq.gz
11219-12	validation	S	S	NA	NA	S	S	PRJEB9680	SAMEA2535244	ERR553245	ftp.sra.ebi.ac.uk/vol1/fastq/ERR553/ERR553245/ERR553245_1.fastq.gz;ftp.sra.ebi.ac.uk/vol1/fastq/ERR553/ERR553245/ERR553245_2.fastq.gz
11233-10	validation	S	S	NA	NA	S	S	PRJEB9680	SAMEA2534764	ERR552608	ftp.sra.ebi.ac.uk/vol1/fastq/ERR552/ERR552608/ERR552608_1.fastq.gz;ftp.sra.ebi.ac.uk/vol1/fastq/ERR552/ERR552608/ERR552608_2.fastq.gz
11244-08	validation	S	S	NA	NA	S	S	PRJEB9680	SAMEA2535145	ERR553109	ftp.sra.ebi.ac.uk/vol1/fastq/ERR553/ERR553109/ERR553109_1.fastq.gz;ftp.sra.ebi.ac.uk/vol1/fastq/ERR553/ERR553109/ERR553109_2.fastq.gz
11306-09	validation	S	S	NA	NA	S	S	PRJEB9680	SAMEA2533538	ERR550877	ftp.sra.ebi.ac.uk/vol1/fastq/ERR550/ERR550877/ERR550877_1.fastq.gz;ftp.sra.ebi.ac.uk/vol1/fastq/ERR550/ERR550877/ERR550877_2.fastq.gz
1131-10	validation	S	S	NA	NA	S	S	PRJEB9680	SAMEA2533970	ERR551476	ftp.sra.ebi.ac.uk/vol1/fastq/ERR551/ERR551476/ERR551476_1.fastq.gz;ftp.sra.ebi.ac.uk/vol1/fastq/ERR551/ERR551476/ERR551476_2.fastq.gz
11331-06	validation	S	S	NA	NA	S	S	PRJEB9680	SAMEA2534131	ERR551703	ftp.sra.ebi.ac.uk/vol1/fastq/ERR551/ERR551703/ERR551703_1.fastq.gz;ftp.sra.ebi.ac.uk/vol1/fastq/ERR551/ERR551703/ERR551703_2.fastq.gz
11361-03	validation	R	R	NA	NA	R	R	PRJEB9680	SAMEA2533870	ERR551342	ftp.sra.ebi.ac.uk/vol1/fastq/ERR551/ERR551342/ERR551342_1.fastq.gz;ftp.sra.ebi.ac.uk/vol1/fastq/ERR551/ERR551342/ERR551342_2.fastq.gz
11362-03	validation	R	R	NA	NA	R	R	PRJEB9680	SAMEA2533723	ERR551130	ftp.sra.ebi.ac.uk/vol1/fastq/ERR551/ERR551130/ERR551130_1.fastq.gz;ftp.sra.ebi.ac.uk/vol1/fastq/ERR551/ERR551130/ERR551130_2.fastq.gz
11365-03	validation	R	R	NA	NA	R	R	PRJEB9680	SAMEA2533368	ERR550651	ftp.sra.ebi.ac.uk/vol1/fastq/ERR550/ERR550651/ERR550651_1.fastq.gz;ftp.sra.ebi.ac.uk/vol1/fastq/ERR550/ERR550651/ERR550651_2.fastq.gz
11366-03	validation	R	R	NA	NA	R	R	PRJEB9680	SAMEA2535185	ERR553169	ftp.sra.ebi.ac.uk/vol1/fastq/ERR553/ERR553169/ERR553169_1.fastq.gz;ftp.sra.ebi.ac.uk/vol1/fastq/ERR553/ERR553169/ERR553169_2.fastq.gz
11368-07	validation	S	S	NA	NA	S	S	PRJEB9680	SAMEA2533438	ERR550742	ftp.sra.ebi.ac.uk/vol1/fastq/ERR550/ERR550742/ERR550742_1.fastq.gz;ftp.sra.ebi.ac.uk/vol1/fastq/ERR550/ERR550742/ERR550742_2.fastq.gz
1137-10	validation	S	S	NA	NA	S	S	PRJEB9680	SAMEA2534953	ERR552852	ftp.sra.ebi.ac.uk/vol1/fastq/ERR552/ERR552852/ERR552852_1.fastq.gz;ftp.sra.ebi.ac.uk/vol1/fastq/ERR552/ERR552852/ERR552852_2.fastq.gz
11372-03	validation	R	R	NA	NA	R	R	PRJEB9680	SAMEA2535201	ERR553188	ftp.sra.ebi.ac.uk/vol1/fastq/ERR553/ERR553188/ERR553188_1.fastq.gz;ftp.sra.ebi.ac.uk/vol1/fastq/ERR553/ERR553188/ERR553188_2.fastq.gz
11404-09	validation	S	S	NA	NA	S	S	PRJEB9680	SAMEA2534123	ERR551691	ftp.sra.ebi.ac.uk/vol1/fastq/ERR551/ERR551691/ERR551691_1.fastq.gz;ftp.sra.ebi.ac.uk/vol1/fastq/ERR551/ERR551691/ERR551691_2.fastq.gz
11406-08	validation	S	S	NA	NA	S	S	PRJEB9680	SAMEA2533985	ERR551498	ftp.sra.ebi.ac.uk/vol1/fastq/ERR551/ERR551498/ERR551498_1.fastq.gz;ftp.sra.ebi.ac.uk/vol1/fastq/ERR551/ERR551498/ERR551498_2.fastq.gz
11429-10	validation	S	S	NA	NA	S	S	PRJEB9680	SAMEA2534547	ERR552292	ftp.sra.ebi.ac.uk/vol1/fastq/ERR552/ERR552292/ERR552292_1.fastq.gz;ftp.sra.ebi.ac.uk/vol1/fastq/ERR552/ERR552292/ERR552292_2.fastq.gz
11430-10	validation	S	S	NA	NA	S	R	PRJEB9680	SAMEA2534572	ERR552334	ftp.sra.ebi.ac.uk/vol1/fastq/ERR552/ERR552334/ERR552334_1.fastq.gz;ftp.sra.ebi.ac.uk/vol1/fastq/ERR552/ERR552334/ERR552334_2.fastq.gz
11467-12	validation	S	S	NA	NA	S	S	PRJEB9680	SAMEA2535323	ERR553341	ftp.sra.ebi.ac.uk/vol1/fastq/ERR553/ERR553341/ERR553341_1.fastq.gz;ftp.sra.ebi.ac.uk/vol1/fastq/ERR553/ERR553341/ERR553341_2.fastq.gz
11468-12	validation	S	S	NA	NA	S	S	PRJEB9680	SAMEA2533482	ERR550803	ftp.sra.ebi.ac.uk/vol1/fastq/ERR550/ERR550803/ERR550803_1.fastq.gz;ftp.sra.ebi.ac.uk/vol1/fastq/ERR550/ERR550803/ERR550803_2.fastq.gz
11493-10	validation	S	S	NA	NA	S	S	PRJEB9680	SAMEA2533881	ERR551355	ftp.sra.ebi.ac.uk/vol1/fastq/ERR551/ERR551355/ERR551355_1.fastq.gz;ftp.sra.ebi.ac.uk/vol1/fastq/ERR551/ERR551355/ERR551355_2.fastq.gz
11494-10	validation	S	S	NA	NA	S	S	PRJEB9680	SAMEA2535239	ERR553240	ftp.sra.ebi.ac.uk/vol1/fastq/ERR553/ERR553240/ERR553240_1.fastq.gz;ftp.sra.ebi.ac.uk/vol1/fastq/ERR553/ERR553240/ERR553240_2.fastq.gz
11535-12	validation	S	S	NA	NA	S	S	PRJEB9680	SAMEA2533623	ERR551001	ftp.sra.ebi.ac.uk/vol1/fastq/ERR551/ERR551001/ERR551001_1.fastq.gz;ftp.sra.ebi.ac.uk/vol1/fastq/ERR551/ERR551001/ERR551001_2.fastq.gz
11582-07	validation	S	S	NA	NA	S	S	PRJEB9680	SAMEA2533747	ERR551163	ftp.sra.ebi.ac.uk/vol1/fastq/ERR551/ERR551163/ERR551163_1.fastq.gz;ftp.sra.ebi.ac.uk/vol1/fastq/ERR551/ERR551163/ERR551163_2.fastq.gz
11583-07	validation	S	S	NA	NA	S	S	PRJEB9680	SAMEA2533858	ERR551323	ftp.sra.ebi.ac.uk/vol1/fastq/ERR551/ERR551323/ERR551323_1.fastq.gz;ftp.sra.ebi.ac.uk/vol1/fastq/ERR551/ERR551323/ERR551323_2.fastq.gz
11584-07	validation	S	S	NA	NA	S	S	PRJEB9680	SAMEA2535136	ERR553100	ftp.sra.ebi.ac.uk/vol1/fastq/ERR553/ERR553100/ERR553100_1.fastq.gz;ftp.sra.ebi.ac.uk/vol1/fastq/ERR553/ERR553100/ERR553100_2.fastq.gz
11586-07	validation	S	S	NA	NA	S	S	PRJEB9680	SAMEA2533406	ERR550702	ftp.sra.ebi.ac.uk/vol1/fastq/ERR550/ERR550702/ERR550702_1.fastq.gz;ftp.sra.ebi.ac.uk/vol1/fastq/ERR550/ERR550702/ERR550702_2.fastq.gz
1160-05	validation	S	S	NA	NA	S	S	PRJEB9680	SAMEA2534170	ERR551756	ftp.sra.ebi.ac.uk/vol1/fastq/ERR551/ERR551756/ERR551756_1.fastq.gz;ftp.sra.ebi.ac.uk/vol1/fastq/ERR551/ERR551756/ERR551756_2.fastq.gz
116-04	validation	S	R	NA	NA	S	R	PRJEB9680	SAMEA2534973	ERR552872	ftp.sra.ebi.ac.uk/vol1/fastq/ERR552/ERR552872/ERR552872_1.fastq.gz;ftp.sra.ebi.ac.uk/vol1/fastq/ERR552/ERR552872/ERR552872_2.fastq.gz
11612-12	validation	S	S	NA	NA	S	S	PRJEB9680	SAMEA2533966	ERR551473	ftp.sra.ebi.ac.uk/vol1/fastq/ERR551/ERR551473/ERR551473_1.fastq.gz;ftp.sra.ebi.ac.uk/vol1/fastq/ERR551/ERR551473/ERR551473_2.fastq.gz
11613-12	validation	S	S	NA	NA	S	S	PRJEB9680	SAMEA2535253	ERR553257	ftp.sra.ebi.ac.uk/vol1/fastq/ERR553/ERR553257/ERR553257_1.fastq.gz;ftp.sra.ebi.ac.uk/vol1/fastq/ERR553/ERR553257/ERR553257_2.fastq.gz
11620-08	validation	S	S	NA	NA	S	S	PRJEB9680	SAMEA2533917	ERR551402	ftp.sra.ebi.ac.uk/vol1/fastq/ERR551/ERR551402/ERR551402_1.fastq.gz;ftp.sra.ebi.ac.uk/vol1/fastq/ERR551/ERR551402/ERR551402_2.fastq.gz
11626-12	validation	S	S	NA	NA	S	S	PRJEB9680	SAMEA2535066	ERR553008	ftp.sra.ebi.ac.uk/vol1/fastq/ERR553/ERR553008/ERR553008_1.fastq.gz;ftp.sra.ebi.ac.uk/vol1/fastq/ERR553/ERR553008/ERR553008_2.fastq.gz
11629-12	validation	S	S	NA	NA	S	S	PRJEB9680	SAMEA2533589	ERR550954	ftp.sra.ebi.ac.uk/vol1/fastq/ERR550/ERR550954/ERR550954_1.fastq.gz;ftp.sra.ebi.ac.uk/vol1/fastq/ERR550/ERR550954/ERR550954_2.fastq.gz
1166-12	validation	S	S	NA	NA	S	R	PRJEB9680	SAMEA2533731	ERR551144	ftp.sra.ebi.ac.uk/vol1/fastq/ERR551/ERR551144/ERR551144_1.fastq.gz;ftp.sra.ebi.ac.uk/vol1/fastq/ERR551/ERR551144/ERR551144_2.fastq.gz
11664-11	validation	S	S	NA	NA	S	S	PRJEB9680	SAMEA2533450	ERR550760	ftp.sra.ebi.ac.uk/vol1/fastq/ERR550/ERR550760/ERR550760_1.fastq.gz;ftp.sra.ebi.ac.uk/vol1/fastq/ERR550/ERR550760/ERR550760_2.fastq.gz
11665-11	validation	S	S	NA	NA	S	S	PRJEB9680	SAMEA2534105	ERR551669	ftp.sra.ebi.ac.uk/vol1/fastq/ERR551/ERR551669/ERR551669_1.fastq.gz;ftp.sra.ebi.ac.uk/vol1/fastq/ERR551/ERR551669/ERR551669_2.fastq.gz
117-04	validation	R	R	NA	NA	R	R	PRJEB9680	SAMEA2534739	ERR552571	ftp.sra.ebi.ac.uk/vol1/fastq/ERR552/ERR552571/ERR552571_1.fastq.gz;ftp.sra.ebi.ac.uk/vol1/fastq/ERR552/ERR552571/ERR552571_2.fastq.gz
11753-11	validation	S	S	NA	NA	S	S	PRJEB9680	SAMEA2535313	ERR553331	ftp.sra.ebi.ac.uk/vol1/fastq/ERR553/ERR553331/ERR553331_1.fastq.gz;ftp.sra.ebi.ac.uk/vol1/fastq/ERR553/ERR553331/ERR553331_2.fastq.gz
11760-08	validation	S	S	NA	NA	S	S	PRJEB9680	SAMEA2534458	ERR552167	ftp.sra.ebi.ac.uk/vol1/fastq/ERR552/ERR552167/ERR552167_1.fastq.gz;ftp.sra.ebi.ac.uk/vol1/fastq/ERR552/ERR552167/ERR552167_2.fastq.gz
1180-10	validation	S	S	NA	NA	S	S	PRJEB9680	SAMEA2534053	ERR551593	ftp.sra.ebi.ac.uk/vol1/fastq/ERR551/ERR551593/ERR551593_1.fastq.gz;ftp.sra.ebi.ac.uk/vol1/fastq/ERR551/ERR551593/ERR551593_2.fastq.gz
118-04	validation	R	R	NA	NA	R	R	PRJEB9680	SAMEA2534350	ERR552012	ftp.sra.ebi.ac.uk/vol1/fastq/ERR552/ERR552012/ERR552012_1.fastq.gz;ftp.sra.ebi.ac.uk/vol1/fastq/ERR552/ERR552012/ERR552012_2.fastq.gz
1185-09	validation	S	S	NA	NA	S	S	PRJEB9680	SAMEA2534865	ERR552742	ftp.sra.ebi.ac.uk/vol1/fastq/ERR552/ERR552742/ERR552742_1.fastq.gz;ftp.sra.ebi.ac.uk/vol1/fastq/ERR552/ERR552742/ERR552742_2.fastq.gz
11857-07	validation	S	S	NA	NA	S	S	PRJEB9680	SAMEA2533624	ERR551002	ftp.sra.ebi.ac.uk/vol1/fastq/ERR551/ERR551002/ERR551002_1.fastq.gz;ftp.sra.ebi.ac.uk/vol1/fastq/ERR551/ERR551002/ERR551002_2.fastq.gz
11858-07	validation	S	S	NA	NA	S	S	PRJEB9680	SAMEA2533659	ERR551046	ftp.sra.ebi.ac.uk/vol1/fastq/ERR551/ERR551046/ERR551046_1.fastq.gz;ftp.sra.ebi.ac.uk/vol1/fastq/ERR551/ERR551046/ERR551046_2.fastq.gz
11859-07	validation	S	S	NA	NA	S	S	PRJEB9680	SAMEA2534095	ERR551656	ftp.sra.ebi.ac.uk/vol1/fastq/ERR551/ERR551656/ERR551656_1.fastq.gz;ftp.sra.ebi.ac.uk/vol1/fastq/ERR551/ERR551656/ERR551656_2.fastq.gz
1186-09	validation	S	S	NA	NA	S	S	PRJEB9680	SAMEA2534990	ERR552903	ftp.sra.ebi.ac.uk/vol1/fastq/ERR552/ERR552903/ERR552903_1.fastq.gz;ftp.sra.ebi.ac.uk/vol1/fastq/ERR552/ERR552903/ERR552903_2.fastq.gz
1186-11	validation	S	S	NA	NA	S	S	PRJEB9680	SAMEA2534576	ERR552338	ftp.sra.ebi.ac.uk/vol1/fastq/ERR552/ERR552338/ERR552338_1.fastq.gz;ftp.sra.ebi.ac.uk/vol1/fastq/ERR552/ERR552338/ERR552338_2.fastq.gz
1188-11	validation	S	S	NA	NA	S	S	PRJEB9680	SAMEA2534768	ERR552613	ftp.sra.ebi.ac.uk/vol1/fastq/ERR552/ERR552613/ERR552613_1.fastq.gz;ftp.sra.ebi.ac.uk/vol1/fastq/ERR552/ERR552613/ERR552613_2.fastq.gz
119-04	validation	R	R	NA	NA	R	R	PRJEB9680	SAMEA2535213	ERR553208	ftp.sra.ebi.ac.uk/vol1/fastq/ERR553/ERR553208/ERR553208_1.fastq.gz;ftp.sra.ebi.ac.uk/vol1/fastq/ERR553/ERR553208/ERR553208_2.fastq.gz
11931-10	validation	S	S	NA	NA	S	S	PRJEB9680	SAMEA2534649	ERR552438	ftp.sra.ebi.ac.uk/vol1/fastq/ERR552/ERR552438/ERR552438_1.fastq.gz;ftp.sra.ebi.ac.uk/vol1/fastq/ERR552/ERR552438/ERR552438_2.fastq.gz
11933-08	validation	S	S	NA	NA	S	S	PRJEB9680	SAMEA2533469	ERR550789	ftp.sra.ebi.ac.uk/vol1/fastq/ERR550/ERR550789/ERR550789_1.fastq.gz;ftp.sra.ebi.ac.uk/vol1/fastq/ERR550/ERR550789/ERR550789_2.fastq.gz
11935-08	validation	S	S	NA	NA	S	S	PRJEB9680	SAMEA2535293	ERR553307	ftp.sra.ebi.ac.uk/vol1/fastq/ERR553/ERR553307/ERR553307_1.fastq.gz;ftp.sra.ebi.ac.uk/vol1/fastq/ERR553/ERR553307/ERR553307_2.fastq.gz
1197-11	validation	S	S	NA	NA	S	S	PRJEB9680	SAMEA2534707	ERR552525	ftp.sra.ebi.ac.uk/vol1/fastq/ERR552/ERR552525/ERR552525_1.fastq.gz;ftp.sra.ebi.ac.uk/vol1/fastq/ERR552/ERR552525/ERR552525_2.fastq.gz
1199-08	validation	S	S	NA	NA	S	S	PRJEB9680	SAMEA2534423	ERR552114	ftp.sra.ebi.ac.uk/vol1/fastq/ERR552/ERR552114/ERR552114_1.fastq.gz;ftp.sra.ebi.ac.uk/vol1/fastq/ERR552/ERR552114/ERR552114_2.fastq.gz
12000-10	validation	S	S	NA	NA	S	S	PRJEB9680	SAMEA2535341	ERR553368	ftp.sra.ebi.ac.uk/vol1/fastq/ERR553/ERR553368/ERR553368_1.fastq.gz;ftp.sra.ebi.ac.uk/vol1/fastq/ERR553/ERR553368/ERR553368_2.fastq.gz
120-04	validation	R	R	NA	NA	R	R	PRJEB9680	SAMEA2534612	ERR552384	ftp.sra.ebi.ac.uk/vol1/fastq/ERR552/ERR552384/ERR552384_1.fastq.gz;ftp.sra.ebi.ac.uk/vol1/fastq/ERR552/ERR552384/ERR552384_2.fastq.gz
1203-08	validation	S	S	NA	NA	S	S	PRJEB9680	SAMEA2534386	ERR552061	ftp.sra.ebi.ac.uk/vol1/fastq/ERR552/ERR552061/ERR552061_1.fastq.gz;ftp.sra.ebi.ac.uk/vol1/fastq/ERR552/ERR552061/ERR552061_2.fastq.gz
1204-06	validation	S	S	NA	NA	S	S	PRJEB9680	SAMEA2535099	ERR553052	ftp.sra.ebi.ac.uk/vol1/fastq/ERR553/ERR553052/ERR553052_1.fastq.gz;ftp.sra.ebi.ac.uk/vol1/fastq/ERR553/ERR553052/ERR553052_2.fastq.gz
121-04	validation	S	R	NA	NA	R	R	PRJEB9680	SAMEA2534098	ERR551660	ftp.sra.ebi.ac.uk/vol1/fastq/ERR551/ERR551660/ERR551660_1.fastq.gz;ftp.sra.ebi.ac.uk/vol1/fastq/ERR551/ERR551660/ERR551660_2.fastq.gz
12114-12	validation	S	S	NA	NA	S	S	PRJEB9680	SAMEA2534910	ERR552795	ftp.sra.ebi.ac.uk/vol1/fastq/ERR552/ERR552795/ERR552795_1.fastq.gz;ftp.sra.ebi.ac.uk/vol1/fastq/ERR552/ERR552795/ERR552795_2.fastq.gz
1212-06	validation	S	S	NA	NA	S	S	PRJEB9680	SAMEA2533391	ERR550686	ftp.sra.ebi.ac.uk/vol1/fastq/ERR550/ERR550686/ERR550686_1.fastq.gz;ftp.sra.ebi.ac.uk/vol1/fastq/ERR550/ERR550686/ERR550686_2.fastq.gz
12137-12	validation	S	S	NA	NA	S	S	PRJEB9680	SAMEA2533567	ERR550925	ftp.sra.ebi.ac.uk/vol1/fastq/ERR550/ERR550925/ERR550925_1.fastq.gz;ftp.sra.ebi.ac.uk/vol1/fastq/ERR550/ERR550925/ERR550925_2.fastq.gz
1231-05	validation	S	S	NA	NA	S	R	PRJEB9680	SAMEA2533920	ERR551405	ftp.sra.ebi.ac.uk/vol1/fastq/ERR551/ERR551405/ERR551405_1.fastq.gz;ftp.sra.ebi.ac.uk/vol1/fastq/ERR551/ERR551405/ERR551405_2.fastq.gz
12355-12	validation	S	S	NA	R	S	R	PRJEB9680	SAMEA2533472	ERR550793	ftp.sra.ebi.ac.uk/vol1/fastq/ERR550/ERR550793/ERR550793_1.fastq.gz;ftp.sra.ebi.ac.uk/vol1/fastq/ERR550/ERR550793/ERR550793_2.fastq.gz
1238-02	validation	S	R	NA	NA	R	S	PRJEB9680	SAMEA2533794	ERR551233	ftp.sra.ebi.ac.uk/vol1/fastq/ERR551/ERR551233/ERR551233_1.fastq.gz;ftp.sra.ebi.ac.uk/vol1/fastq/ERR551/ERR551233/ERR551233_2.fastq.gz
12397-12	validation	S	S	NA	NA	S	R	PRJEB9680	SAMEA2534827	ERR552694	ftp.sra.ebi.ac.uk/vol1/fastq/ERR552/ERR552694/ERR552694_1.fastq.gz;ftp.sra.ebi.ac.uk/vol1/fastq/ERR552/ERR552694/ERR552694_2.fastq.gz
1244-12	validation	S	S	NA	NA	S	S	PRJEB9680	SAMEA2534519	ERR552256	ftp.sra.ebi.ac.uk/vol1/fastq/ERR552/ERR552256/ERR552256_1.fastq.gz;ftp.sra.ebi.ac.uk/vol1/fastq/ERR552/ERR552256/ERR552256_2.fastq.gz
130-09	validation	S	S	NA	NA	S	S	PRJEB9680	SAMEA2534526	ERR552266	ftp.sra.ebi.ac.uk/vol1/fastq/ERR552/ERR552266/ERR552266_1.fastq.gz;ftp.sra.ebi.ac.uk/vol1/fastq/ERR552/ERR552266/ERR552266_2.fastq.gz
1301-05	validation	R	R	NA	NA	R	R	PRJEB9680	SAMEA2534691	ERR552501	ftp.sra.ebi.ac.uk/vol1/fastq/ERR552/ERR552501/ERR552501_1.fastq.gz;ftp.sra.ebi.ac.uk/vol1/fastq/ERR552/ERR552501/ERR552501_2.fastq.gz
1310-05	validation	R	R	NA	NA	R	R	PRJEB9680	SAMEA2534150	ERR551727	ftp.sra.ebi.ac.uk/vol1/fastq/ERR551/ERR551727/ERR551727_1.fastq.gz;ftp.sra.ebi.ac.uk/vol1/fastq/ERR551/ERR551727/ERR551727_2.fastq.gz
1311-05	validation	R	R	NA	NA	R	R	PRJEB9680	SAMEA2534292	ERR551923	ftp.sra.ebi.ac.uk/vol1/fastq/ERR551/ERR551923/ERR551923_1.fastq.gz;ftp.sra.ebi.ac.uk/vol1/fastq/ERR551/ERR551923/ERR551923_2.fastq.gz
1312-05	validation	R	R	NA	NA	R	R	PRJEB7281	SAMEA2533849	ERR551305	ftp.sra.ebi.ac.uk/vol1/fastq/ERR551/ERR551305/ERR551305_1.fastq.gz;ftp.sra.ebi.ac.uk/vol1/fastq/ERR551/ERR551305/ERR551305_2.fastq.gz
1313-05	validation	S	R	NA	NA	R	R	PRJEB9680	SAMEA2535184	ERR553163	ftp.sra.ebi.ac.uk/vol1/fastq/ERR553/ERR553163/ERR553163_1.fastq.gz;ftp.sra.ebi.ac.uk/vol1/fastq/ERR553/ERR553163/ERR553163_2.fastq.gz
1314-05	validation	R	R	NA	NA	R	R	PRJEB9680	SAMEA2534840	ERR552708	ftp.sra.ebi.ac.uk/vol1/fastq/ERR552/ERR552708/ERR552708_1.fastq.gz;ftp.sra.ebi.ac.uk/vol1/fastq/ERR552/ERR552708/ERR552708_2.fastq.gz
1315-05	validation	R	R	NA	NA	R	R	PRJEB9680	SAMEA2533433	ERR550735	ftp.sra.ebi.ac.uk/vol1/fastq/ERR550/ERR550735/ERR550735_1.fastq.gz;ftp.sra.ebi.ac.uk/vol1/fastq/ERR550/ERR550735/ERR550735_2.fastq.gz
1319-05	validation	S	R	NA	NA	R	R	PRJEB9680	SAMEA2533922	ERR551409	ftp.sra.ebi.ac.uk/vol1/fastq/ERR551/ERR551409/ERR551409_1.fastq.gz;ftp.sra.ebi.ac.uk/vol1/fastq/ERR551/ERR551409/ERR551409_2.fastq.gz
1323-08	validation	S	S	NA	NA	S	S	PRJEB9680	SAMEA2533818	ERR551268	ftp.sra.ebi.ac.uk/vol1/fastq/ERR551/ERR551268/ERR551268_1.fastq.gz;ftp.sra.ebi.ac.uk/vol1/fastq/ERR551/ERR551268/ERR551268_2.fastq.gz
1327-06	validation	S	S	NA	NA	S	S	PRJEB9680	SAMEA2533890	ERR551368	ftp.sra.ebi.ac.uk/vol1/fastq/ERR551/ERR551368/ERR551368_1.fastq.gz;ftp.sra.ebi.ac.uk/vol1/fastq/ERR551/ERR551368/ERR551368_2.fastq.gz
1339-07	validation	S	S	NA	NA	S	S	PRJEB7281	SAMEA2534301	ERR551934	ftp.sra.ebi.ac.uk/vol1/fastq/ERR551/ERR551934/ERR551934_1.fastq.gz;ftp.sra.ebi.ac.uk/vol1/fastq/ERR551/ERR551934/ERR551934_2.fastq.gz
134-06	validation	S	S	NA	NA	S	S	PRJEB9680	SAMEA2534387	ERR552062	ftp.sra.ebi.ac.uk/vol1/fastq/ERR552/ERR552062/ERR552062_1.fastq.gz;ftp.sra.ebi.ac.uk/vol1/fastq/ERR552/ERR552062/ERR552062_2.fastq.gz
1346-10	validation	S	S	NA	NA	S	R	PRJEB9680	SAMEA2534937	ERR552831	ftp.sra.ebi.ac.uk/vol1/fastq/ERR552/ERR552831/ERR552831_1.fastq.gz;ftp.sra.ebi.ac.uk/vol1/fastq/ERR552/ERR552831/ERR552831_2.fastq.gz
1346-11	validation	S	R	NA	NA	S	R	PRJEB9680	SAMEA2534662	ERR552459	ftp.sra.ebi.ac.uk/vol1/fastq/ERR552/ERR552459/ERR552459_1.fastq.gz;ftp.sra.ebi.ac.uk/vol1/fastq/ERR552/ERR552459/ERR552459_2.fastq.gz
1355-10	validation	S	S	NA	NA	S	R	PRJEB9680	SAMEA2533860	ERR551327	ftp.sra.ebi.ac.uk/vol1/fastq/ERR551/ERR551327/ERR551327_1.fastq.gz;ftp.sra.ebi.ac.uk/vol1/fastq/ERR551/ERR551327/ERR551327_2.fastq.gz
1373-06	validation	R	R	NA	NA	R	R	PRJEB9680	SAMEA2535237	ERR553238	ftp.sra.ebi.ac.uk/vol1/fastq/ERR553/ERR553238/ERR553238_1.fastq.gz;ftp.sra.ebi.ac.uk/vol1/fastq/ERR553/ERR553238/ERR553238_2.fastq.gz
1373-08	validation	S	S	NA	NA	S	S	PRJEB9680	SAMEA2534288	ERR551916	ftp.sra.ebi.ac.uk/vol1/fastq/ERR551/ERR551916/ERR551916_1.fastq.gz;ftp.sra.ebi.ac.uk/vol1/fastq/ERR551/ERR551916/ERR551916_2.fastq.gz
1380-07	validation	S	S	NA	NA	S	S	PRJEB9680	SAMEA2535110	ERR553065	ftp.sra.ebi.ac.uk/vol1/fastq/ERR553/ERR553065/ERR553065_1.fastq.gz;ftp.sra.ebi.ac.uk/vol1/fastq/ERR553/ERR553065/ERR553065_2.fastq.gz
1398-07	validation	S	S	NA	NA	S	S	PRJEB9680	SAMEA2534876	ERR552752	ftp.sra.ebi.ac.uk/vol1/fastq/ERR552/ERR552752/ERR552752_1.fastq.gz;ftp.sra.ebi.ac.uk/vol1/fastq/ERR552/ERR552752/ERR552752_2.fastq.gz
1440-08	validation	S	S	NA	NA	S	S	PRJEB9680	SAMEA2534102	ERR551664	ftp.sra.ebi.ac.uk/vol1/fastq/ERR551/ERR551664/ERR551664_1.fastq.gz;ftp.sra.ebi.ac.uk/vol1/fastq/ERR551/ERR551664/ERR551664_2.fastq.gz
1441-09	validation	S	S	NA	NA	S	S	PRJEB9680	SAMEA2534388	ERR552063	ftp.sra.ebi.ac.uk/vol1/fastq/ERR552/ERR552063/ERR552063_1.fastq.gz;ftp.sra.ebi.ac.uk/vol1/fastq/ERR552/ERR552063/ERR552063_2.fastq.gz
1447-05	validation	S	S	NA	NA	S	S	PRJEB9680	SAMEA2533629	ERR551008	ftp.sra.ebi.ac.uk/vol1/fastq/ERR551/ERR551008/ERR551008_1.fastq.gz;ftp.sra.ebi.ac.uk/vol1/fastq/ERR551/ERR551008/ERR551008_2.fastq.gz
1457-09	validation	S	S	NA	NA	S	S	PRJEB9680	SAMEA2533457	ERR550769	ftp.sra.ebi.ac.uk/vol1/fastq/ERR550/ERR550769/ERR550769_1.fastq.gz;ftp.sra.ebi.ac.uk/vol1/fastq/ERR550/ERR550769/ERR550769_2.fastq.gz
1465-07	validation	S	S	NA	NA	S	S	PRJEB9680	SAMEA2534894	ERR552773	ftp.sra.ebi.ac.uk/vol1/fastq/ERR552/ERR552773/ERR552773_1.fastq.gz;ftp.sra.ebi.ac.uk/vol1/fastq/ERR552/ERR552773/ERR552773_2.fastq.gz
1468-06	validation	S	S	NA	NA	S	S	PRJEB9680	SAMEA2533864	ERR551335	ftp.sra.ebi.ac.uk/vol1/fastq/ERR551/ERR551335/ERR551335_1.fastq.gz;ftp.sra.ebi.ac.uk/vol1/fastq/ERR551/ERR551335/ERR551335_2.fastq.gz
1470-06	validation	S	S	NA	NA	S	S	PRJEB9680	SAMEA2534259	ERR551876	ftp.sra.ebi.ac.uk/vol1/fastq/ERR551/ERR551876/ERR551876_1.fastq.gz;ftp.sra.ebi.ac.uk/vol1/fastq/ERR551/ERR551876/ERR551876_2.fastq.gz
1471-06	validation	S	S	NA	NA	S	S	PRJEB9680	SAMEA2533470	ERR550790	ftp.sra.ebi.ac.uk/vol1/fastq/ERR550/ERR550790/ERR550790_1.fastq.gz;ftp.sra.ebi.ac.uk/vol1/fastq/ERR550/ERR550790/ERR550790_2.fastq.gz
1476-08	validation	S	S	NA	NA	S	S	PRJEB9680	SAMEA2533820	ERR551270	ftp.sra.ebi.ac.uk/vol1/fastq/ERR551/ERR551270/ERR551270_1.fastq.gz;ftp.sra.ebi.ac.uk/vol1/fastq/ERR551/ERR551270/ERR551270_2.fastq.gz
1482-07	validation	S	S	NA	NA	S	S	PRJEB9680	SAMEA2534315	ERR551958	ftp.sra.ebi.ac.uk/vol1/fastq/ERR551/ERR551958/ERR551958_1.fastq.gz;ftp.sra.ebi.ac.uk/vol1/fastq/ERR551/ERR551958/ERR551958_2.fastq.gz
1519-10	validation	S	S	NA	NA	S	S	PRJEB9680	SAMEA2534407	ERR552092	ftp.sra.ebi.ac.uk/vol1/fastq/ERR552/ERR552092/ERR552092_1.fastq.gz;ftp.sra.ebi.ac.uk/vol1/fastq/ERR552/ERR552092/ERR552092_2.fastq.gz
1520-10	validation	S	S	NA	NA	S	S	PRJEB9680	SAMEA2533476	ERR550797	ftp.sra.ebi.ac.uk/vol1/fastq/ERR550/ERR550797/ERR550797_1.fastq.gz;ftp.sra.ebi.ac.uk/vol1/fastq/ERR550/ERR550797/ERR550797_2.fastq.gz
1537-06	validation	S	S	NA	NA	S	S	PRJEB9680	SAMEA2533821	ERR551271	ftp.sra.ebi.ac.uk/vol1/fastq/ERR551/ERR551271/ERR551271_1.fastq.gz;ftp.sra.ebi.ac.uk/vol1/fastq/ERR551/ERR551271/ERR551271_2.fastq.gz
1553-05	validation	S	S	NA	NA	S	S	PRJEB9680	SAMEA2535317	ERR553336	ftp.sra.ebi.ac.uk/vol1/fastq/ERR553/ERR553336/ERR553336_1.fastq.gz;ftp.sra.ebi.ac.uk/vol1/fastq/ERR553/ERR553336/ERR553336_2.fastq.gz
1560-09	validation	S	S	NA	NA	S	S	PRJEB9680	SAMEA2535043	ERR552975	ftp.sra.ebi.ac.uk/vol1/fastq/ERR552/ERR552975/ERR552975_1.fastq.gz;ftp.sra.ebi.ac.uk/vol1/fastq/ERR552/ERR552975/ERR552975_2.fastq.gz
1563-10	validation	S	S	NA	NA	S	S	PRJEB9680	SAMEA2534244	ERR551859	ftp.sra.ebi.ac.uk/vol1/fastq/ERR551/ERR551859/ERR551859_1.fastq.gz;ftp.sra.ebi.ac.uk/vol1/fastq/ERR551/ERR551859/ERR551859_2.fastq.gz
1565-10	validation	S	S	NA	NA	S	S	PRJEB9680	SAMEA2533911	ERR551394	ftp.sra.ebi.ac.uk/vol1/fastq/ERR551/ERR551394/ERR551394_1.fastq.gz;ftp.sra.ebi.ac.uk/vol1/fastq/ERR551/ERR551394/ERR551394_2.fastq.gz
1568-10	validation	S	S	NA	NA	S	S	PRJEB9680	SAMEA2534210	ERR551814	ftp.sra.ebi.ac.uk/vol1/fastq/ERR551/ERR551814/ERR551814_1.fastq.gz;ftp.sra.ebi.ac.uk/vol1/fastq/ERR551/ERR551814/ERR551814_2.fastq.gz
1600-06	validation	R	R	NA	NA	R	R	PRJEB9680	SAMEA2534775	ERR552626	ftp.sra.ebi.ac.uk/vol1/fastq/ERR552/ERR552626/ERR552626_1.fastq.gz;ftp.sra.ebi.ac.uk/vol1/fastq/ERR552/ERR552626/ERR552626_2.fastq.gz
1601-06	validation	R	R	NA	NA	R	R	PRJEB9680	SAMEA2534187	ERR551780	ftp.sra.ebi.ac.uk/vol1/fastq/ERR551/ERR551780/ERR551780_1.fastq.gz;ftp.sra.ebi.ac.uk/vol1/fastq/ERR551/ERR551780/ERR551780_2.fastq.gz
1602-06	validation	R	R	NA	NA	R	R	PRJEB9680	SAMEA2533467	ERR550786	ftp.sra.ebi.ac.uk/vol1/fastq/ERR550/ERR550786/ERR550786_1.fastq.gz;ftp.sra.ebi.ac.uk/vol1/fastq/ERR550/ERR550786/ERR550786_2.fastq.gz
1603-06	validation	S	R	NA	NA	R	R	PRJEB9680	SAMEA2534087	ERR551645	ftp.sra.ebi.ac.uk/vol1/fastq/ERR551/ERR551645/ERR551645_1.fastq.gz;ftp.sra.ebi.ac.uk/vol1/fastq/ERR551/ERR551645/ERR551645_2.fastq.gz
1616-09	validation	S	S	NA	NA	S	S	PRJEB9680	SAMEA2534488	ERR552214	ftp.sra.ebi.ac.uk/vol1/fastq/ERR552/ERR552214/ERR552214_1.fastq.gz;ftp.sra.ebi.ac.uk/vol1/fastq/ERR552/ERR552214/ERR552214_2.fastq.gz
1616-12	validation	S	S	NA	NA	S	S	PRJEB9680	SAMEA2534759	ERR552601	ftp.sra.ebi.ac.uk/vol1/fastq/ERR552/ERR552601/ERR552601_1.fastq.gz;ftp.sra.ebi.ac.uk/vol1/fastq/ERR552/ERR552601/ERR552601_2.fastq.gz
1618-09	validation	S	S	NA	NA	S	S	PRJEB9680	SAMEA2535093	ERR553043	ftp.sra.ebi.ac.uk/vol1/fastq/ERR553/ERR553043/ERR553043_1.fastq.gz;ftp.sra.ebi.ac.uk/vol1/fastq/ERR553/ERR553043/ERR553043_2.fastq.gz
164-10	validation	S	S	NA	NA	S	S	PRJEB9680	SAMEA2533612	ERR550986	ftp.sra.ebi.ac.uk/vol1/fastq/ERR550/ERR550986/ERR550986_1.fastq.gz;ftp.sra.ebi.ac.uk/vol1/fastq/ERR550/ERR550986/ERR550986_2.fastq.gz
1654-11	validation	S	S	NA	NA	S	S	PRJEB9680	SAMEA2534463	ERR552175	ftp.sra.ebi.ac.uk/vol1/fastq/ERR552/ERR552175/ERR552175_1.fastq.gz;ftp.sra.ebi.ac.uk/vol1/fastq/ERR552/ERR552175/ERR552175_2.fastq.gz
1732-05	validation	S	S	NA	NA	S	S	PRJEB9680	SAMEA2535119	ERR553075	ftp.sra.ebi.ac.uk/vol1/fastq/ERR553/ERR553075/ERR553075_1.fastq.gz;ftp.sra.ebi.ac.uk/vol1/fastq/ERR553/ERR553075/ERR553075_2.fastq.gz
1733-05	validation	S	S	NA	NA	S	R	PRJEB9680	SAMEA2533412	ERR550710	ftp.sra.ebi.ac.uk/vol1/fastq/ERR550/ERR550710/ERR550710_1.fastq.gz;ftp.sra.ebi.ac.uk/vol1/fastq/ERR550/ERR550710/ERR550710_2.fastq.gz
1764-05	validation	S	S	NA	NA	S	S	PRJEB9680	SAMEA2533876	ERR551349	ftp.sra.ebi.ac.uk/vol1/fastq/ERR551/ERR551349/ERR551349_1.fastq.gz;ftp.sra.ebi.ac.uk/vol1/fastq/ERR551/ERR551349/ERR551349_2.fastq.gz
1771-06	validation	S	S	NA	NA	S	S	PRJEB9680	SAMEA2534528	ERR552268	ftp.sra.ebi.ac.uk/vol1/fastq/ERR552/ERR552268/ERR552268_1.fastq.gz;ftp.sra.ebi.ac.uk/vol1/fastq/ERR552/ERR552268/ERR552268_2.fastq.gz
1831-10	validation	S	S	NA	NA	S	R	PRJEB9680	SAMEA2534502	ERR552233	ftp.sra.ebi.ac.uk/vol1/fastq/ERR552/ERR552233/ERR552233_1.fastq.gz;ftp.sra.ebi.ac.uk/vol1/fastq/ERR552/ERR552233/ERR552233_2.fastq.gz
1833-10	validation	S	S	NA	NA	S	S	PRJEB9680	SAMEA2534379	ERR552054	ftp.sra.ebi.ac.uk/vol1/fastq/ERR552/ERR552054/ERR552054_1.fastq.gz;ftp.sra.ebi.ac.uk/vol1/fastq/ERR552/ERR552054/ERR552054_2.fastq.gz
184-09	validation	S	S	NA	NA	S	S	PRJEB9680	SAMEA2534188	ERR551783	ftp.sra.ebi.ac.uk/vol1/fastq/ERR551/ERR551783/ERR551783_1.fastq.gz;ftp.sra.ebi.ac.uk/vol1/fastq/ERR551/ERR551783/ERR551783_2.fastq.gz
1847-09	validation	S	S	NA	NA	S	S	PRJEB9680	SAMEA2533341	ERR550617	ftp.sra.ebi.ac.uk/vol1/fastq/ERR550/ERR550617/ERR550617_1.fastq.gz;ftp.sra.ebi.ac.uk/vol1/fastq/ERR550/ERR550617/ERR550617_2.fastq.gz
1877-06	validation	R	R	NA	NA	R	R	PRJEB9680	SAMEA2533797	ERR551238	ftp.sra.ebi.ac.uk/vol1/fastq/ERR551/ERR551238/ERR551238_1.fastq.gz;ftp.sra.ebi.ac.uk/vol1/fastq/ERR551/ERR551238/ERR551238_2.fastq.gz
1880-09	validation	S	S	NA	NA	S	S	PRJEB9680	SAMEA2534361	ERR552027	ftp.sra.ebi.ac.uk/vol1/fastq/ERR552/ERR552027/ERR552027_1.fastq.gz;ftp.sra.ebi.ac.uk/vol1/fastq/ERR552/ERR552027/ERR552027_2.fastq.gz
1907-10	validation	S	S	NA	NA	S	S	PRJEB9680	SAMEA2534227	ERR551837	ftp.sra.ebi.ac.uk/vol1/fastq/ERR551/ERR551837/ERR551837_1.fastq.gz;ftp.sra.ebi.ac.uk/vol1/fastq/ERR551/ERR551837/ERR551837_2.fastq.gz
1927-10	validation	S	S	NA	NA	S	S	PRJEB9680	SAMEA2533584	ERR550948	ftp.sra.ebi.ac.uk/vol1/fastq/ERR550/ERR550948/ERR550948_1.fastq.gz;ftp.sra.ebi.ac.uk/vol1/fastq/ERR550/ERR550948/ERR550948_2.fastq.gz
1942-10	validation	S	S	NA	NA	S	S	PRJEB9680	SAMEA2535023	ERR552948	ftp.sra.ebi.ac.uk/vol1/fastq/ERR552/ERR552948/ERR552948_1.fastq.gz;ftp.sra.ebi.ac.uk/vol1/fastq/ERR552/ERR552948/ERR552948_2.fastq.gz
1956-05	validation	S	S	NA	NA	S	R	PRJEB9680	SAMEA2534082	ERR551632	ftp.sra.ebi.ac.uk/vol1/fastq/ERR551/ERR551632/ERR551632_1.fastq.gz;ftp.sra.ebi.ac.uk/vol1/fastq/ERR551/ERR551632/ERR551632_2.fastq.gz
1962-11	validation	S	S	NA	NA	S	S	PRJEB9680	SAMEA2535219	ERR553219	ftp.sra.ebi.ac.uk/vol1/fastq/ERR553/ERR553219/ERR553219_1.fastq.gz;ftp.sra.ebi.ac.uk/vol1/fastq/ERR553/ERR553219/ERR553219_2.fastq.gz
1966-10	validation	S	S	NA	NA	S	S	PRJEB9680	SAMEA2534153	ERR551732	ftp.sra.ebi.ac.uk/vol1/fastq/ERR551/ERR551732/ERR551732_1.fastq.gz;ftp.sra.ebi.ac.uk/vol1/fastq/ERR551/ERR551732/ERR551732_2.fastq.gz
1973-10	validation	S	S	NA	NA	S	S	PRJEB9680	SAMEA2533801	ERR551243	ftp.sra.ebi.ac.uk/vol1/fastq/ERR551/ERR551243/ERR551243_1.fastq.gz;ftp.sra.ebi.ac.uk/vol1/fastq/ERR551/ERR551243/ERR551243_2.fastq.gz
1979-07	validation	S	S	NA	NA	S	S	PRJEB9680	SAMEA2534469	ERR552183	ftp.sra.ebi.ac.uk/vol1/fastq/ERR552/ERR552183/ERR552183_1.fastq.gz;ftp.sra.ebi.ac.uk/vol1/fastq/ERR552/ERR552183/ERR552183_2.fastq.gz
1998-10	validation	S	S	NA	NA	S	S	PRJEB9680	SAMEA2533509	ERR550840	ftp.sra.ebi.ac.uk/vol1/fastq/ERR550/ERR550840/ERR550840_1.fastq.gz;ftp.sra.ebi.ac.uk/vol1/fastq/ERR550/ERR550840/ERR550840_2.fastq.gz
1999-05	validation	S	S	NA	NA	S	S	PRJEB9680	SAMEA2535324	ERR553346	ftp.sra.ebi.ac.uk/vol1/fastq/ERR553/ERR553346/ERR553346_1.fastq.gz;ftp.sra.ebi.ac.uk/vol1/fastq/ERR553/ERR553346/ERR553346_2.fastq.gz
2009-07	validation	S	S	NA	NA	S	S	PRJEB9680	SAMEA2534055	ERR551598	ftp.sra.ebi.ac.uk/vol1/fastq/ERR551/ERR551598/ERR551598_1.fastq.gz;ftp.sra.ebi.ac.uk/vol1/fastq/ERR551/ERR551598/ERR551598_2.fastq.gz
2032-05	validation	S	R	NA	NA	S	S	PRJEB9680	SAMEA2535182	ERR553160	ftp.sra.ebi.ac.uk/vol1/fastq/ERR553/ERR553160/ERR553160_1.fastq.gz;ftp.sra.ebi.ac.uk/vol1/fastq/ERR553/ERR553160/ERR553160_2.fastq.gz
2036-05	validation	S	S	NA	NA	S	S	PRJEB9680	SAMEA2534991	ERR552904	ftp.sra.ebi.ac.uk/vol1/fastq/ERR552/ERR552904/ERR552904_1.fastq.gz;ftp.sra.ebi.ac.uk/vol1/fastq/ERR552/ERR552904/ERR552904_2.fastq.gz
2043-09	validation	S	S	NA	NA	S	S	PRJEB9680	SAMEA2533662	ERR551050	ftp.sra.ebi.ac.uk/vol1/fastq/ERR551/ERR551050/ERR551050_1.fastq.gz;ftp.sra.ebi.ac.uk/vol1/fastq/ERR551/ERR551050/ERR551050_2.fastq.gz
2044-09	validation	S	S	NA	NA	S	S	PRJEB9680	SAMEA2535234	ERR553235	ftp.sra.ebi.ac.uk/vol1/fastq/ERR553/ERR553235/ERR553235_1.fastq.gz;ftp.sra.ebi.ac.uk/vol1/fastq/ERR553/ERR553235/ERR553235_2.fastq.gz
2063-06	validation	S	S	NA	NA	S	S	PRJEB9680	SAMEA2535251	ERR553255	ftp.sra.ebi.ac.uk/vol1/fastq/ERR553/ERR553255/ERR553255_1.fastq.gz;ftp.sra.ebi.ac.uk/vol1/fastq/ERR553/ERR553255/ERR553255_2.fastq.gz
2072-07	validation	R	R	NA	NA	S	R	PRJEB9680	SAMEA2534006	ERR551533	ftp.sra.ebi.ac.uk/vol1/fastq/ERR551/ERR551533/ERR551533_1.fastq.gz;ftp.sra.ebi.ac.uk/vol1/fastq/ERR551/ERR551533/ERR551533_2.fastq.gz
2078-12	validation	S	S	NA	NA	S	S	PRJEB9680	SAMEA2534081	ERR551631	ftp.sra.ebi.ac.uk/vol1/fastq/ERR551/ERR551631/ERR551631_1.fastq.gz;ftp.sra.ebi.ac.uk/vol1/fastq/ERR551/ERR551631/ERR551631_2.fastq.gz
2087-09	validation	S	S	NA	NA	S	S	PRJEB9680	SAMEA2534745	ERR552581	ftp.sra.ebi.ac.uk/vol1/fastq/ERR552/ERR552581/ERR552581_1.fastq.gz;ftp.sra.ebi.ac.uk/vol1/fastq/ERR552/ERR552581/ERR552581_2.fastq.gz
2088-09	validation	S	S	NA	NA	S	S	PRJEB9680	SAMEA2534808	ERR552665	ftp.sra.ebi.ac.uk/vol1/fastq/ERR552/ERR552665/ERR552665_1.fastq.gz;ftp.sra.ebi.ac.uk/vol1/fastq/ERR552/ERR552665/ERR552665_2.fastq.gz
2093-08	validation	S	S	NA	NA	S	S	PRJEB9680	SAMEA2533933	ERR551426	ftp.sra.ebi.ac.uk/vol1/fastq/ERR551/ERR551426/ERR551426_1.fastq.gz;ftp.sra.ebi.ac.uk/vol1/fastq/ERR551/ERR551426/ERR551426_2.fastq.gz
2098-12	validation	S	S	NA	NA	S	S	PRJEB9680	SAMEA2533973	ERR551483	ftp.sra.ebi.ac.uk/vol1/fastq/ERR551/ERR551483/ERR551483_1.fastq.gz;ftp.sra.ebi.ac.uk/vol1/fastq/ERR551/ERR551483/ERR551483_2.fastq.gz
2106-06	validation	R	R	NA	NA	R	R	PRJEB9680	SAMEA2534690	ERR552499	ftp.sra.ebi.ac.uk/vol1/fastq/ERR552/ERR552499/ERR552499_1.fastq.gz;ftp.sra.ebi.ac.uk/vol1/fastq/ERR552/ERR552499/ERR552499_2.fastq.gz
2108-10	validation	S	R	NA	NA	S	S	PRJEB9680	SAMEA2534138	ERR551714	ftp.sra.ebi.ac.uk/vol1/fastq/ERR551/ERR551714/ERR551714_1.fastq.gz;ftp.sra.ebi.ac.uk/vol1/fastq/ERR551/ERR551714/ERR551714_2.fastq.gz
2110-07	validation	S	S	NA	NA	S	S	PRJEB9680	SAMEA2533930	ERR551420	ftp.sra.ebi.ac.uk/vol1/fastq/ERR551/ERR551420/ERR551420_1.fastq.gz;ftp.sra.ebi.ac.uk/vol1/fastq/ERR551/ERR551420/ERR551420_2.fastq.gz
2111-07	validation	S	S	NA	NA	S	S	PRJEB9680	SAMEA2534251	ERR551867	ftp.sra.ebi.ac.uk/vol1/fastq/ERR551/ERR551867/ERR551867_1.fastq.gz;ftp.sra.ebi.ac.uk/vol1/fastq/ERR551/ERR551867/ERR551867_2.fastq.gz
2117-06	validation	R	R	NA	NA	R	R	PRJEB9680	SAMEA2534197	ERR551793	ftp.sra.ebi.ac.uk/vol1/fastq/ERR551/ERR551793/ERR551793_1.fastq.gz;ftp.sra.ebi.ac.uk/vol1/fastq/ERR551/ERR551793/ERR551793_2.fastq.gz
2120-06	validation	R	R	NA	NA	R	R	PRJEB9680	SAMEA2533554	ERR550908	ftp.sra.ebi.ac.uk/vol1/fastq/ERR550/ERR550908/ERR550908_1.fastq.gz;ftp.sra.ebi.ac.uk/vol1/fastq/ERR550/ERR550908/ERR550908_2.fastq.gz
2123-06	validation	S	R	NA	NA	R	S	PRJEB9680	SAMEA2533987	ERR551499	ftp.sra.ebi.ac.uk/vol1/fastq/ERR551/ERR551499/ERR551499_1.fastq.gz;ftp.sra.ebi.ac.uk/vol1/fastq/ERR551/ERR551499/ERR551499_2.fastq.gz
2126-06	validation	S	R	NA	NA	R	R	PRJEB9680	SAMEA2534455	ERR552164	ftp.sra.ebi.ac.uk/vol1/fastq/ERR552/ERR552164/ERR552164_1.fastq.gz;ftp.sra.ebi.ac.uk/vol1/fastq/ERR552/ERR552164/ERR552164_2.fastq.gz
2129-06	validation	R	R	NA	NA	R	R	PRJEB9680	SAMEA2534842	ERR552711	ftp.sra.ebi.ac.uk/vol1/fastq/ERR552/ERR552711/ERR552711_1.fastq.gz;ftp.sra.ebi.ac.uk/vol1/fastq/ERR552/ERR552711/ERR552711_2.fastq.gz
2132-08	validation	S	S	NA	NA	S	S	PRJEB9680	SAMEA2533568	ERR550926	ftp.sra.ebi.ac.uk/vol1/fastq/ERR550/ERR550926/ERR550926_1.fastq.gz;ftp.sra.ebi.ac.uk/vol1/fastq/ERR550/ERR550926/ERR550926_2.fastq.gz
2134-10	validation	S	S	NA	NA	S	S	PRJEB9680	SAMEA2534159	ERR551741	ftp.sra.ebi.ac.uk/vol1/fastq/ERR551/ERR551741/ERR551741_1.fastq.gz;ftp.sra.ebi.ac.uk/vol1/fastq/ERR551/ERR551741/ERR551741_2.fastq.gz
2148-08	validation	S	S	NA	NA	S	S	PRJEB9680	SAMEA2534284	ERR551912	ftp.sra.ebi.ac.uk/vol1/fastq/ERR551/ERR551912/ERR551912_1.fastq.gz;ftp.sra.ebi.ac.uk/vol1/fastq/ERR551/ERR551912/ERR551912_2.fastq.gz
2149-05	validation	S	S	NA	NA	S	S	PRJEB9680	SAMEA2533884	ERR551357	ftp.sra.ebi.ac.uk/vol1/fastq/ERR551/ERR551357/ERR551357_1.fastq.gz;ftp.sra.ebi.ac.uk/vol1/fastq/ERR551/ERR551357/ERR551357_2.fastq.gz
216-12	validation	S	S	NA	NA	S	S	PRJEB9680	SAMEA2534714	ERR552535	ftp.sra.ebi.ac.uk/vol1/fastq/ERR552/ERR552535/ERR552535_1.fastq.gz;ftp.sra.ebi.ac.uk/vol1/fastq/ERR552/ERR552535/ERR552535_2.fastq.gz
2174-08	validation	S	S	NA	NA	S	S	PRJEB9680	SAMEA2534186	ERR551779	ftp.sra.ebi.ac.uk/vol1/fastq/ERR551/ERR551779/ERR551779_1.fastq.gz;ftp.sra.ebi.ac.uk/vol1/fastq/ERR551/ERR551779/ERR551779_2.fastq.gz
2180-05	validation	S	S	NA	NA	S	R	PRJEB9680	SAMEA2534083	ERR551633	ftp.sra.ebi.ac.uk/vol1/fastq/ERR551/ERR551633/ERR551633_1.fastq.gz;ftp.sra.ebi.ac.uk/vol1/fastq/ERR551/ERR551633/ERR551633_2.fastq.gz
2210-05	validation	S	S	NA	NA	S	S	PRJEB9680	SAMEA2534020	ERR551552	ftp.sra.ebi.ac.uk/vol1/fastq/ERR551/ERR551552/ERR551552_1.fastq.gz;ftp.sra.ebi.ac.uk/vol1/fastq/ERR551/ERR551552/ERR551552_2.fastq.gz
2211-05	validation	S	S	NA	NA	S	S	PRJEB9680	SAMEA2534043	ERR551580	ftp.sra.ebi.ac.uk/vol1/fastq/ERR551/ERR551580/ERR551580_1.fastq.gz;ftp.sra.ebi.ac.uk/vol1/fastq/ERR551/ERR551580/ERR551580_2.fastq.gz
2250-11	validation	S	S	NA	NA	S	S	PRJEB9680	SAMEA2535288	ERR553301	ftp.sra.ebi.ac.uk/vol1/fastq/ERR553/ERR553301/ERR553301_1.fastq.gz;ftp.sra.ebi.ac.uk/vol1/fastq/ERR553/ERR553301/ERR553301_2.fastq.gz
2274-11	validation	S	S	NA	NA	S	S	PRJEB9680	SAMEA2534668	ERR552465	ftp.sra.ebi.ac.uk/vol1/fastq/ERR552/ERR552465/ERR552465_1.fastq.gz;ftp.sra.ebi.ac.uk/vol1/fastq/ERR552/ERR552465/ERR552465_2.fastq.gz
2279-07	validation	S	S	NA	NA	S	S	PRJEB9680	SAMEA2533537	ERR550875	ftp.sra.ebi.ac.uk/vol1/fastq/ERR550/ERR550875/ERR550875_1.fastq.gz;ftp.sra.ebi.ac.uk/vol1/fastq/ERR550/ERR550875/ERR550875_2.fastq.gz
2280-07	validation	S	S	NA	NA	S	S	PRJEB7281	SAMEA2534433	ERR552130	ftp.sra.ebi.ac.uk/vol1/fastq/ERR552/ERR552130/ERR552130_1.fastq.gz;ftp.sra.ebi.ac.uk/vol1/fastq/ERR552/ERR552130/ERR552130_2.fastq.gz
2291-11	validation	S	S	NA	NA	S	S	PRJEB9680	SAMEA2534472	ERR552186	ftp.sra.ebi.ac.uk/vol1/fastq/ERR552/ERR552186/ERR552186_1.fastq.gz;ftp.sra.ebi.ac.uk/vol1/fastq/ERR552/ERR552186/ERR552186_2.fastq.gz
2295-04	validation	R	R	NA	NA	R	R	PRJEB9680	SAMEA2534986	ERR552897	ftp.sra.ebi.ac.uk/vol1/fastq/ERR552/ERR552897/ERR552897_1.fastq.gz;ftp.sra.ebi.ac.uk/vol1/fastq/ERR552/ERR552897/ERR552897_2.fastq.gz
2296-04	validation	R	R	NA	NA	R	R	PRJEB9680	SAMEA2534411	ERR552099	ftp.sra.ebi.ac.uk/vol1/fastq/ERR552/ERR552099/ERR552099_1.fastq.gz;ftp.sra.ebi.ac.uk/vol1/fastq/ERR552/ERR552099/ERR552099_2.fastq.gz
2298-09	validation	S	S	NA	NA	S	S	PRJEB9680	SAMEA2533940	ERR551435	ftp.sra.ebi.ac.uk/vol1/fastq/ERR551/ERR551435/ERR551435_1.fastq.gz;ftp.sra.ebi.ac.uk/vol1/fastq/ERR551/ERR551435/ERR551435_2.fastq.gz
2299-04	validation	R	R	NA	NA	R	R	PRJEB9680	SAMEA2534442	ERR552142	ftp.sra.ebi.ac.uk/vol1/fastq/ERR552/ERR552142/ERR552142_1.fastq.gz;ftp.sra.ebi.ac.uk/vol1/fastq/ERR552/ERR552142/ERR552142_2.fastq.gz
2300-04	validation	S	R	NA	NA	R	R	PRJEB9680	SAMEA2533899	ERR551380	ftp.sra.ebi.ac.uk/vol1/fastq/ERR551/ERR551380/ERR551380_1.fastq.gz;ftp.sra.ebi.ac.uk/vol1/fastq/ERR551/ERR551380/ERR551380_2.fastq.gz
2303-04	validation	R	R	NA	NA	R	R	PRJEB9680	SAMEA2533843	ERR551295	ftp.sra.ebi.ac.uk/vol1/fastq/ERR551/ERR551295/ERR551295_1.fastq.gz;ftp.sra.ebi.ac.uk/vol1/fastq/ERR551/ERR551295/ERR551295_2.fastq.gz
2308-08	validation	S	S	NA	NA	S	S	PRJEB9680	SAMEA2533802	ERR551244	ftp.sra.ebi.ac.uk/vol1/fastq/ERR551/ERR551244/ERR551244_1.fastq.gz;ftp.sra.ebi.ac.uk/vol1/fastq/ERR551/ERR551244/ERR551244_2.fastq.gz
2316-08	validation	S	S	NA	NA	S	S	PRJEB9680	SAMEA2534122	ERR551690	ftp.sra.ebi.ac.uk/vol1/fastq/ERR551/ERR551690/ERR551690_1.fastq.gz;ftp.sra.ebi.ac.uk/vol1/fastq/ERR551/ERR551690/ERR551690_2.fastq.gz
2318-12	validation	S	S	NA	NA	S	S	PRJEB9680	SAMEA2534657	ERR552449	ftp.sra.ebi.ac.uk/vol1/fastq/ERR552/ERR552449/ERR552449_1.fastq.gz;ftp.sra.ebi.ac.uk/vol1/fastq/ERR552/ERR552449/ERR552449_2.fastq.gz
2320-12	validation	S	S	NA	NA	S	S	PRJEB9680	SAMEA2534978	ERR552881	ftp.sra.ebi.ac.uk/vol1/fastq/ERR552/ERR552881/ERR552881_1.fastq.gz;ftp.sra.ebi.ac.uk/vol1/fastq/ERR552/ERR552881/ERR552881_2.fastq.gz
2323-08	validation	S	S	NA	NA	S	S	PRJEB9680	SAMEA2534829	ERR552697	ftp.sra.ebi.ac.uk/vol1/fastq/ERR552/ERR552697/ERR552697_1.fastq.gz;ftp.sra.ebi.ac.uk/vol1/fastq/ERR552/ERR552697/ERR552697_2.fastq.gz
2325-10	validation	S	S	NA	NA	S	S	PRJEB9680	SAMEA2534028	ERR551562	ftp.sra.ebi.ac.uk/vol1/fastq/ERR551/ERR551562/ERR551562_1.fastq.gz;ftp.sra.ebi.ac.uk/vol1/fastq/ERR551/ERR551562/ERR551562_2.fastq.gz
2367-10	validation	S	S	NA	NA	S	S	PRJEB9680	SAMEA2535000	ERR552920	ftp.sra.ebi.ac.uk/vol1/fastq/ERR552/ERR552920/ERR552920_1.fastq.gz;ftp.sra.ebi.ac.uk/vol1/fastq/ERR552/ERR552920/ERR552920_2.fastq.gz
2380-07	validation	S	S	NA	NA	S	S	PRJEB9680	SAMEA2535322	ERR553340	ftp.sra.ebi.ac.uk/vol1/fastq/ERR553/ERR553340/ERR553340_1.fastq.gz;ftp.sra.ebi.ac.uk/vol1/fastq/ERR553/ERR553340/ERR553340_2.fastq.gz
238-02	validation	R	R	NA	NA	R	R	PRJEB9680	SAMEA2534207	ERR551811	ftp.sra.ebi.ac.uk/vol1/fastq/ERR551/ERR551811/ERR551811_1.fastq.gz;ftp.sra.ebi.ac.uk/vol1/fastq/ERR551/ERR551811/ERR551811_2.fastq.gz
2381-05	validation	R	R	NA	NA	R	R	PRJEB9680	SAMEA2534924	ERR552816	ftp.sra.ebi.ac.uk/vol1/fastq/ERR552/ERR552816/ERR552816_1.fastq.gz;ftp.sra.ebi.ac.uk/vol1/fastq/ERR552/ERR552816/ERR552816_2.fastq.gz
2383-05	validation	S	R	NA	NA	R	R	PRJEB9680	SAMEA2534416	ERR552106	ftp.sra.ebi.ac.uk/vol1/fastq/ERR552/ERR552106/ERR552106_1.fastq.gz;ftp.sra.ebi.ac.uk/vol1/fastq/ERR552/ERR552106/ERR552106_2.fastq.gz
2383-12	validation	S	S	NA	NA	S	S	PRJEB9680	SAMEA2534765	ERR552609	ftp.sra.ebi.ac.uk/vol1/fastq/ERR552/ERR552609/ERR552609_1.fastq.gz;ftp.sra.ebi.ac.uk/vol1/fastq/ERR552/ERR552609/ERR552609_2.fastq.gz
2384-05	validation	R	R	NA	NA	R	R	PRJEB9680	SAMEA2535039	ERR552970	ftp.sra.ebi.ac.uk/vol1/fastq/ERR552/ERR552970/ERR552970_1.fastq.gz;ftp.sra.ebi.ac.uk/vol1/fastq/ERR552/ERR552970/ERR552970_2.fastq.gz
2386-05	validation	S	R	NA	NA	R	R	PRJEB9680	SAMEA2534294	ERR551925	ftp.sra.ebi.ac.uk/vol1/fastq/ERR551/ERR551925/ERR551925_1.fastq.gz;ftp.sra.ebi.ac.uk/vol1/fastq/ERR551/ERR551925/ERR551925_2.fastq.gz
2388-11	validation	S	S	NA	NA	S	S	PRJEB9680	SAMEA2535165	ERR553137	ftp.sra.ebi.ac.uk/vol1/fastq/ERR553/ERR553137/ERR553137_1.fastq.gz;ftp.sra.ebi.ac.uk/vol1/fastq/ERR553/ERR553137/ERR553137_2.fastq.gz
2388-12	validation	S	S	NA	NA	S	S	PRJEB9680	SAMEA2533705	ERR551106	ftp.sra.ebi.ac.uk/vol1/fastq/ERR551/ERR551106/ERR551106_1.fastq.gz;ftp.sra.ebi.ac.uk/vol1/fastq/ERR551/ERR551106/ERR551106_2.fastq.gz
2389-05	validation	R	R	NA	NA	R	R	PRJEB7281	SAMEA2534025	ERR551558	ftp.sra.ebi.ac.uk/vol1/fastq/ERR551/ERR551558/ERR551558_1.fastq.gz;ftp.sra.ebi.ac.uk/vol1/fastq/ERR551/ERR551558/ERR551558_2.fastq.gz
2391-05	validation	R	R	NA	NA	R	R	PRJEB9680	SAMEA2534654	ERR552447	ftp.sra.ebi.ac.uk/vol1/fastq/ERR552/ERR552447/ERR552447_1.fastq.gz;ftp.sra.ebi.ac.uk/vol1/fastq/ERR552/ERR552447/ERR552447_2.fastq.gz
2391-06	validation	R	R	NA	NA	R	R	PRJEB9680	SAMEA2534763	ERR552607	ftp.sra.ebi.ac.uk/vol1/fastq/ERR552/ERR552607/ERR552607_1.fastq.gz;ftp.sra.ebi.ac.uk/vol1/fastq/ERR552/ERR552607/ERR552607_2.fastq.gz
2392-05	validation	R	R	NA	NA	R	R	PRJEB9680	SAMEA2534261	ERR551877	ftp.sra.ebi.ac.uk/vol1/fastq/ERR551/ERR551877/ERR551877_1.fastq.gz;ftp.sra.ebi.ac.uk/vol1/fastq/ERR551/ERR551877/ERR551877_2.fastq.gz
2393-05	validation	S	R	NA	NA	R	R	PRJEB9680	SAMEA2535024	ERR552950	ftp.sra.ebi.ac.uk/vol1/fastq/ERR552/ERR552950/ERR552950_1.fastq.gz;ftp.sra.ebi.ac.uk/vol1/fastq/ERR552/ERR552950/ERR552950_2.fastq.gz
2394-06	validation	R	R	NA	NA	R	R	PRJEB9680	SAMEA2534489	ERR552215	ftp.sra.ebi.ac.uk/vol1/fastq/ERR552/ERR552215/ERR552215_1.fastq.gz;ftp.sra.ebi.ac.uk/vol1/fastq/ERR552/ERR552215/ERR552215_2.fastq.gz
2396-05	validation	S	R	NA	NA	R	S	PRJEB9680	SAMEA2534427	ERR552123	ftp.sra.ebi.ac.uk/vol1/fastq/ERR552/ERR552123/ERR552123_1.fastq.gz;ftp.sra.ebi.ac.uk/vol1/fastq/ERR552/ERR552123/ERR552123_2.fastq.gz
2397-06	validation	R	R	NA	NA	R	R	PRJEB9680	SAMEA2534333	ERR551986	ftp.sra.ebi.ac.uk/vol1/fastq/ERR551/ERR551986/ERR551986_1.fastq.gz;ftp.sra.ebi.ac.uk/vol1/fastq/ERR551/ERR551986/ERR551986_2.fastq.gz
2398-06	validation	R	R	NA	NA	R	R	PRJEB9680	SAMEA2534582	ERR552347	ftp.sra.ebi.ac.uk/vol1/fastq/ERR552/ERR552347/ERR552347_1.fastq.gz;ftp.sra.ebi.ac.uk/vol1/fastq/ERR552/ERR552347/ERR552347_2.fastq.gz
2399-06	validation	R	R	NA	NA	R	R	PRJEB9680	SAMEA2533935	ERR551429	ftp.sra.ebi.ac.uk/vol1/fastq/ERR551/ERR551429/ERR551429_1.fastq.gz;ftp.sra.ebi.ac.uk/vol1/fastq/ERR551/ERR551429/ERR551429_2.fastq.gz
2402-06	validation	R	R	NA	NA	R	R	PRJEB9680	SAMEA2534179	ERR551767	ftp.sra.ebi.ac.uk/vol1/fastq/ERR551/ERR551767/ERR551767_1.fastq.gz;ftp.sra.ebi.ac.uk/vol1/fastq/ERR551/ERR551767/ERR551767_2.fastq.gz
2412-06	validation	S	S	NA	NA	S	S	PRJEB9680	SAMEA2533362	ERR550642	ftp.sra.ebi.ac.uk/vol1/fastq/ERR550/ERR550642/ERR550642_1.fastq.gz;ftp.sra.ebi.ac.uk/vol1/fastq/ERR550/ERR550642/ERR550642_2.fastq.gz
2439-10	validation	S	S	NA	NA	S	S	PRJEB9680	SAMEA2534264	ERR551884	ftp.sra.ebi.ac.uk/vol1/fastq/ERR551/ERR551884/ERR551884_1.fastq.gz;ftp.sra.ebi.ac.uk/vol1/fastq/ERR551/ERR551884/ERR551884_2.fastq.gz
2441-10	validation	S	S	NA	NA	S	S	PRJEB9680	SAMEA2535051	ERR552985	ftp.sra.ebi.ac.uk/vol1/fastq/ERR552/ERR552985/ERR552985_1.fastq.gz;ftp.sra.ebi.ac.uk/vol1/fastq/ERR552/ERR552985/ERR552985_2.fastq.gz
2463-07	validation	S	S	NA	NA	S	S	PRJEB9680	SAMEA2534698	ERR552511	ftp.sra.ebi.ac.uk/vol1/fastq/ERR552/ERR552511/ERR552511_1.fastq.gz;ftp.sra.ebi.ac.uk/vol1/fastq/ERR552/ERR552511/ERR552511_2.fastq.gz
2464-07	validation	S	S	NA	NA	S	S	PRJEB9680	SAMEA2535148	ERR553112	ftp.sra.ebi.ac.uk/vol1/fastq/ERR553/ERR553112/ERR553112_1.fastq.gz;ftp.sra.ebi.ac.uk/vol1/fastq/ERR553/ERR553112/ERR553112_2.fastq.gz
2466-07	validation	S	S	NA	NA	S	S	PRJEB9680	SAMEA2533975	ERR551486	ftp.sra.ebi.ac.uk/vol1/fastq/ERR551/ERR551486/ERR551486_1.fastq.gz;ftp.sra.ebi.ac.uk/vol1/fastq/ERR551/ERR551486/ERR551486_2.fastq.gz
2475-06	validation	S	S	NA	NA	S	S	PRJEB9680	SAMEA2535123	ERR553079	ftp.sra.ebi.ac.uk/vol1/fastq/ERR553/ERR553079/ERR553079_1.fastq.gz;ftp.sra.ebi.ac.uk/vol1/fastq/ERR553/ERR553079/ERR553079_2.fastq.gz
2491-08	validation	S	S	NA	NA	S	R	PRJEB9680	SAMEA2534737	ERR552567	ftp.sra.ebi.ac.uk/vol1/fastq/ERR552/ERR552567/ERR552567_1.fastq.gz;ftp.sra.ebi.ac.uk/vol1/fastq/ERR552/ERR552567/ERR552567_2.fastq.gz
2499-12	validation	S	S	NA	NA	S	S	PRJEB9680	SAMEA2533938	ERR551433	ftp.sra.ebi.ac.uk/vol1/fastq/ERR551/ERR551433/ERR551433_1.fastq.gz;ftp.sra.ebi.ac.uk/vol1/fastq/ERR551/ERR551433/ERR551433_2.fastq.gz
2501-08	validation	S	S	NA	NA	S	S	PRJEB9680	SAMEA2534384	ERR552059	ftp.sra.ebi.ac.uk/vol1/fastq/ERR552/ERR552059/ERR552059_1.fastq.gz;ftp.sra.ebi.ac.uk/vol1/fastq/ERR552/ERR552059/ERR552059_2.fastq.gz
2535-11	validation	S	S	NA	NA	S	S	PRJEB9680	SAMEA2534539	ERR552280	ftp.sra.ebi.ac.uk/vol1/fastq/ERR552/ERR552280/ERR552280_1.fastq.gz;ftp.sra.ebi.ac.uk/vol1/fastq/ERR552/ERR552280/ERR552280_2.fastq.gz
256-05	validation	S	S	NA	NA	S	S	PRJEB9680	SAMEA2534846	ERR552715	ftp.sra.ebi.ac.uk/vol1/fastq/ERR552/ERR552715/ERR552715_1.fastq.gz;ftp.sra.ebi.ac.uk/vol1/fastq/ERR552/ERR552715/ERR552715_2.fastq.gz
2564-08	validation	S	S	NA	NA	S	S	PRJEB9680	SAMEA2533676	ERR551072	ftp.sra.ebi.ac.uk/vol1/fastq/ERR551/ERR551072/ERR551072_1.fastq.gz;ftp.sra.ebi.ac.uk/vol1/fastq/ERR551/ERR551072/ERR551072_2.fastq.gz
2566-11	validation	S	S	NA	NA	S	S	PRJEB9680	SAMEA2535045	ERR552976	ftp.sra.ebi.ac.uk/vol1/fastq/ERR552/ERR552976/ERR552976_1.fastq.gz;ftp.sra.ebi.ac.uk/vol1/fastq/ERR552/ERR552976/ERR552976_2.fastq.gz
2590-06	validation	S	S	NA	NA	S	S	PRJEB9680	SAMEA2534161	ERR551742	ftp.sra.ebi.ac.uk/vol1/fastq/ERR551/ERR551742/ERR551742_1.fastq.gz;ftp.sra.ebi.ac.uk/vol1/fastq/ERR551/ERR551742/ERR551742_2.fastq.gz
2592-06	validation	S	S	NA	NA	S	S	PRJEB9680	SAMEA2534184	ERR551778	ftp.sra.ebi.ac.uk/vol1/fastq/ERR551/ERR551778/ERR551778_1.fastq.gz;ftp.sra.ebi.ac.uk/vol1/fastq/ERR551/ERR551778/ERR551778_2.fastq.gz
2594-06	validation	S	S	NA	NA	S	S	PRJEB9680	SAMEA2534979	ERR552884	ftp.sra.ebi.ac.uk/vol1/fastq/ERR552/ERR552884/ERR552884_1.fastq.gz;ftp.sra.ebi.ac.uk/vol1/fastq/ERR552/ERR552884/ERR552884_2.fastq.gz
2602-12	validation	S	S	NA	NA	S	S	PRJEB9680	SAMEA2534779	ERR552630	ftp.sra.ebi.ac.uk/vol1/fastq/ERR552/ERR552630/ERR552630_1.fastq.gz;ftp.sra.ebi.ac.uk/vol1/fastq/ERR552/ERR552630/ERR552630_2.fastq.gz
2620-09	validation	S	S	NA	NA	S	S	PRJEB9680	SAMEA2534964	ERR552863	ftp.sra.ebi.ac.uk/vol1/fastq/ERR552/ERR552863/ERR552863_1.fastq.gz;ftp.sra.ebi.ac.uk/vol1/fastq/ERR552/ERR552863/ERR552863_2.fastq.gz
262-11	validation	S	S	NA	NA	S	S	PRJEB9680	SAMEA2533736	ERR551149	ftp.sra.ebi.ac.uk/vol1/fastq/ERR551/ERR551149/ERR551149_1.fastq.gz;ftp.sra.ebi.ac.uk/vol1/fastq/ERR551/ERR551149/ERR551149_2.fastq.gz
2637-09	validation	S	S	NA	NA	S	S	PRJEB9680	SAMEA2534589	ERR552353	ftp.sra.ebi.ac.uk/vol1/fastq/ERR552/ERR552353/ERR552353_1.fastq.gz;ftp.sra.ebi.ac.uk/vol1/fastq/ERR552/ERR552353/ERR552353_2.fastq.gz
2644-10	validation	S	S	NA	NA	S	S	PRJEB9680	SAMEA2535192	ERR553174	ftp.sra.ebi.ac.uk/vol1/fastq/ERR553/ERR553174/ERR553174_1.fastq.gz;ftp.sra.ebi.ac.uk/vol1/fastq/ERR553/ERR553174/ERR553174_2.fastq.gz
2645-10	validation	S	S	NA	NA	S	S	PRJEB9680	SAMEA2533711	ERR551116	ftp.sra.ebi.ac.uk/vol1/fastq/ERR551/ERR551116/ERR551116_1.fastq.gz;ftp.sra.ebi.ac.uk/vol1/fastq/ERR551/ERR551116/ERR551116_2.fastq.gz
2649-09	validation	S	S	NA	NA	S	S	PRJEB9680	SAMEA2533532	ERR550871	ftp.sra.ebi.ac.uk/vol1/fastq/ERR550/ERR550871/ERR550871_1.fastq.gz;ftp.sra.ebi.ac.uk/vol1/fastq/ERR550/ERR550871/ERR550871_2.fastq.gz
2651-10	validation	S	S	NA	NA	S	S	PRJEB6276	SAMEA2517446	ERR498391	ftp.sra.ebi.ac.uk/vol1/fastq/ERR498/ERR498391/ERR498391_1.fastq.gz;ftp.sra.ebi.ac.uk/vol1/fastq/ERR498/ERR498391/ERR498391_2.fastq.gz
2698-08	validation	S	S	NA	NA	S	S	PRJEB9680	SAMEA2533641	ERR551022	ftp.sra.ebi.ac.uk/vol1/fastq/ERR551/ERR551022/ERR551022_1.fastq.gz;ftp.sra.ebi.ac.uk/vol1/fastq/ERR551/ERR551022/ERR551022_2.fastq.gz
2707-10	validation	S	R	NA	NA	S	R	PRJEB9680	SAMEA2534742	ERR552578	ftp.sra.ebi.ac.uk/vol1/fastq/ERR552/ERR552578/ERR552578_1.fastq.gz;ftp.sra.ebi.ac.uk/vol1/fastq/ERR552/ERR552578/ERR552578_2.fastq.gz
2741-05	validation	S	S	NA	NA	S	S	PRJEB9680	SAMEA2533878	ERR551350	ftp.sra.ebi.ac.uk/vol1/fastq/ERR551/ERR551350/ERR551350_1.fastq.gz;ftp.sra.ebi.ac.uk/vol1/fastq/ERR551/ERR551350/ERR551350_2.fastq.gz
2758-11	validation	S	S	NA	NA	S	S	PRJEB9680	SAMEA2533507	ERR550835	ftp.sra.ebi.ac.uk/vol1/fastq/ERR550/ERR550835/ERR550835_1.fastq.gz;ftp.sra.ebi.ac.uk/vol1/fastq/ERR550/ERR550835/ERR550835_2.fastq.gz
277-12	validation	S	S	NA	NA	S	S	PRJEB9680	SAMEA2535333	ERR553359	ftp.sra.ebi.ac.uk/vol1/fastq/ERR553/ERR553359/ERR553359_1.fastq.gz;ftp.sra.ebi.ac.uk/vol1/fastq/ERR553/ERR553359/ERR553359_2.fastq.gz
2772-12	validation	S	S	NA	NA	S	S	PRJEB9680	SAMEA2535109	ERR553062	ftp.sra.ebi.ac.uk/vol1/fastq/ERR553/ERR553062/ERR553062_1.fastq.gz;ftp.sra.ebi.ac.uk/vol1/fastq/ERR553/ERR553062/ERR553062_2.fastq.gz
2793-05	validation	S	S	NA	NA	S	S	PRJEB9680	SAMEA2533885	ERR551358	ftp.sra.ebi.ac.uk/vol1/fastq/ERR551/ERR551358/ERR551358_1.fastq.gz;ftp.sra.ebi.ac.uk/vol1/fastq/ERR551/ERR551358/ERR551358_2.fastq.gz
2794-09	validation	S	S	NA	NA	S	S	PRJEB9680	SAMEA2533683	ERR551080	ftp.sra.ebi.ac.uk/vol1/fastq/ERR551/ERR551080/ERR551080_1.fastq.gz;ftp.sra.ebi.ac.uk/vol1/fastq/ERR551/ERR551080/ERR551080_2.fastq.gz
2839-11	validation	S	R	R	S	R	R	PRJEB9680	SAMEA2534567	ERR552326	ftp.sra.ebi.ac.uk/vol1/fastq/ERR552/ERR552326/ERR552326_1.fastq.gz;ftp.sra.ebi.ac.uk/vol1/fastq/ERR552/ERR552326/ERR552326_2.fastq.gz
2865-11	validation	S	S	NA	NA	S	S	PRJEB9680	SAMEA2533602	ERR550974	ftp.sra.ebi.ac.uk/vol1/fastq/ERR550/ERR550974/ERR550974_1.fastq.gz;ftp.sra.ebi.ac.uk/vol1/fastq/ERR550/ERR550974/ERR550974_2.fastq.gz
2867-11	validation	S	S	NA	NA	S	S	PRJEB9680	SAMEA2534559	ERR552315	ftp.sra.ebi.ac.uk/vol1/fastq/ERR552/ERR552315/ERR552315_1.fastq.gz;ftp.sra.ebi.ac.uk/vol1/fastq/ERR552/ERR552315/ERR552315_2.fastq.gz
2882-11	validation	S	R	NA	NA	S	R	PRJEB9680	SAMEA2534746	ERR552582	ftp.sra.ebi.ac.uk/vol1/fastq/ERR552/ERR552582/ERR552582_1.fastq.gz;ftp.sra.ebi.ac.uk/vol1/fastq/ERR552/ERR552582/ERR552582_2.fastq.gz
2898-12	validation	S	S	NA	NA	S	S	PRJEB9680	SAMEA2535032	ERR552960	ftp.sra.ebi.ac.uk/vol1/fastq/ERR552/ERR552960/ERR552960_1.fastq.gz;ftp.sra.ebi.ac.uk/vol1/fastq/ERR552/ERR552960/ERR552960_2.fastq.gz
2906-11	validation	S	S	NA	NA	S	S	PRJEB9680	SAMEA2534125	ERR551695	ftp.sra.ebi.ac.uk/vol1/fastq/ERR551/ERR551695/ERR551695_1.fastq.gz;ftp.sra.ebi.ac.uk/vol1/fastq/ERR551/ERR551695/ERR551695_2.fastq.gz
2926-11	validation	S	S	NA	NA	S	S	PRJEB9680	SAMEA2534282	ERR551911	ftp.sra.ebi.ac.uk/vol1/fastq/ERR551/ERR551911/ERR551911_1.fastq.gz;ftp.sra.ebi.ac.uk/vol1/fastq/ERR551/ERR551911/ERR551911_2.fastq.gz
2928-12	validation	S	S	NA	NA	S	S	PRJEB9680	SAMEA2534345	ERR552006	ftp.sra.ebi.ac.uk/vol1/fastq/ERR552/ERR552006/ERR552006_1.fastq.gz;ftp.sra.ebi.ac.uk/vol1/fastq/ERR552/ERR552006/ERR552006_2.fastq.gz
2942-12	validation	S	S	NA	NA	S	S	PRJEB9680	SAMEA2534100	ERR551662	ftp.sra.ebi.ac.uk/vol1/fastq/ERR551/ERR551662/ERR551662_1.fastq.gz;ftp.sra.ebi.ac.uk/vol1/fastq/ERR551/ERR551662/ERR551662_2.fastq.gz
2943-12	validation	S	S	NA	NA	S	R	PRJEB9680	SAMEA2534602	ERR552372	ftp.sra.ebi.ac.uk/vol1/fastq/ERR552/ERR552372/ERR552372_1.fastq.gz;ftp.sra.ebi.ac.uk/vol1/fastq/ERR552/ERR552372/ERR552372_2.fastq.gz
2951-08	validation	S	S	NA	NA	S	S	PRJEB9680	SAMEA2533905	ERR551389	ftp.sra.ebi.ac.uk/vol1/fastq/ERR551/ERR551389/ERR551389_1.fastq.gz;ftp.sra.ebi.ac.uk/vol1/fastq/ERR551/ERR551389/ERR551389_2.fastq.gz
2976-12	validation	S	S	NA	NA	S	S	PRJEB9680	SAMEA2534821	ERR552686	ftp.sra.ebi.ac.uk/vol1/fastq/ERR552/ERR552686/ERR552686_1.fastq.gz;ftp.sra.ebi.ac.uk/vol1/fastq/ERR552/ERR552686/ERR552686_2.fastq.gz
2982-11	validation	S	S	NA	NA	S	S	PRJEB9680	SAMEA2535073	ERR553016	ftp.sra.ebi.ac.uk/vol1/fastq/ERR553/ERR553016/ERR553016_1.fastq.gz;ftp.sra.ebi.ac.uk/vol1/fastq/ERR553/ERR553016/ERR553016_2.fastq.gz
2987-09	validation	S	S	NA	NA	S	S	PRJEB9680	SAMEA2533921	ERR551406	ftp.sra.ebi.ac.uk/vol1/fastq/ERR551/ERR551406/ERR551406_1.fastq.gz;ftp.sra.ebi.ac.uk/vol1/fastq/ERR551/ERR551406/ERR551406_2.fastq.gz
2989-06	validation	R	R	NA	NA	R	R	PRJEB9680	SAMEA2534157	ERR551738	ftp.sra.ebi.ac.uk/vol1/fastq/ERR551/ERR551738/ERR551738_1.fastq.gz;ftp.sra.ebi.ac.uk/vol1/fastq/ERR551/ERR551738/ERR551738_2.fastq.gz
2991-06	validation	S	R	NA	NA	R	R	PRJEB9680	SAMEA2534633	ERR552413	ftp.sra.ebi.ac.uk/vol1/fastq/ERR552/ERR552413/ERR552413_1.fastq.gz;ftp.sra.ebi.ac.uk/vol1/fastq/ERR552/ERR552413/ERR552413_2.fastq.gz
2994-06	validation	R	R	NA	NA	R	R	PRJEB9680	SAMEA2534156	ERR551735	ftp.sra.ebi.ac.uk/vol1/fastq/ERR551/ERR551735/ERR551735_1.fastq.gz;ftp.sra.ebi.ac.uk/vol1/fastq/ERR551/ERR551735/ERR551735_2.fastq.gz
2997-06	validation	R	R	NA	NA	R	R	PRJEB9680	SAMEA2535194	ERR553179	ftp.sra.ebi.ac.uk/vol1/fastq/ERR553/ERR553179/ERR553179_1.fastq.gz;ftp.sra.ebi.ac.uk/vol1/fastq/ERR553/ERR553179/ERR553179_2.fastq.gz
3003-06	validation	R	R	NA	NA	R	R	PRJEB9680	SAMEA2533835	ERR551285	ftp.sra.ebi.ac.uk/vol1/fastq/ERR551/ERR551285/ERR551285_1.fastq.gz;ftp.sra.ebi.ac.uk/vol1/fastq/ERR551/ERR551285/ERR551285_2.fastq.gz
3004-06	validation	S	R	NA	NA	R	R	PRJEB9680	SAMEA2534311	ERR551952	ftp.sra.ebi.ac.uk/vol1/fastq/ERR551/ERR551952/ERR551952_1.fastq.gz;ftp.sra.ebi.ac.uk/vol1/fastq/ERR551/ERR551952/ERR551952_2.fastq.gz
3009-04	validation	R	R	NA	NA	R	R	PRJEB9680	SAMEA2534554	ERR552301	ftp.sra.ebi.ac.uk/vol1/fastq/ERR552/ERR552301/ERR552301_1.fastq.gz;ftp.sra.ebi.ac.uk/vol1/fastq/ERR552/ERR552301/ERR552301_2.fastq.gz
3014-04	validation	R	R	NA	NA	R	R	PRJEB9680	SAMEA2533962	ERR551466	ftp.sra.ebi.ac.uk/vol1/fastq/ERR551/ERR551466/ERR551466_1.fastq.gz;ftp.sra.ebi.ac.uk/vol1/fastq/ERR551/ERR551466/ERR551466_2.fastq.gz
3014-08	validation	S	S	NA	NA	S	S	PRJEB9680	SAMEA2534998	ERR552918	ftp.sra.ebi.ac.uk/vol1/fastq/ERR552/ERR552918/ERR552918_1.fastq.gz;ftp.sra.ebi.ac.uk/vol1/fastq/ERR552/ERR552918/ERR552918_2.fastq.gz
3015-05	validation	S	S	NA	NA	S	S	PRJEB7281	SAMEA2534335	ERR551990	ftp.sra.ebi.ac.uk/vol1/fastq/ERR551/ERR551990/ERR551990_1.fastq.gz;ftp.sra.ebi.ac.uk/vol1/fastq/ERR551/ERR551990/ERR551990_2.fastq.gz
3015-08	validation	S	S	NA	NA	S	S	PRJEB9680	SAMEA2533407	ERR550704	ftp.sra.ebi.ac.uk/vol1/fastq/ERR550/ERR550704/ERR550704_1.fastq.gz;ftp.sra.ebi.ac.uk/vol1/fastq/ERR550/ERR550704/ERR550704_2.fastq.gz
3032-06	validation	S	S	NA	NA	S	S	PRJEB9680	SAMEA2534390	ERR552066	ftp.sra.ebi.ac.uk/vol1/fastq/ERR552/ERR552066/ERR552066_1.fastq.gz;ftp.sra.ebi.ac.uk/vol1/fastq/ERR552/ERR552066/ERR552066_2.fastq.gz
3055-05	validation	S	S	NA	NA	S	S	PRJEB9680	SAMEA2535224	ERR553225	ftp.sra.ebi.ac.uk/vol1/fastq/ERR553/ERR553225/ERR553225_1.fastq.gz;ftp.sra.ebi.ac.uk/vol1/fastq/ERR553/ERR553225/ERR553225_2.fastq.gz
3064-07	validation	S	S	NA	NA	S	S	PRJEB9680	SAMEA2534851	ERR552722	ftp.sra.ebi.ac.uk/vol1/fastq/ERR552/ERR552722/ERR552722_1.fastq.gz;ftp.sra.ebi.ac.uk/vol1/fastq/ERR552/ERR552722/ERR552722_2.fastq.gz
3082-05	validation	S	R	NA	NA	R	R	PRJEB9680	SAMEA2534248	ERR551862	ftp.sra.ebi.ac.uk/vol1/fastq/ERR551/ERR551862/ERR551862_1.fastq.gz;ftp.sra.ebi.ac.uk/vol1/fastq/ERR551/ERR551862/ERR551862_2.fastq.gz
3083-05	validation	R	R	NA	NA	R	R	PRJEB9680	SAMEA2533505	ERR550830	ftp.sra.ebi.ac.uk/vol1/fastq/ERR550/ERR550830/ERR550830_1.fastq.gz;ftp.sra.ebi.ac.uk/vol1/fastq/ERR550/ERR550830/ERR550830_2.fastq.gz
3084-05	validation	R	R	NA	NA	R	R	PRJEB9680	SAMEA2534721	ERR552545	ftp.sra.ebi.ac.uk/vol1/fastq/ERR552/ERR552545/ERR552545_1.fastq.gz;ftp.sra.ebi.ac.uk/vol1/fastq/ERR552/ERR552545/ERR552545_2.fastq.gz
3086-05	validation	R	R	NA	NA	R	R	PRJEB9680	SAMEA2533511	ERR550838	ftp.sra.ebi.ac.uk/vol1/fastq/ERR550/ERR550838/ERR550838_1.fastq.gz;ftp.sra.ebi.ac.uk/vol1/fastq/ERR550/ERR550838/ERR550838_2.fastq.gz
3087-05	validation	S	R	NA	NA	R	R	PRJEB9680	SAMEA2534623	ERR552398	ftp.sra.ebi.ac.uk/vol1/fastq/ERR552/ERR552398/ERR552398_1.fastq.gz;ftp.sra.ebi.ac.uk/vol1/fastq/ERR552/ERR552398/ERR552398_2.fastq.gz
3087-07	validation	S	R	NA	NA	S	R	PRJEB9680	SAMEA2534193	ERR551787	ftp.sra.ebi.ac.uk/vol1/fastq/ERR551/ERR551787/ERR551787_1.fastq.gz;ftp.sra.ebi.ac.uk/vol1/fastq/ERR551/ERR551787/ERR551787_2.fastq.gz
3088-06	validation	S	S	NA	NA	S	S	PRJEB9680	SAMEA2534760	ERR552602	ftp.sra.ebi.ac.uk/vol1/fastq/ERR552/ERR552602/ERR552602_1.fastq.gz;ftp.sra.ebi.ac.uk/vol1/fastq/ERR552/ERR552602/ERR552602_2.fastq.gz
3089-05	validation	R	R	NA	NA	R	R	PRJEB9680	SAMEA2534347	ERR552007	ftp.sra.ebi.ac.uk/vol1/fastq/ERR552/ERR552007/ERR552007_1.fastq.gz;ftp.sra.ebi.ac.uk/vol1/fastq/ERR552/ERR552007/ERR552007_2.fastq.gz
3109-11	validation	S	S	NA	NA	S	S	PRJEB9680	SAMEA2534529	ERR552269	ftp.sra.ebi.ac.uk/vol1/fastq/ERR552/ERR552269/ERR552269_1.fastq.gz;ftp.sra.ebi.ac.uk/vol1/fastq/ERR552/ERR552269/ERR552269_2.fastq.gz
3151-09	validation	S	S	NA	NA	S	S	PRJEB9680	SAMEA2533896	ERR551375	ftp.sra.ebi.ac.uk/vol1/fastq/ERR551/ERR551375/ERR551375_1.fastq.gz;ftp.sra.ebi.ac.uk/vol1/fastq/ERR551/ERR551375/ERR551375_2.fastq.gz
3176-05	validation	S	S	NA	NA	S	S	PRJEB9680	SAMEA2517424	ERR553084	ftp.sra.ebi.ac.uk/vol1/fastq/ERR553/ERR553084/ERR553084_1.fastq.gz;ftp.sra.ebi.ac.uk/vol1/fastq/ERR553/ERR553084/ERR553084_2.fastq.gz
3176-10	validation	R	R	R	NA	R	R	PRJEB9680	SAMEA2533795	ERR551236	ftp.sra.ebi.ac.uk/vol1/fastq/ERR551/ERR551236/ERR551236_1.fastq.gz;ftp.sra.ebi.ac.uk/vol1/fastq/ERR551/ERR551236/ERR551236_2.fastq.gz
3222-06	validation	S	S	NA	NA	S	S	PRJEB9680	SAMEA2535163	ERR553136	ftp.sra.ebi.ac.uk/vol1/fastq/ERR553/ERR553136/ERR553136_1.fastq.gz;ftp.sra.ebi.ac.uk/vol1/fastq/ERR553/ERR553136/ERR553136_2.fastq.gz
3223-06	validation	S	R	NA	NA	S	S	PRJEB9680	SAMEA2533575	ERR550936	ftp.sra.ebi.ac.uk/vol1/fastq/ERR550/ERR550936/ERR550936_1.fastq.gz;ftp.sra.ebi.ac.uk/vol1/fastq/ERR550/ERR550936/ERR550936_2.fastq.gz
3230-06	validation	S	S	NA	NA	S	S	PRJEB9680	SAMEA2533411	ERR550709	ftp.sra.ebi.ac.uk/vol1/fastq/ERR550/ERR550709/ERR550709_1.fastq.gz;ftp.sra.ebi.ac.uk/vol1/fastq/ERR550/ERR550709/ERR550709_2.fastq.gz
3251-10	validation	S	S	NA	NA	S	S	PRJEB9680	SAMEA2534932	ERR552827	ftp.sra.ebi.ac.uk/vol1/fastq/ERR552/ERR552827/ERR552827_1.fastq.gz;ftp.sra.ebi.ac.uk/vol1/fastq/ERR552/ERR552827/ERR552827_2.fastq.gz
3258-07	validation	S	S	NA	NA	S	S	PRJEB9680	SAMEA2534278	ERR551902	ftp.sra.ebi.ac.uk/vol1/fastq/ERR551/ERR551902/ERR551902_1.fastq.gz;ftp.sra.ebi.ac.uk/vol1/fastq/ERR551/ERR551902/ERR551902_2.fastq.gz
3269-06	validation	S	S	NA	NA	S	S	PRJEB9680	SAMEA2534450	ERR552155	ftp.sra.ebi.ac.uk/vol1/fastq/ERR552/ERR552155/ERR552155_1.fastq.gz;ftp.sra.ebi.ac.uk/vol1/fastq/ERR552/ERR552155/ERR552155_2.fastq.gz
3270-10	validation	S	S	NA	NA	S	S	PRJEB9680	SAMEA2533654	ERR551041	ftp.sra.ebi.ac.uk/vol1/fastq/ERR551/ERR551041/ERR551041_1.fastq.gz;ftp.sra.ebi.ac.uk/vol1/fastq/ERR551/ERR551041/ERR551041_2.fastq.gz
3271-10	validation	S	S	NA	NA	S	S	PRJEB9680	SAMEA2534787	ERR552639	ftp.sra.ebi.ac.uk/vol1/fastq/ERR552/ERR552639/ERR552639_1.fastq.gz;ftp.sra.ebi.ac.uk/vol1/fastq/ERR552/ERR552639/ERR552639_2.fastq.gz
3274-11	validation	S	S	NA	NA	S	S	PRJEB9680	SAMEA2534625	ERR552402	ftp.sra.ebi.ac.uk/vol1/fastq/ERR552/ERR552402/ERR552402_1.fastq.gz;ftp.sra.ebi.ac.uk/vol1/fastq/ERR552/ERR552402/ERR552402_2.fastq.gz
329-09	validation	S	S	NA	NA	S	S	PRJEB9680	SAMEA2534334	ERR551989	ftp.sra.ebi.ac.uk/vol1/fastq/ERR551/ERR551989/ERR551989_1.fastq.gz;ftp.sra.ebi.ac.uk/vol1/fastq/ERR551/ERR551989/ERR551989_2.fastq.gz
329-10	validation	S	S	NA	NA	S	S	PRJEB9680	SAMEA2533832	ERR551282	ftp.sra.ebi.ac.uk/vol1/fastq/ERR551/ERR551282/ERR551282_1.fastq.gz;ftp.sra.ebi.ac.uk/vol1/fastq/ERR551/ERR551282/ERR551282_2.fastq.gz
3302-10	validation	S	S	NA	NA	S	S	PRJEB9680	SAMEA2533712	ERR551117	ftp.sra.ebi.ac.uk/vol1/fastq/ERR551/ERR551117/ERR551117_1.fastq.gz;ftp.sra.ebi.ac.uk/vol1/fastq/ERR551/ERR551117/ERR551117_2.fastq.gz
3304-10	validation	S	S	NA	NA	S	S	PRJEB9680	SAMEA2533671	ERR551065	ftp.sra.ebi.ac.uk/vol1/fastq/ERR551/ERR551065/ERR551065_1.fastq.gz;ftp.sra.ebi.ac.uk/vol1/fastq/ERR551/ERR551065/ERR551065_2.fastq.gz
3305-05	validation	S	S	NA	NA	S	S	PRJEB9680	SAMEA2533706	ERR551110	ftp.sra.ebi.ac.uk/vol1/fastq/ERR551/ERR551110/ERR551110_1.fastq.gz;ftp.sra.ebi.ac.uk/vol1/fastq/ERR551/ERR551110/ERR551110_2.fastq.gz
3306-05	validation	S	S	NA	NA	S	S	PRJEB9680	SAMEA2534709	ERR552528	ftp.sra.ebi.ac.uk/vol1/fastq/ERR552/ERR552528/ERR552528_1.fastq.gz;ftp.sra.ebi.ac.uk/vol1/fastq/ERR552/ERR552528/ERR552528_2.fastq.gz
3316-05	validation	S	S	NA	NA	S	S	PRJEB9680	SAMEA2534972	ERR552871	ftp.sra.ebi.ac.uk/vol1/fastq/ERR552/ERR552871/ERR552871_1.fastq.gz;ftp.sra.ebi.ac.uk/vol1/fastq/ERR552/ERR552871/ERR552871_2.fastq.gz
3323-10	validation	S	S	NA	NA	S	S	PRJEB9680	SAMEA2534484	ERR552207	ftp.sra.ebi.ac.uk/vol1/fastq/ERR552/ERR552207/ERR552207_1.fastq.gz;ftp.sra.ebi.ac.uk/vol1/fastq/ERR552/ERR552207/ERR552207_2.fastq.gz
333-08	validation	S	S	NA	NA	S	S	PRJEB9680	SAMEA2535270	ERR553280	ftp.sra.ebi.ac.uk/vol1/fastq/ERR553/ERR553280/ERR553280_1.fastq.gz;ftp.sra.ebi.ac.uk/vol1/fastq/ERR553/ERR553280/ERR553280_2.fastq.gz
335-10	validation	S	S	NA	NA	S	S	PRJEB9680	SAMEA2535277	ERR553287	ftp.sra.ebi.ac.uk/vol1/fastq/ERR553/ERR553287/ERR553287_1.fastq.gz;ftp.sra.ebi.ac.uk/vol1/fastq/ERR553/ERR553287/ERR553287_2.fastq.gz
3361-08	validation	S	S	NA	NA	S	S	PRJEB9680	SAMEA2534825	ERR552691	ftp.sra.ebi.ac.uk/vol1/fastq/ERR552/ERR552691/ERR552691_1.fastq.gz;ftp.sra.ebi.ac.uk/vol1/fastq/ERR552/ERR552691/ERR552691_2.fastq.gz
3362-12	validation	S	S	NA	NA	S	S	PRJEB9680	SAMEA2534271	ERR551893	ftp.sra.ebi.ac.uk/vol1/fastq/ERR551/ERR551893/ERR551893_1.fastq.gz;ftp.sra.ebi.ac.uk/vol1/fastq/ERR551/ERR551893/ERR551893_2.fastq.gz
3363-05	validation	S	S	NA	NA	S	S	PRJEB9680	SAMEA2534883	ERR552759	ftp.sra.ebi.ac.uk/vol1/fastq/ERR552/ERR552759/ERR552759_1.fastq.gz;ftp.sra.ebi.ac.uk/vol1/fastq/ERR552/ERR552759/ERR552759_2.fastq.gz
3364-09	validation	S	S	NA	NA	S	S	PRJEB9680	SAMEA2534801	ERR552657	ftp.sra.ebi.ac.uk/vol1/fastq/ERR552/ERR552657/ERR552657_1.fastq.gz;ftp.sra.ebi.ac.uk/vol1/fastq/ERR552/ERR552657/ERR552657_2.fastq.gz
3373-06	validation	S	S	NA	NA	S	S	PRJEB9680	SAMEA2534915	ERR552804	ftp.sra.ebi.ac.uk/vol1/fastq/ERR552/ERR552804/ERR552804_1.fastq.gz;ftp.sra.ebi.ac.uk/vol1/fastq/ERR552/ERR552804/ERR552804_2.fastq.gz
340-08	validation	S	R	NA	NA	S	S	PRJEB9680	SAMEA2534101	ERR551663	ftp.sra.ebi.ac.uk/vol1/fastq/ERR551/ERR551663/ERR551663_1.fastq.gz;ftp.sra.ebi.ac.uk/vol1/fastq/ERR551/ERR551663/ERR551663_2.fastq.gz
3417-10	validation	S	S	NA	NA	S	S	PRJEB9680	SAMEA2534940	ERR552835	ftp.sra.ebi.ac.uk/vol1/fastq/ERR552/ERR552835/ERR552835_1.fastq.gz;ftp.sra.ebi.ac.uk/vol1/fastq/ERR552/ERR552835/ERR552835_2.fastq.gz
3422-09	validation	S	S	NA	NA	S	S	PRJEB9680	SAMEA2533817	ERR551267	ftp.sra.ebi.ac.uk/vol1/fastq/ERR551/ERR551267/ERR551267_1.fastq.gz;ftp.sra.ebi.ac.uk/vol1/fastq/ERR551/ERR551267/ERR551267_2.fastq.gz
3431-07	validation	S	S	NA	NA	S	S	PRJEB9680	SAMEA2535183	ERR553159	ftp.sra.ebi.ac.uk/vol1/fastq/ERR553/ERR553159/ERR553159_1.fastq.gz;ftp.sra.ebi.ac.uk/vol1/fastq/ERR553/ERR553159/ERR553159_2.fastq.gz
3434-07	validation	S	S	NA	NA	S	S	PRJEB9680	SAMEA2535096	ERR553048	ftp.sra.ebi.ac.uk/vol1/fastq/ERR553/ERR553048/ERR553048_1.fastq.gz;ftp.sra.ebi.ac.uk/vol1/fastq/ERR553/ERR553048/ERR553048_2.fastq.gz
3435-06	validation	S	S	NA	NA	S	S	PRJEB7281	SAMEA2533789	ERR551225	ftp.sra.ebi.ac.uk/vol1/fastq/ERR551/ERR551225/ERR551225_1.fastq.gz;ftp.sra.ebi.ac.uk/vol1/fastq/ERR551/ERR551225/ERR551225_2.fastq.gz
3437-06	validation	S	S	NA	NA	S	S	PRJEB9680	SAMEA2534546	ERR552290	ftp.sra.ebi.ac.uk/vol1/fastq/ERR552/ERR552290/ERR552290_1.fastq.gz;ftp.sra.ebi.ac.uk/vol1/fastq/ERR552/ERR552290/ERR552290_2.fastq.gz
3443-08	validation	S	S	NA	NA	S	S	PRJEB9680	SAMEA2534465	ERR552178	ftp.sra.ebi.ac.uk/vol1/fastq/ERR552/ERR552178/ERR552178_1.fastq.gz;ftp.sra.ebi.ac.uk/vol1/fastq/ERR552/ERR552178/ERR552178_2.fastq.gz
3454-10	validation	S	S	NA	NA	S	S	PRJEB7281	SAMEA2533593	ERR550957	ftp.sra.ebi.ac.uk/vol1/fastq/ERR550/ERR550957/ERR550957_1.fastq.gz;ftp.sra.ebi.ac.uk/vol1/fastq/ERR550/ERR550957/ERR550957_2.fastq.gz
3468-05	validation	S	S	NA	NA	S	S	PRJEB9680	SAMEA2534096	ERR551657	ftp.sra.ebi.ac.uk/vol1/fastq/ERR551/ERR551657/ERR551657_1.fastq.gz;ftp.sra.ebi.ac.uk/vol1/fastq/ERR551/ERR551657/ERR551657_2.fastq.gz
3484-07	validation	S	S	NA	NA	S	S	PRJEB9680	SAMEA2533404	ERR550700	ftp.sra.ebi.ac.uk/vol1/fastq/ERR550/ERR550700/ERR550700_1.fastq.gz;ftp.sra.ebi.ac.uk/vol1/fastq/ERR550/ERR550700/ERR550700_2.fastq.gz
3493-07	validation	S	S	NA	NA	S	S	PRJEB9680	SAMEA2534177	ERR551763	ftp.sra.ebi.ac.uk/vol1/fastq/ERR551/ERR551763/ERR551763_1.fastq.gz;ftp.sra.ebi.ac.uk/vol1/fastq/ERR551/ERR551763/ERR551763_2.fastq.gz
3496-10	validation	S	S	NA	NA	S	R	PRJEB9680	SAMEA2534735	ERR552564	ftp.sra.ebi.ac.uk/vol1/fastq/ERR552/ERR552564/ERR552564_1.fastq.gz;ftp.sra.ebi.ac.uk/vol1/fastq/ERR552/ERR552564/ERR552564_2.fastq.gz
3498-11	validation	S	S	NA	NA	S	S	PRJEB9680	SAMEA2534252	ERR551868	ftp.sra.ebi.ac.uk/vol1/fastq/ERR551/ERR551868/ERR551868_1.fastq.gz;ftp.sra.ebi.ac.uk/vol1/fastq/ERR551/ERR551868/ERR551868_2.fastq.gz
3501-05	validation	S	S	NA	NA	S	S	PRJEB9680	SAMEA2517425	ERR552680	ftp.sra.ebi.ac.uk/vol1/fastq/ERR552/ERR552680/ERR552680_1.fastq.gz;ftp.sra.ebi.ac.uk/vol1/fastq/ERR552/ERR552680/ERR552680_2.fastq.gz
3502-11	validation	S	S	NA	NA	S	S	PRJEB9680	SAMEA2533388	ERR550678	ftp.sra.ebi.ac.uk/vol1/fastq/ERR550/ERR550678/ERR550678_1.fastq.gz;ftp.sra.ebi.ac.uk/vol1/fastq/ERR550/ERR550678/ERR550678_2.fastq.gz
3523-11	validation	S	S	NA	NA	S	S	PRJEB9680	SAMEA2534957	ERR552856	ftp.sra.ebi.ac.uk/vol1/fastq/ERR552/ERR552856/ERR552856_1.fastq.gz;ftp.sra.ebi.ac.uk/vol1/fastq/ERR552/ERR552856/ERR552856_2.fastq.gz
3529-10	validation	S	S	NA	NA	S	S	PRJEB9680	SAMEA2534174	ERR551761	ftp.sra.ebi.ac.uk/vol1/fastq/ERR551/ERR551761/ERR551761_1.fastq.gz;ftp.sra.ebi.ac.uk/vol1/fastq/ERR551/ERR551761/ERR551761_2.fastq.gz
353-09	validation	S	S	NA	NA	S	S	PRJEB9680	SAMEA2534967	ERR552866	ftp.sra.ebi.ac.uk/vol1/fastq/ERR552/ERR552866/ERR552866_1.fastq.gz;ftp.sra.ebi.ac.uk/vol1/fastq/ERR552/ERR552866/ERR552866_2.fastq.gz
3536-10	validation	S	S	NA	NA	S	S	PRJEB9680	SAMEA2534881	ERR552757	ftp.sra.ebi.ac.uk/vol1/fastq/ERR552/ERR552757/ERR552757_1.fastq.gz;ftp.sra.ebi.ac.uk/vol1/fastq/ERR552/ERR552757/ERR552757_2.fastq.gz
3543-05	validation	S	S	NA	NA	S	S	PRJEB9680	SAMEA2517426	ERR553271	ftp.sra.ebi.ac.uk/vol1/fastq/ERR553/ERR553271/ERR553271_1.fastq.gz;ftp.sra.ebi.ac.uk/vol1/fastq/ERR553/ERR553271/ERR553271_2.fastq.gz
3555-09	validation	S	S	NA	NA	S	S	PRJEB9680	SAMEA2533990	ERR551505	ftp.sra.ebi.ac.uk/vol1/fastq/ERR551/ERR551505/ERR551505_1.fastq.gz;ftp.sra.ebi.ac.uk/vol1/fastq/ERR551/ERR551505/ERR551505_2.fastq.gz
3561-07	validation	S	S	NA	NA	S	S	PRJEB9680	SAMEA2534573	ERR552335	ftp.sra.ebi.ac.uk/vol1/fastq/ERR552/ERR552335/ERR552335_1.fastq.gz;ftp.sra.ebi.ac.uk/vol1/fastq/ERR552/ERR552335/ERR552335_2.fastq.gz
3599-08	validation	S	S	NA	NA	S	S	PRJEB9680	SAMEA2533577	ERR550938	ftp.sra.ebi.ac.uk/vol1/fastq/ERR550/ERR550938/ERR550938_1.fastq.gz;ftp.sra.ebi.ac.uk/vol1/fastq/ERR550/ERR550938/ERR550938_2.fastq.gz
3603-10	validation	S	S	NA	NA	S	R	PRJEB9680	SAMEA2535103	ERR553055	ftp.sra.ebi.ac.uk/vol1/fastq/ERR553/ERR553055/ERR553055_1.fastq.gz;ftp.sra.ebi.ac.uk/vol1/fastq/ERR553/ERR553055/ERR553055_2.fastq.gz
3604-07	validation	S	S	NA	NA	S	S	PRJEB9680	SAMEA2533565	ERR550924	ftp.sra.ebi.ac.uk/vol1/fastq/ERR550/ERR550924/ERR550924_1.fastq.gz;ftp.sra.ebi.ac.uk/vol1/fastq/ERR550/ERR550924/ERR550924_2.fastq.gz
3604-10	validation	S	S	NA	NA	S	S	PRJEB9680	SAMEA2533823	ERR551273	ftp.sra.ebi.ac.uk/vol1/fastq/ERR551/ERR551273/ERR551273_1.fastq.gz;ftp.sra.ebi.ac.uk/vol1/fastq/ERR551/ERR551273/ERR551273_2.fastq.gz
3606-11	validation	S	S	NA	NA	S	S	PRJEB9680	SAMEA2534430	ERR552126	ftp.sra.ebi.ac.uk/vol1/fastq/ERR552/ERR552126/ERR552126_1.fastq.gz;ftp.sra.ebi.ac.uk/vol1/fastq/ERR552/ERR552126/ERR552126_2.fastq.gz
3615-12	validation	S	S	NA	NA	S	S	PRJEB9680	SAMEA2534300	ERR551933	ftp.sra.ebi.ac.uk/vol1/fastq/ERR551/ERR551933/ERR551933_1.fastq.gz;ftp.sra.ebi.ac.uk/vol1/fastq/ERR551/ERR551933/ERR551933_2.fastq.gz
3625-11	validation	S	S	NA	NA	S	S	PRJEB9680	SAMEA2533895	ERR551374	ftp.sra.ebi.ac.uk/vol1/fastq/ERR551/ERR551374/ERR551374_1.fastq.gz;ftp.sra.ebi.ac.uk/vol1/fastq/ERR551/ERR551374/ERR551374_2.fastq.gz
3630-05	validation	S	S	NA	NA	S	S	PRJEB9680	SAMEA2534383	ERR552058	ftp.sra.ebi.ac.uk/vol1/fastq/ERR552/ERR552058/ERR552058_1.fastq.gz;ftp.sra.ebi.ac.uk/vol1/fastq/ERR552/ERR552058/ERR552058_2.fastq.gz
3652-06	validation	S	S	NA	NA	S	S	PRJEB9680	SAMEA2535208	ERR553202	ftp.sra.ebi.ac.uk/vol1/fastq/ERR553/ERR553202/ERR553202_1.fastq.gz;ftp.sra.ebi.ac.uk/vol1/fastq/ERR553/ERR553202/ERR553202_2.fastq.gz
3657-05	validation	S	S	NA	NA	S	R	PRJEB9680	SAMEA2534885	ERR552761	ftp.sra.ebi.ac.uk/vol1/fastq/ERR552/ERR552761/ERR552761_1.fastq.gz;ftp.sra.ebi.ac.uk/vol1/fastq/ERR552/ERR552761/ERR552761_2.fastq.gz
3662-10	validation	S	S	NA	NA	S	S	PRJEB9680	SAMEA2534404	ERR552085	ftp.sra.ebi.ac.uk/vol1/fastq/ERR552/ERR552085/ERR552085_1.fastq.gz;ftp.sra.ebi.ac.uk/vol1/fastq/ERR552/ERR552085/ERR552085_2.fastq.gz
3665-10	validation	S	S	NA	NA	S	S	PRJEB9680	SAMEA2534060	ERR551602	ftp.sra.ebi.ac.uk/vol1/fastq/ERR551/ERR551602/ERR551602_1.fastq.gz;ftp.sra.ebi.ac.uk/vol1/fastq/ERR551/ERR551602/ERR551602_2.fastq.gz
3670-04	validation	R	R	NA	NA	R	R	PRJEB9680	SAMEA2533459	ERR550773	ftp.sra.ebi.ac.uk/vol1/fastq/ERR550/ERR550773/ERR550773_1.fastq.gz;ftp.sra.ebi.ac.uk/vol1/fastq/ERR550/ERR550773/ERR550773_2.fastq.gz
3671-04	validation	R	R	NA	NA	R	R	PRJEB9680	SAMEA2535044	ERR552978	ftp.sra.ebi.ac.uk/vol1/fastq/ERR552/ERR552978/ERR552978_1.fastq.gz;ftp.sra.ebi.ac.uk/vol1/fastq/ERR552/ERR552978/ERR552978_2.fastq.gz
3672-04	validation	S	R	NA	NA	R	R	PRJEB9680	SAMEA2535008	ERR552931	ftp.sra.ebi.ac.uk/vol1/fastq/ERR552/ERR552931/ERR552931_1.fastq.gz;ftp.sra.ebi.ac.uk/vol1/fastq/ERR552/ERR552931/ERR552931_2.fastq.gz
3675-04	validation	S	R	NA	NA	R	R	PRJEB9680	SAMEA2534002	ERR551528	ftp.sra.ebi.ac.uk/vol1/fastq/ERR551/ERR551528/ERR551528_1.fastq.gz;ftp.sra.ebi.ac.uk/vol1/fastq/ERR551/ERR551528/ERR551528_2.fastq.gz
3676-04	validation	R	R	NA	NA	R	R	PRJEB9680	SAMEA2535041	ERR552973	ftp.sra.ebi.ac.uk/vol1/fastq/ERR552/ERR552973/ERR552973_1.fastq.gz;ftp.sra.ebi.ac.uk/vol1/fastq/ERR552/ERR552973/ERR552973_2.fastq.gz
3677-04	validation	R	R	NA	NA	R	R	PRJEB9680	SAMEA2534509	ERR552244	ftp.sra.ebi.ac.uk/vol1/fastq/ERR552/ERR552244/ERR552244_1.fastq.gz;ftp.sra.ebi.ac.uk/vol1/fastq/ERR552/ERR552244/ERR552244_2.fastq.gz
3678-04	validation	R	R	NA	NA	R	R	PRJEB9680	SAMEA2533636	ERR551016	ftp.sra.ebi.ac.uk/vol1/fastq/ERR551/ERR551016/ERR551016_1.fastq.gz;ftp.sra.ebi.ac.uk/vol1/fastq/ERR551/ERR551016/ERR551016_2.fastq.gz
3691-08	validation	S	S	NA	NA	S	S	PRJEB9680	SAMEA2533689	ERR551087	ftp.sra.ebi.ac.uk/vol1/fastq/ERR551/ERR551087/ERR551087_1.fastq.gz;ftp.sra.ebi.ac.uk/vol1/fastq/ERR551/ERR551087/ERR551087_2.fastq.gz
3692-05	validation	S	S	NA	NA	S	S	PRJEB9680	SAMEA2533924	ERR551413	ftp.sra.ebi.ac.uk/vol1/fastq/ERR551/ERR551413/ERR551413_1.fastq.gz;ftp.sra.ebi.ac.uk/vol1/fastq/ERR551/ERR551413/ERR551413_2.fastq.gz
3692-08	validation	S	S	NA	NA	S	S	PRJEB9680	SAMEA2533352	ERR550630	ftp.sra.ebi.ac.uk/vol1/fastq/ERR550/ERR550630/ERR550630_1.fastq.gz;ftp.sra.ebi.ac.uk/vol1/fastq/ERR550/ERR550630/ERR550630_2.fastq.gz
3694-05	validation	S	S	NA	NA	S	S	PRJEB9680	SAMEA2533415	ERR550714	ftp.sra.ebi.ac.uk/vol1/fastq/ERR550/ERR550714/ERR550714_1.fastq.gz;ftp.sra.ebi.ac.uk/vol1/fastq/ERR550/ERR550714/ERR550714_2.fastq.gz
3695-10	validation	S	S	NA	NA	S	S	PRJEB9680	SAMEA2534927	ERR552820	ftp.sra.ebi.ac.uk/vol1/fastq/ERR552/ERR552820/ERR552820_1.fastq.gz;ftp.sra.ebi.ac.uk/vol1/fastq/ERR552/ERR552820/ERR552820_2.fastq.gz
3696-10	validation	S	S	NA	NA	S	S	PRJEB9680	SAMEA2534337	ERR551993	ftp.sra.ebi.ac.uk/vol1/fastq/ERR551/ERR551993/ERR551993_1.fastq.gz;ftp.sra.ebi.ac.uk/vol1/fastq/ERR551/ERR551993/ERR551993_2.fastq.gz
3699-10	validation	S	S	NA	NA	S	S	PRJEB9680	SAMEA2534231	ERR551840	ftp.sra.ebi.ac.uk/vol1/fastq/ERR551/ERR551840/ERR551840_1.fastq.gz;ftp.sra.ebi.ac.uk/vol1/fastq/ERR551/ERR551840/ERR551840_2.fastq.gz
37-06	validation	S	S	NA	NA	S	S	PRJEB9680	SAMEA2535206	ERR553199	ftp.sra.ebi.ac.uk/vol1/fastq/ERR553/ERR553199/ERR553199_1.fastq.gz;ftp.sra.ebi.ac.uk/vol1/fastq/ERR553/ERR553199/ERR553199_2.fastq.gz
3709-08	validation	S	S	NA	NA	S	S	PRJEB9680	SAMEA2533634	ERR551013	ftp.sra.ebi.ac.uk/vol1/fastq/ERR551/ERR551013/ERR551013_1.fastq.gz;ftp.sra.ebi.ac.uk/vol1/fastq/ERR551/ERR551013/ERR551013_2.fastq.gz
3717-07	validation	S	S	NA	NA	S	S	PRJEB9680	SAMEA2533762	ERR551188	ftp.sra.ebi.ac.uk/vol1/fastq/ERR551/ERR551188/ERR551188_1.fastq.gz;ftp.sra.ebi.ac.uk/vol1/fastq/ERR551/ERR551188/ERR551188_2.fastq.gz
3766-11	validation	S	R	NA	NA	S	S	PRJEB9680	SAMEA2533447	ERR550755	ftp.sra.ebi.ac.uk/vol1/fastq/ERR550/ERR550755/ERR550755_1.fastq.gz;ftp.sra.ebi.ac.uk/vol1/fastq/ERR550/ERR550755/ERR550755_2.fastq.gz
377-09	validation	S	S	NA	NA	S	S	PRJEB9680	SAMEA2533939	ERR551434	ftp.sra.ebi.ac.uk/vol1/fastq/ERR551/ERR551434/ERR551434_1.fastq.gz;ftp.sra.ebi.ac.uk/vol1/fastq/ERR551/ERR551434/ERR551434_2.fastq.gz
3796-11	validation	S	S	NA	NA	S	S	PRJEB9680	SAMEA2534238	ERR551849	ftp.sra.ebi.ac.uk/vol1/fastq/ERR551/ERR551849/ERR551849_1.fastq.gz;ftp.sra.ebi.ac.uk/vol1/fastq/ERR551/ERR551849/ERR551849_2.fastq.gz
3798-11	validation	S	S	NA	NA	S	S	PRJEB9680	SAMEA2533961	ERR551463	ftp.sra.ebi.ac.uk/vol1/fastq/ERR551/ERR551463/ERR551463_1.fastq.gz;ftp.sra.ebi.ac.uk/vol1/fastq/ERR551/ERR551463/ERR551463_2.fastq.gz
3800-05	validation	R	R	NA	NA	R	R	PRJEB9680	SAMEA2534326	ERR551974	ftp.sra.ebi.ac.uk/vol1/fastq/ERR551/ERR551974/ERR551974_1.fastq.gz;ftp.sra.ebi.ac.uk/vol1/fastq/ERR551/ERR551974/ERR551974_2.fastq.gz
3806-05	validation	R	R	NA	NA	R	R	PRJEB9680	SAMEA2534564	ERR552322	ftp.sra.ebi.ac.uk/vol1/fastq/ERR552/ERR552322/ERR552322_1.fastq.gz;ftp.sra.ebi.ac.uk/vol1/fastq/ERR552/ERR552322/ERR552322_2.fastq.gz
3811-05	validation	R	R	NA	NA	R	R	PRJEB7281	SAMEA2533887	ERR551360	ftp.sra.ebi.ac.uk/vol1/fastq/ERR551/ERR551360/ERR551360_1.fastq.gz;ftp.sra.ebi.ac.uk/vol1/fastq/ERR551/ERR551360/ERR551360_2.fastq.gz
38-12	validation	S	S	NA	NA	S	S	PRJEB9680	SAMEA2533439	ERR550745	ftp.sra.ebi.ac.uk/vol1/fastq/ERR550/ERR550745/ERR550745_1.fastq.gz;ftp.sra.ebi.ac.uk/vol1/fastq/ERR550/ERR550745/ERR550745_2.fastq.gz
3826-09	validation	S	S	NA	NA	S	S	PRJEB9680	SAMEA2534817	ERR552683	ftp.sra.ebi.ac.uk/vol1/fastq/ERR552/ERR552683/ERR552683_1.fastq.gz;ftp.sra.ebi.ac.uk/vol1/fastq/ERR552/ERR552683/ERR552683_2.fastq.gz
3827-09	validation	S	S	NA	NA	S	S	PRJEB9680	SAMEA2533877	ERR551351	ftp.sra.ebi.ac.uk/vol1/fastq/ERR551/ERR551351/ERR551351_1.fastq.gz;ftp.sra.ebi.ac.uk/vol1/fastq/ERR551/ERR551351/ERR551351_2.fastq.gz
3846-10	validation	S	S	NA	NA	S	S	PRJEB9680	SAMEA2533845	ERR551301	ftp.sra.ebi.ac.uk/vol1/fastq/ERR551/ERR551301/ERR551301_1.fastq.gz;ftp.sra.ebi.ac.uk/vol1/fastq/ERR551/ERR551301/ERR551301_2.fastq.gz
3862-09	validation	S	S	NA	NA	S	S	PRJEB9680	SAMEA2533487	ERR550811	ftp.sra.ebi.ac.uk/vol1/fastq/ERR550/ERR550811/ERR550811_1.fastq.gz;ftp.sra.ebi.ac.uk/vol1/fastq/ERR550/ERR550811/ERR550811_2.fastq.gz
3866-09	validation	S	S	NA	NA	S	S	PRJEB9680	SAMEA2533979	ERR551490	ftp.sra.ebi.ac.uk/vol1/fastq/ERR551/ERR551490/ERR551490_1.fastq.gz;ftp.sra.ebi.ac.uk/vol1/fastq/ERR551/ERR551490/ERR551490_2.fastq.gz
3901-05	validation	S	S	NA	NA	S	S	PRJEB9680	SAMEA2533529	ERR550865	ftp.sra.ebi.ac.uk/vol1/fastq/ERR550/ERR550865/ERR550865_1.fastq.gz;ftp.sra.ebi.ac.uk/vol1/fastq/ERR550/ERR550865/ERR550865_2.fastq.gz
3903-09	validation	S	S	NA	NA	S	S	PRJEB9680	SAMEA2534460	ERR552168	ftp.sra.ebi.ac.uk/vol1/fastq/ERR552/ERR552168/ERR552168_1.fastq.gz;ftp.sra.ebi.ac.uk/vol1/fastq/ERR552/ERR552168/ERR552168_2.fastq.gz
3929-10	validation	S	S	NA	NA	S	S	PRJEB9680	SAMEA2517445	ERR552212	ftp.sra.ebi.ac.uk/vol1/fastq/ERR552/ERR552212/ERR552212_1.fastq.gz;ftp.sra.ebi.ac.uk/vol1/fastq/ERR552/ERR552212/ERR552212_2.fastq.gz
3930-06	validation	S	S	NA	NA	S	S	PRJEB9680	SAMEA2534233	ERR551842	ftp.sra.ebi.ac.uk/vol1/fastq/ERR551/ERR551842/ERR551842_1.fastq.gz;ftp.sra.ebi.ac.uk/vol1/fastq/ERR551/ERR551842/ERR551842_2.fastq.gz
3941-08	validation	S	S	NA	NA	S	S	PRJEB9680	SAMEA2533904	ERR551388	ftp.sra.ebi.ac.uk/vol1/fastq/ERR551/ERR551388/ERR551388_1.fastq.gz;ftp.sra.ebi.ac.uk/vol1/fastq/ERR551/ERR551388/ERR551388_2.fastq.gz
3944-06	validation	S	R	NA	NA	S	S	PRJEB7281	SAMEA2534464	ERR552177	ftp.sra.ebi.ac.uk/vol1/fastq/ERR552/ERR552177/ERR552177_1.fastq.gz;ftp.sra.ebi.ac.uk/vol1/fastq/ERR552/ERR552177/ERR552177_2.fastq.gz
3974-05	validation	S	R	NA	NA	R	S	PRJEB9680	SAMEA2534618	ERR552391	ftp.sra.ebi.ac.uk/vol1/fastq/ERR552/ERR552391/ERR552391_1.fastq.gz;ftp.sra.ebi.ac.uk/vol1/fastq/ERR552/ERR552391/ERR552391_2.fastq.gz
3980-06	validation	S	S	NA	NA	S	S	PRJEB9680	SAMEA2535153	ERR553119	ftp.sra.ebi.ac.uk/vol1/fastq/ERR553/ERR553119/ERR553119_1.fastq.gz;ftp.sra.ebi.ac.uk/vol1/fastq/ERR553/ERR553119/ERR553119_2.fastq.gz
3986-07	validation	S	S	NA	NA	S	S	PRJEB9680	SAMEA2533680	ERR551077	ftp.sra.ebi.ac.uk/vol1/fastq/ERR551/ERR551077/ERR551077_1.fastq.gz;ftp.sra.ebi.ac.uk/vol1/fastq/ERR551/ERR551077/ERR551077_2.fastq.gz
3987-07	validation	S	S	NA	NA	S	S	PRJEB9680	SAMEA2533516	ERR550846	ftp.sra.ebi.ac.uk/vol1/fastq/ERR550/ERR550846/ERR550846_1.fastq.gz;ftp.sra.ebi.ac.uk/vol1/fastq/ERR550/ERR550846/ERR550846_2.fastq.gz
4003-05	validation	S	S	NA	NA	S	S	PRJEB9680	SAMEA2533827	ERR551277	ftp.sra.ebi.ac.uk/vol1/fastq/ERR551/ERR551277/ERR551277_1.fastq.gz;ftp.sra.ebi.ac.uk/vol1/fastq/ERR551/ERR551277/ERR551277_2.fastq.gz
4003-11	validation	S	S	NA	NA	S	S	PRJEB9680	SAMEA2533926	ERR551415	ftp.sra.ebi.ac.uk/vol1/fastq/ERR551/ERR551415/ERR551415_1.fastq.gz;ftp.sra.ebi.ac.uk/vol1/fastq/ERR551/ERR551415/ERR551415_2.fastq.gz
4004-05	validation	S	S	NA	NA	S	S	PRJEB9680	SAMEA2533681	ERR551078	ftp.sra.ebi.ac.uk/vol1/fastq/ERR551/ERR551078/ERR551078_1.fastq.gz;ftp.sra.ebi.ac.uk/vol1/fastq/ERR551/ERR551078/ERR551078_2.fastq.gz
4004-11	validation	S	S	NA	NA	S	S	PRJEB9680	SAMEA2534591	ERR552355	ftp.sra.ebi.ac.uk/vol1/fastq/ERR552/ERR552355/ERR552355_1.fastq.gz;ftp.sra.ebi.ac.uk/vol1/fastq/ERR552/ERR552355/ERR552355_2.fastq.gz
4005-05	validation	S	S	NA	NA	S	S	PRJEB9680	SAMEA2533698	ERR551097	ftp.sra.ebi.ac.uk/vol1/fastq/ERR551/ERR551097/ERR551097_1.fastq.gz;ftp.sra.ebi.ac.uk/vol1/fastq/ERR551/ERR551097/ERR551097_2.fastq.gz
4063-09	validation	S	S	NA	NA	S	S	PRJEB9680	SAMEA2534532	ERR552272	ftp.sra.ebi.ac.uk/vol1/fastq/ERR552/ERR552272/ERR552272_1.fastq.gz;ftp.sra.ebi.ac.uk/vol1/fastq/ERR552/ERR552272/ERR552272_2.fastq.gz
4080-07	validation	S	S	NA	NA	S	S	PRJEB9680	SAMEA2533957	ERR551458	ftp.sra.ebi.ac.uk/vol1/fastq/ERR551/ERR551458/ERR551458_1.fastq.gz;ftp.sra.ebi.ac.uk/vol1/fastq/ERR551/ERR551458/ERR551458_2.fastq.gz
4117-12	validation	S	S	NA	NA	S	S	PRJEB9680	SAMEA2534613	ERR552385	ftp.sra.ebi.ac.uk/vol1/fastq/ERR552/ERR552385/ERR552385_1.fastq.gz;ftp.sra.ebi.ac.uk/vol1/fastq/ERR552/ERR552385/ERR552385_2.fastq.gz
4122-12	validation	S	S	NA	NA	S	S	PRJEB9680	SAMEA2533350	ERR550628	ftp.sra.ebi.ac.uk/vol1/fastq/ERR550/ERR550628/ERR550628_1.fastq.gz;ftp.sra.ebi.ac.uk/vol1/fastq/ERR550/ERR550628/ERR550628_2.fastq.gz
4129-11	validation	S	S	NA	NA	S	S	PRJEB9680	SAMEA2535230	ERR553231	ftp.sra.ebi.ac.uk/vol1/fastq/ERR553/ERR553231/ERR553231_1.fastq.gz;ftp.sra.ebi.ac.uk/vol1/fastq/ERR553/ERR553231/ERR553231_2.fastq.gz
4132-07	validation	S	S	NA	NA	S	S	PRJEB9680	SAMEA2535019	ERR552943	ftp.sra.ebi.ac.uk/vol1/fastq/ERR552/ERR552943/ERR552943_1.fastq.gz;ftp.sra.ebi.ac.uk/vol1/fastq/ERR552/ERR552943/ERR552943_2.fastq.gz
4147-10	validation	S	S	NA	NA	S	S	PRJEB9680	SAMEA2533471	ERR550791	ftp.sra.ebi.ac.uk/vol1/fastq/ERR550/ERR550791/ERR550791_1.fastq.gz;ftp.sra.ebi.ac.uk/vol1/fastq/ERR550/ERR550791/ERR550791_2.fastq.gz
4157-06	validation	S	S	NA	NA	S	S	PRJEB9680	SAMEA2535347	ERR553374	ftp.sra.ebi.ac.uk/vol1/fastq/ERR553/ERR553374/ERR553374_1.fastq.gz;ftp.sra.ebi.ac.uk/vol1/fastq/ERR553/ERR553374/ERR553374_2.fastq.gz
418-08	validation	S	S	NA	NA	S	S	PRJEB9680	SAMEA2535181	ERR553158	ftp.sra.ebi.ac.uk/vol1/fastq/ERR553/ERR553158/ERR553158_1.fastq.gz;ftp.sra.ebi.ac.uk/vol1/fastq/ERR553/ERR553158/ERR553158_2.fastq.gz
4203-06	validation	S	S	NA	NA	S	S	PRJEB9680	SAMEA2533943	ERR551441	ftp.sra.ebi.ac.uk/vol1/fastq/ERR551/ERR551441/ERR551441_1.fastq.gz;ftp.sra.ebi.ac.uk/vol1/fastq/ERR551/ERR551441/ERR551441_2.fastq.gz
4215-06	validation	S	S	NA	NA	S	S	PRJEB9680	SAMEA2535238	ERR553239	ftp.sra.ebi.ac.uk/vol1/fastq/ERR553/ERR553239/ERR553239_1.fastq.gz;ftp.sra.ebi.ac.uk/vol1/fastq/ERR553/ERR553239/ERR553239_2.fastq.gz
4220-07	validation	S	S	NA	NA	S	S	PRJEB9680	SAMEA2533562	ERR550921	ftp.sra.ebi.ac.uk/vol1/fastq/ERR550/ERR550921/ERR550921_1.fastq.gz;ftp.sra.ebi.ac.uk/vol1/fastq/ERR550/ERR550921/ERR550921_2.fastq.gz
425-06	validation	S	S	NA	NA	S	S	PRJEB9680	SAMEA2534854	ERR552727	ftp.sra.ebi.ac.uk/vol1/fastq/ERR552/ERR552727/ERR552727_1.fastq.gz;ftp.sra.ebi.ac.uk/vol1/fastq/ERR552/ERR552727/ERR552727_2.fastq.gz
4312-12	validation	S	S	NA	NA	S	S	PRJEB9680	SAMEA2534078	ERR551627	ftp.sra.ebi.ac.uk/vol1/fastq/ERR551/ERR551627/ERR551627_1.fastq.gz;ftp.sra.ebi.ac.uk/vol1/fastq/ERR551/ERR551627/ERR551627_2.fastq.gz
4342-06	validation	S	S	NA	NA	S	S	PRJEB9680	SAMEA2533373	ERR550660	ftp.sra.ebi.ac.uk/vol1/fastq/ERR550/ERR550660/ERR550660_1.fastq.gz;ftp.sra.ebi.ac.uk/vol1/fastq/ERR550/ERR550660/ERR550660_2.fastq.gz
4345-06	validation	S	S	NA	NA	S	S	PRJEB9680	SAMEA2534351	ERR552013	ftp.sra.ebi.ac.uk/vol1/fastq/ERR552/ERR552013/ERR552013_1.fastq.gz;ftp.sra.ebi.ac.uk/vol1/fastq/ERR552/ERR552013/ERR552013_2.fastq.gz
4347-06	validation	S	S	NA	NA	S	S	PRJEB9680	SAMEA2534063	ERR551608	ftp.sra.ebi.ac.uk/vol1/fastq/ERR551/ERR551608/ERR551608_1.fastq.gz;ftp.sra.ebi.ac.uk/vol1/fastq/ERR551/ERR551608/ERR551608_2.fastq.gz
4353-06	validation	S	S	NA	NA	S	S	PRJEB9680	SAMEA2533643	ERR551025	ftp.sra.ebi.ac.uk/vol1/fastq/ERR551/ERR551025/ERR551025_1.fastq.gz;ftp.sra.ebi.ac.uk/vol1/fastq/ERR551/ERR551025/ERR551025_2.fastq.gz
4355-06	validation	S	S	NA	NA	S	S	PRJEB9680	SAMEA2533790	ERR551229	ftp.sra.ebi.ac.uk/vol1/fastq/ERR551/ERR551229/ERR551229_1.fastq.gz;ftp.sra.ebi.ac.uk/vol1/fastq/ERR551/ERR551229/ERR551229_2.fastq.gz
4373-05	validation	S	S	NA	NA	S	S	PRJEB9680	SAMEA2533752	ERR551170	ftp.sra.ebi.ac.uk/vol1/fastq/ERR551/ERR551170/ERR551170_1.fastq.gz;ftp.sra.ebi.ac.uk/vol1/fastq/ERR551/ERR551170/ERR551170_2.fastq.gz
4375-05	validation	S	S	NA	NA	S	S	PRJEB9680	SAMEA2533638	ERR551018	ftp.sra.ebi.ac.uk/vol1/fastq/ERR551/ERR551018/ERR551018_1.fastq.gz;ftp.sra.ebi.ac.uk/vol1/fastq/ERR551/ERR551018/ERR551018_2.fastq.gz
4381-10	validation	R	R	NA	NA	R	S	PRJEB9680	SAMEA2533767	ERR551196	ftp.sra.ebi.ac.uk/vol1/fastq/ERR551/ERR551196/ERR551196_1.fastq.gz;ftp.sra.ebi.ac.uk/vol1/fastq/ERR551/ERR551196/ERR551196_2.fastq.gz
4382-05	validation	S	S	NA	NA	S	S	PRJEB9680	SAMEA2534068	ERR551612	ftp.sra.ebi.ac.uk/vol1/fastq/ERR551/ERR551612/ERR551612_1.fastq.gz;ftp.sra.ebi.ac.uk/vol1/fastq/ERR551/ERR551612/ERR551612_2.fastq.gz
4385-10	validation	S	R	NA	NA	S	R	PRJEB9680	SAMEA2533599	ERR550969	ftp.sra.ebi.ac.uk/vol1/fastq/ERR550/ERR550969/ERR550969_1.fastq.gz;ftp.sra.ebi.ac.uk/vol1/fastq/ERR550/ERR550969/ERR550969_2.fastq.gz
4386-12	validation	S	R	NA	NA	S	R	PRJEB9680	SAMEA2534609	ERR552379	ftp.sra.ebi.ac.uk/vol1/fastq/ERR552/ERR552379/ERR552379_1.fastq.gz;ftp.sra.ebi.ac.uk/vol1/fastq/ERR552/ERR552379/ERR552379_2.fastq.gz
4388-11	validation	S	R	NA	NA	S	R	PRJEB9680	SAMEA2533646	ERR551029	ftp.sra.ebi.ac.uk/vol1/fastq/ERR551/ERR551029/ERR551029_1.fastq.gz;ftp.sra.ebi.ac.uk/vol1/fastq/ERR551/ERR551029/ERR551029_2.fastq.gz
4403-05	validation	S	R	NA	NA	S	R	PRJEB7281	SAMEA2533583	ERR550947	ftp.sra.ebi.ac.uk/vol1/fastq/ERR550/ERR550947/ERR550947_1.fastq.gz;ftp.sra.ebi.ac.uk/vol1/fastq/ERR550/ERR550947/ERR550947_2.fastq.gz
4427-05	validation	S	S	NA	NA	S	S	PRJEB9680	SAMEA2534531	ERR552271	ftp.sra.ebi.ac.uk/vol1/fastq/ERR552/ERR552271/ERR552271_1.fastq.gz;ftp.sra.ebi.ac.uk/vol1/fastq/ERR552/ERR552271/ERR552271_2.fastq.gz
444-09	validation	S	S	NA	NA	S	S	PRJEB9680	SAMEA2534675	ERR552477	ftp.sra.ebi.ac.uk/vol1/fastq/ERR552/ERR552477/ERR552477_1.fastq.gz;ftp.sra.ebi.ac.uk/vol1/fastq/ERR552/ERR552477/ERR552477_2.fastq.gz
4456-05	validation	S	S	NA	NA	S	S	PRJEB9680	SAMEA2534933	ERR552828	ftp.sra.ebi.ac.uk/vol1/fastq/ERR552/ERR552828/ERR552828_1.fastq.gz;ftp.sra.ebi.ac.uk/vol1/fastq/ERR552/ERR552828/ERR552828_2.fastq.gz
4458-11	validation	S	S	NA	NA	S	S	PRJEB9680	SAMEA2534838	ERR552706	ftp.sra.ebi.ac.uk/vol1/fastq/ERR552/ERR552706/ERR552706_1.fastq.gz;ftp.sra.ebi.ac.uk/vol1/fastq/ERR552/ERR552706/ERR552706_2.fastq.gz
448-07	validation	S	S	NA	NA	S	S	PRJEB9680	SAMEA2534747	ERR552583	ftp.sra.ebi.ac.uk/vol1/fastq/ERR552/ERR552583/ERR552583_1.fastq.gz;ftp.sra.ebi.ac.uk/vol1/fastq/ERR552/ERR552583/ERR552583_2.fastq.gz
4484-07	validation	S	S	NA	NA	S	S	PRJEB7281	SAMEA2533997	ERR551520	ftp.sra.ebi.ac.uk/vol1/fastq/ERR551/ERR551520/ERR551520_1.fastq.gz;ftp.sra.ebi.ac.uk/vol1/fastq/ERR551/ERR551520/ERR551520_2.fastq.gz
4491-05	validation	R	R	NA	NA	R	R	PRJEB9680	SAMEA2534977	ERR552882	ftp.sra.ebi.ac.uk/vol1/fastq/ERR552/ERR552882/ERR552882_1.fastq.gz;ftp.sra.ebi.ac.uk/vol1/fastq/ERR552/ERR552882/ERR552882_2.fastq.gz
4524-06	validation	S	R	NA	NA	S	S	PRJEB9680	SAMEA2533693	ERR551091	ftp.sra.ebi.ac.uk/vol1/fastq/ERR551/ERR551091/ERR551091_1.fastq.gz;ftp.sra.ebi.ac.uk/vol1/fastq/ERR551/ERR551091/ERR551091_2.fastq.gz
4524-07	validation	S	R	NA	NA	S	R	PRJEB9680	SAMEA2535312	ERR553332	ftp.sra.ebi.ac.uk/vol1/fastq/ERR553/ERR553332/ERR553332_1.fastq.gz;ftp.sra.ebi.ac.uk/vol1/fastq/ERR553/ERR553332/ERR553332_2.fastq.gz
4526-07	validation	S	S	NA	NA	S	S	PRJEB9680	SAMEA2534936	ERR552832	ftp.sra.ebi.ac.uk/vol1/fastq/ERR552/ERR552832/ERR552832_1.fastq.gz;ftp.sra.ebi.ac.uk/vol1/fastq/ERR552/ERR552832/ERR552832_2.fastq.gz
4534-04	validation	R	R	NA	NA	R	R	PRJEB9680	SAMEA2533704	ERR551105	ftp.sra.ebi.ac.uk/vol1/fastq/ERR551/ERR551105/ERR551105_1.fastq.gz;ftp.sra.ebi.ac.uk/vol1/fastq/ERR551/ERR551105/ERR551105_2.fastq.gz
4536-04	validation	R	R	NA	NA	R	R	PRJEB9680	SAMEA2533670	ERR551063	ftp.sra.ebi.ac.uk/vol1/fastq/ERR551/ERR551063/ERR551063_1.fastq.gz;ftp.sra.ebi.ac.uk/vol1/fastq/ERR551/ERR551063/ERR551063_2.fastq.gz
4538-04	validation	S	R	NA	NA	R	R	PRJEB9680	SAMEA2533547	ERR550895	ftp.sra.ebi.ac.uk/vol1/fastq/ERR550/ERR550895/ERR550895_1.fastq.gz;ftp.sra.ebi.ac.uk/vol1/fastq/ERR550/ERR550895/ERR550895_2.fastq.gz
4539-04	validation	S	R	NA	NA	R	R	PRJEB9680	SAMEA2534496	ERR552226	ftp.sra.ebi.ac.uk/vol1/fastq/ERR552/ERR552226/ERR552226_1.fastq.gz;ftp.sra.ebi.ac.uk/vol1/fastq/ERR552/ERR552226/ERR552226_2.fastq.gz
4542-04	validation	R	R	NA	NA	R	R	PRJEB9680	SAMEA2533610	ERR550980	ftp.sra.ebi.ac.uk/vol1/fastq/ERR550/ERR550980/ERR550980_1.fastq.gz;ftp.sra.ebi.ac.uk/vol1/fastq/ERR550/ERR550980/ERR550980_2.fastq.gz
4543-04	validation	R	R	NA	NA	R	R	PRJEB9680	SAMEA2534045	ERR551582	ftp.sra.ebi.ac.uk/vol1/fastq/ERR551/ERR551582/ERR551582_1.fastq.gz;ftp.sra.ebi.ac.uk/vol1/fastq/ERR551/ERR551582/ERR551582_2.fastq.gz
4543-07	validation	S	S	NA	NA	S	S	PRJEB9680	SAMEA2533416	ERR550713	ftp.sra.ebi.ac.uk/vol1/fastq/ERR550/ERR550713/ERR550713_1.fastq.gz;ftp.sra.ebi.ac.uk/vol1/fastq/ERR550/ERR550713/ERR550713_2.fastq.gz
4544-04	validation	R	R	NA	NA	R	R	PRJEB9680	SAMEA2533466	ERR550784	ftp.sra.ebi.ac.uk/vol1/fastq/ERR550/ERR550784/ERR550784_1.fastq.gz;ftp.sra.ebi.ac.uk/vol1/fastq/ERR550/ERR550784/ERR550784_2.fastq.gz
4545-12	validation	S	S	NA	NA	S	S	PRJEB9680	SAMEA2533793	ERR551232	ftp.sra.ebi.ac.uk/vol1/fastq/ERR551/ERR551232/ERR551232_1.fastq.gz;ftp.sra.ebi.ac.uk/vol1/fastq/ERR551/ERR551232/ERR551232_2.fastq.gz
4546-04	validation	S	R	NA	NA	R	R	PRJEB7281	SAMEA2535134	ERR553098	ftp.sra.ebi.ac.uk/vol1/fastq/ERR553/ERR553098/ERR553098_1.fastq.gz;ftp.sra.ebi.ac.uk/vol1/fastq/ERR553/ERR553098/ERR553098_2.fastq.gz
4549-04	validation	S	R	NA	NA	R	R	PRJEB9680	SAMEA2534283	ERR551910	ftp.sra.ebi.ac.uk/vol1/fastq/ERR551/ERR551910/ERR551910_1.fastq.gz;ftp.sra.ebi.ac.uk/vol1/fastq/ERR551/ERR551910/ERR551910_2.fastq.gz
4555-09	validation	S	S	NA	NA	S	S	PRJEB9680	SAMEA2534786	ERR552638	ftp.sra.ebi.ac.uk/vol1/fastq/ERR552/ERR552638/ERR552638_1.fastq.gz;ftp.sra.ebi.ac.uk/vol1/fastq/ERR552/ERR552638/ERR552638_2.fastq.gz
4591-10	validation	S	S	NA	NA	S	S	PRJEB9680	SAMEA2533451	ERR550761	ftp.sra.ebi.ac.uk/vol1/fastq/ERR550/ERR550761/ERR550761_1.fastq.gz;ftp.sra.ebi.ac.uk/vol1/fastq/ERR550/ERR550761/ERR550761_2.fastq.gz
4615-05	validation	S	S	NA	NA	S	S	PRJEB9680	SAMEA2534281	ERR551908	ftp.sra.ebi.ac.uk/vol1/fastq/ERR551/ERR551908/ERR551908_1.fastq.gz;ftp.sra.ebi.ac.uk/vol1/fastq/ERR551/ERR551908/ERR551908_2.fastq.gz
4617-05	validation	S	S	NA	NA	S	S	PRJEB9680	SAMEA2533475	ERR550796	ftp.sra.ebi.ac.uk/vol1/fastq/ERR550/ERR550796/ERR550796_1.fastq.gz;ftp.sra.ebi.ac.uk/vol1/fastq/ERR550/ERR550796/ERR550796_2.fastq.gz
4628-09	validation	S	S	NA	NA	S	S	PRJEB9680	SAMEA2534439	ERR552137	ftp.sra.ebi.ac.uk/vol1/fastq/ERR552/ERR552137/ERR552137_1.fastq.gz;ftp.sra.ebi.ac.uk/vol1/fastq/ERR552/ERR552137/ERR552137_2.fastq.gz
4632-06	validation	S	S	NA	NA	S	R	PRJEB9680	SAMEA2535030	ERR552957	ftp.sra.ebi.ac.uk/vol1/fastq/ERR552/ERR552957/ERR552957_1.fastq.gz;ftp.sra.ebi.ac.uk/vol1/fastq/ERR552/ERR552957/ERR552957_2.fastq.gz
4632-09	validation	S	S	NA	NA	S	S	PRJEB9680	SAMEA2533807	ERR551252	ftp.sra.ebi.ac.uk/vol1/fastq/ERR551/ERR551252/ERR551252_1.fastq.gz;ftp.sra.ebi.ac.uk/vol1/fastq/ERR551/ERR551252/ERR551252_2.fastq.gz
4652-05	validation	S	S	NA	NA	S	S	PRJEB9680	SAMEA2533403	ERR550699	ftp.sra.ebi.ac.uk/vol1/fastq/ERR550/ERR550699/ERR550699_1.fastq.gz;ftp.sra.ebi.ac.uk/vol1/fastq/ERR550/ERR550699/ERR550699_2.fastq.gz
4660-09	validation	S	S	NA	NA	S	S	PRJEB9680	SAMEA2534498	ERR552227	ftp.sra.ebi.ac.uk/vol1/fastq/ERR552/ERR552227/ERR552227_1.fastq.gz;ftp.sra.ebi.ac.uk/vol1/fastq/ERR552/ERR552227/ERR552227_2.fastq.gz
4665-11	validation	S	S	NA	NA	S	S	PRJEB9680	SAMEA2534646	ERR552436	ftp.sra.ebi.ac.uk/vol1/fastq/ERR552/ERR552436/ERR552436_1.fastq.gz;ftp.sra.ebi.ac.uk/vol1/fastq/ERR552/ERR552436/ERR552436_2.fastq.gz
4682-08	validation	S	S	NA	NA	S	S	PRJEB9680	SAMEA2534443	ERR552145	ftp.sra.ebi.ac.uk/vol1/fastq/ERR552/ERR552145/ERR552145_1.fastq.gz;ftp.sra.ebi.ac.uk/vol1/fastq/ERR552/ERR552145/ERR552145_2.fastq.gz
4682-11	validation	S	S	NA	NA	S	S	PRJEB9680	SAMEA2533441	ERR550746	ftp.sra.ebi.ac.uk/vol1/fastq/ERR550/ERR550746/ERR550746_1.fastq.gz;ftp.sra.ebi.ac.uk/vol1/fastq/ERR550/ERR550746/ERR550746_2.fastq.gz
4686-05	validation	S	S	NA	NA	S	S	PRJEB9680	SAMEA2533871	ERR551344	ftp.sra.ebi.ac.uk/vol1/fastq/ERR551/ERR551344/ERR551344_1.fastq.gz;ftp.sra.ebi.ac.uk/vol1/fastq/ERR551/ERR551344/ERR551344_2.fastq.gz
4690-10	validation	S	S	NA	NA	S	S	PRJEB9680	SAMEA2534921	ERR552811	ftp.sra.ebi.ac.uk/vol1/fastq/ERR552/ERR552811/ERR552811_1.fastq.gz;ftp.sra.ebi.ac.uk/vol1/fastq/ERR552/ERR552811/ERR552811_2.fastq.gz
4702-11	validation	S	S	NA	NA	S	S	PRJEB9680	SAMEA2535356	ERR553387	ftp.sra.ebi.ac.uk/vol1/fastq/ERR553/ERR553387/ERR553387_1.fastq.gz;ftp.sra.ebi.ac.uk/vol1/fastq/ERR553/ERR553387/ERR553387_2.fastq.gz
4720-06	validation	S	S	NA	NA	S	S	PRJEB9680	SAMEA2534154	ERR551733	ftp.sra.ebi.ac.uk/vol1/fastq/ERR551/ERR551733/ERR551733_1.fastq.gz;ftp.sra.ebi.ac.uk/vol1/fastq/ERR551/ERR551733/ERR551733_2.fastq.gz
4725-08	validation	S	S	NA	NA	S	S	PRJEB9680	SAMEA2534332	ERR551988	ftp.sra.ebi.ac.uk/vol1/fastq/ERR551/ERR551988/ERR551988_1.fastq.gz;ftp.sra.ebi.ac.uk/vol1/fastq/ERR551/ERR551988/ERR551988_2.fastq.gz
4733-10	validation	S	R	NA	NA	S	S	PRJEB9680	SAMEA2534219	ERR551825	ftp.sra.ebi.ac.uk/vol1/fastq/ERR551/ERR551825/ERR551825_1.fastq.gz;ftp.sra.ebi.ac.uk/vol1/fastq/ERR551/ERR551825/ERR551825_2.fastq.gz
4740-11	validation	S	S	NA	NA	S	S	PRJEB9680	SAMEA2534054	ERR551594	ftp.sra.ebi.ac.uk/vol1/fastq/ERR551/ERR551594/ERR551594_1.fastq.gz;ftp.sra.ebi.ac.uk/vol1/fastq/ERR551/ERR551594/ERR551594_2.fastq.gz
475-09	validation	S	S	NA	NA	S	S	PRJEB9680	SAMEA2534667	ERR552464	ftp.sra.ebi.ac.uk/vol1/fastq/ERR552/ERR552464/ERR552464_1.fastq.gz;ftp.sra.ebi.ac.uk/vol1/fastq/ERR552/ERR552464/ERR552464_2.fastq.gz
4751-12	validation	S	R	NA	NA	S	R	PRJEB9680	SAMEA2533647	ERR551030	ftp.sra.ebi.ac.uk/vol1/fastq/ERR551/ERR551030/ERR551030_1.fastq.gz;ftp.sra.ebi.ac.uk/vol1/fastq/ERR551/ERR551030/ERR551030_2.fastq.gz
4757-09	validation	S	S	NA	NA	S	S	PRJEB9680	SAMEA2534322	ERR551968	ftp.sra.ebi.ac.uk/vol1/fastq/ERR551/ERR551968/ERR551968_1.fastq.gz;ftp.sra.ebi.ac.uk/vol1/fastq/ERR551/ERR551968/ERR551968_2.fastq.gz
4766-08	validation	S	S	NA	NA	S	S	PRJEB9680	SAMEA2533442	ERR550747	ftp.sra.ebi.ac.uk/vol1/fastq/ERR550/ERR550747/ERR550747_1.fastq.gz;ftp.sra.ebi.ac.uk/vol1/fastq/ERR550/ERR550747/ERR550747_2.fastq.gz
4790-09	validation	S	S	NA	NA	S	S	PRJEB9680	SAMEA2534962	ERR552861	ftp.sra.ebi.ac.uk/vol1/fastq/ERR552/ERR552861/ERR552861_1.fastq.gz;ftp.sra.ebi.ac.uk/vol1/fastq/ERR552/ERR552861/ERR552861_2.fastq.gz
4794-07	validation	S	S	NA	NA	S	S	PRJEB9680	SAMEA2533573	ERR550935	ftp.sra.ebi.ac.uk/vol1/fastq/ERR550/ERR550935/ERR550935_1.fastq.gz;ftp.sra.ebi.ac.uk/vol1/fastq/ERR550/ERR550935/ERR550935_2.fastq.gz
4814-12	validation	S	S	NA	NA	S	S	PRJEB9680	SAMEA2533660	ERR551047	ftp.sra.ebi.ac.uk/vol1/fastq/ERR551/ERR551047/ERR551047_1.fastq.gz;ftp.sra.ebi.ac.uk/vol1/fastq/ERR551/ERR551047/ERR551047_2.fastq.gz
4825-07	validation	S	S	NA	NA	S	S	PRJEB9680	SAMEA2534983	ERR552892	ftp.sra.ebi.ac.uk/vol1/fastq/ERR552/ERR552892/ERR552892_1.fastq.gz;ftp.sra.ebi.ac.uk/vol1/fastq/ERR552/ERR552892/ERR552892_2.fastq.gz
4833-12	validation	S	S	NA	NA	S	S	PRJEB9680	SAMEA2534882	ERR552758	ftp.sra.ebi.ac.uk/vol1/fastq/ERR552/ERR552758/ERR552758_1.fastq.gz;ftp.sra.ebi.ac.uk/vol1/fastq/ERR552/ERR552758/ERR552758_2.fastq.gz
4842-09	validation	S	S	NA	NA	S	S	PRJEB9680	SAMEA2535022	ERR552945	ftp.sra.ebi.ac.uk/vol1/fastq/ERR552/ERR552945/ERR552945_1.fastq.gz;ftp.sra.ebi.ac.uk/vol1/fastq/ERR552/ERR552945/ERR552945_2.fastq.gz
4851-12	validation	S	S	NA	NA	S	S	PRJEB9680	SAMEA2534608	ERR552378	ftp.sra.ebi.ac.uk/vol1/fastq/ERR552/ERR552378/ERR552378_1.fastq.gz;ftp.sra.ebi.ac.uk/vol1/fastq/ERR552/ERR552378/ERR552378_2.fastq.gz
4856-08	validation	S	S	NA	NA	S	S	PRJEB9680	SAMEA2534523	ERR552263	ftp.sra.ebi.ac.uk/vol1/fastq/ERR552/ERR552263/ERR552263_1.fastq.gz;ftp.sra.ebi.ac.uk/vol1/fastq/ERR552/ERR552263/ERR552263_2.fastq.gz
4858-08	validation	S	S	NA	NA	S	S	PRJEB9680	SAMEA2534190	ERR551784	ftp.sra.ebi.ac.uk/vol1/fastq/ERR551/ERR551784/ERR551784_1.fastq.gz;ftp.sra.ebi.ac.uk/vol1/fastq/ERR551/ERR551784/ERR551784_2.fastq.gz
4859-08	validation	S	S	NA	NA	S	S	PRJEB9680	SAMEA2535128	ERR553088	ftp.sra.ebi.ac.uk/vol1/fastq/ERR553/ERR553088/ERR553088_1.fastq.gz;ftp.sra.ebi.ac.uk/vol1/fastq/ERR553/ERR553088/ERR553088_2.fastq.gz
4863-08	validation	S	R	NA	NA	S	R	PRJEB9680	SAMEA2535002	ERR552923	ftp.sra.ebi.ac.uk/vol1/fastq/ERR552/ERR552923/ERR552923_1.fastq.gz;ftp.sra.ebi.ac.uk/vol1/fastq/ERR552/ERR552923/ERR552923_2.fastq.gz
4871-11	validation	S	S	NA	NA	S	S	PRJEB9680	SAMEA2534976	ERR552880	ftp.sra.ebi.ac.uk/vol1/fastq/ERR552/ERR552880/ERR552880_1.fastq.gz;ftp.sra.ebi.ac.uk/vol1/fastq/ERR552/ERR552880/ERR552880_2.fastq.gz
4872-11	validation	S	S	NA	NA	S	S	PRJEB9680	SAMEA2535175	ERR553150	ftp.sra.ebi.ac.uk/vol1/fastq/ERR553/ERR553150/ERR553150_1.fastq.gz;ftp.sra.ebi.ac.uk/vol1/fastq/ERR553/ERR553150/ERR553150_2.fastq.gz
4890-09	validation	S	S	NA	NA	S	S	PRJEB9680	SAMEA2534524	ERR552264	ftp.sra.ebi.ac.uk/vol1/fastq/ERR552/ERR552264/ERR552264_1.fastq.gz;ftp.sra.ebi.ac.uk/vol1/fastq/ERR552/ERR552264/ERR552264_2.fastq.gz
4898-12	validation	S	R	NA	NA	S	R	PRJEB9680	SAMEA2535154	ERR553120	ftp.sra.ebi.ac.uk/vol1/fastq/ERR553/ERR553120/ERR553120_1.fastq.gz;ftp.sra.ebi.ac.uk/vol1/fastq/ERR553/ERR553120/ERR553120_2.fastq.gz
4903-07	validation	S	S	NA	NA	S	S	PRJEB9680	SAMEA2534380	ERR552055	ftp.sra.ebi.ac.uk/vol1/fastq/ERR552/ERR552055/ERR552055_1.fastq.gz;ftp.sra.ebi.ac.uk/vol1/fastq/ERR552/ERR552055/ERR552055_2.fastq.gz
4904-07	validation	S	S	NA	NA	S	S	PRJEB9680	SAMEA2535053	ERR552988	ftp.sra.ebi.ac.uk/vol1/fastq/ERR552/ERR552988/ERR552988_1.fastq.gz;ftp.sra.ebi.ac.uk/vol1/fastq/ERR552/ERR552988/ERR552988_2.fastq.gz
4911-10	validation	S	S	NA	NA	S	S	PRJEB9680	SAMEA2533825	ERR551275	ftp.sra.ebi.ac.uk/vol1/fastq/ERR551/ERR551275/ERR551275_1.fastq.gz;ftp.sra.ebi.ac.uk/vol1/fastq/ERR551/ERR551275/ERR551275_2.fastq.gz
4932-05	validation	S	S	NA	NA	S	S	PRJEB9680	SAMEA2534266	ERR551886	ftp.sra.ebi.ac.uk/vol1/fastq/ERR551/ERR551886/ERR551886_1.fastq.gz;ftp.sra.ebi.ac.uk/vol1/fastq/ERR551/ERR551886/ERR551886_2.fastq.gz
4949-06	validation	S	S	NA	NA	S	S	PRJEB9680	SAMEA2534722	ERR552543	ftp.sra.ebi.ac.uk/vol1/fastq/ERR552/ERR552543/ERR552543_1.fastq.gz;ftp.sra.ebi.ac.uk/vol1/fastq/ERR552/ERR552543/ERR552543_2.fastq.gz
4951-06	validation	S	S	NA	NA	S	S	PRJEB9680	SAMEA2534611	ERR552382	ftp.sra.ebi.ac.uk/vol1/fastq/ERR552/ERR552382/ERR552382_1.fastq.gz;ftp.sra.ebi.ac.uk/vol1/fastq/ERR552/ERR552382/ERR552382_2.fastq.gz
4986-11	validation	S	S	NA	NA	S	S	PRJEB9680	SAMEA2534835	ERR552703	ftp.sra.ebi.ac.uk/vol1/fastq/ERR552/ERR552703/ERR552703_1.fastq.gz;ftp.sra.ebi.ac.uk/vol1/fastq/ERR552/ERR552703/ERR552703_2.fastq.gz
4989-09	validation	S	S	NA	NA	S	S	PRJEB9680	SAMEA2533510	ERR550839	ftp.sra.ebi.ac.uk/vol1/fastq/ERR550/ERR550839/ERR550839_1.fastq.gz;ftp.sra.ebi.ac.uk/vol1/fastq/ERR550/ERR550839/ERR550839_2.fastq.gz
4995-12	validation	S	S	NA	NA	S	S	PRJEB9680	SAMEA2535121	ERR553077	ftp.sra.ebi.ac.uk/vol1/fastq/ERR553/ERR553077/ERR553077_1.fastq.gz;ftp.sra.ebi.ac.uk/vol1/fastq/ERR553/ERR553077/ERR553077_2.fastq.gz
4997-12	validation	S	S	NA	NA	S	S	PRJEB9680	SAMEA2535226	ERR553227	ftp.sra.ebi.ac.uk/vol1/fastq/ERR553/ERR553227/ERR553227_1.fastq.gz;ftp.sra.ebi.ac.uk/vol1/fastq/ERR553/ERR553227/ERR553227_2.fastq.gz
5016-05	validation	S	S	NA	NA	S	S	PRJEB9680	SAMEA2534099	ERR551661	ftp.sra.ebi.ac.uk/vol1/fastq/ERR551/ERR551661/ERR551661_1.fastq.gz;ftp.sra.ebi.ac.uk/vol1/fastq/ERR551/ERR551661/ERR551661_2.fastq.gz
5017-10	validation	S	R	NA	NA	S	R	PRJEB9680	SAMEA2535209	ERR553203	ftp.sra.ebi.ac.uk/vol1/fastq/ERR553/ERR553203/ERR553203_1.fastq.gz;ftp.sra.ebi.ac.uk/vol1/fastq/ERR553/ERR553203/ERR553203_2.fastq.gz
5028-08	validation	S	S	NA	NA	S	S	PRJEB9680	SAMEA2534445	ERR552146	ftp.sra.ebi.ac.uk/vol1/fastq/ERR552/ERR552146/ERR552146_1.fastq.gz;ftp.sra.ebi.ac.uk/vol1/fastq/ERR552/ERR552146/ERR552146_2.fastq.gz
503-09	validation	S	S	NA	NA	S	S	PRJEB9680	SAMEA2534432	ERR552128	ftp.sra.ebi.ac.uk/vol1/fastq/ERR552/ERR552128/ERR552128_1.fastq.gz;ftp.sra.ebi.ac.uk/vol1/fastq/ERR552/ERR552128/ERR552128_2.fastq.gz
5052-11	validation	S	S	NA	NA	S	S	PRJEB9680	SAMEA2533834	ERR551286	ftp.sra.ebi.ac.uk/vol1/fastq/ERR551/ERR551286/ERR551286_1.fastq.gz;ftp.sra.ebi.ac.uk/vol1/fastq/ERR551/ERR551286/ERR551286_2.fastq.gz
5054-08	validation	S	S	NA	NA	S	S	PRJEB9680	SAMEA2535061	ERR553003	ftp.sra.ebi.ac.uk/vol1/fastq/ERR553/ERR553003/ERR553003_1.fastq.gz;ftp.sra.ebi.ac.uk/vol1/fastq/ERR553/ERR553003/ERR553003_2.fastq.gz
5055-05	validation	S	S	NA	NA	S	R	PRJEB9680	SAMEA2535083	ERR553033	ftp.sra.ebi.ac.uk/vol1/fastq/ERR553/ERR553033/ERR553033_1.fastq.gz;ftp.sra.ebi.ac.uk/vol1/fastq/ERR553/ERR553033/ERR553033_2.fastq.gz
5064-05	validation	S	S	NA	NA	S	S	PRJEB9680	SAMEA2535296	ERR553310	ftp.sra.ebi.ac.uk/vol1/fastq/ERR553/ERR553310/ERR553310_1.fastq.gz;ftp.sra.ebi.ac.uk/vol1/fastq/ERR553/ERR553310/ERR553310_2.fastq.gz
5065-05	validation	S	S	NA	NA	S	S	PRJEB9680	SAMEA2534183	ERR551774	ftp.sra.ebi.ac.uk/vol1/fastq/ERR551/ERR551774/ERR551774_1.fastq.gz;ftp.sra.ebi.ac.uk/vol1/fastq/ERR551/ERR551774/ERR551774_2.fastq.gz
5072-05	validation	S	S	NA	NA	S	S	PRJEB9680	SAMEA2535063	ERR553005	ftp.sra.ebi.ac.uk/vol1/fastq/ERR553/ERR553005/ERR553005_1.fastq.gz;ftp.sra.ebi.ac.uk/vol1/fastq/ERR553/ERR553005/ERR553005_2.fastq.gz
5073-05	validation	S	S	NA	NA	S	S	PRJEB9680	SAMEA2534619	ERR552394	ftp.sra.ebi.ac.uk/vol1/fastq/ERR552/ERR552394/ERR552394_1.fastq.gz;ftp.sra.ebi.ac.uk/vol1/fastq/ERR552/ERR552394/ERR552394_2.fastq.gz
5078-08	validation	S	S	NA	NA	S	S	PRJEB9680	SAMEA2534070	ERR551614	ftp.sra.ebi.ac.uk/vol1/fastq/ERR551/ERR551614/ERR551614_1.fastq.gz;ftp.sra.ebi.ac.uk/vol1/fastq/ERR551/ERR551614/ERR551614_2.fastq.gz
5141-06	validation	S	S	NA	NA	S	S	PRJEB9680	SAMEA2533354	ERR550632	ftp.sra.ebi.ac.uk/vol1/fastq/ERR550/ERR550632/ERR550632_1.fastq.gz;ftp.sra.ebi.ac.uk/vol1/fastq/ERR550/ERR550632/ERR550632_2.fastq.gz
5178-12	validation	S	S	NA	NA	S	S	PRJEB9680	SAMEA2534560	ERR552316	ftp.sra.ebi.ac.uk/vol1/fastq/ERR552/ERR552316/ERR552316_1.fastq.gz;ftp.sra.ebi.ac.uk/vol1/fastq/ERR552/ERR552316/ERR552316_2.fastq.gz
52-05	validation	S	S	NA	NA	S	S	PRJEB9680	SAMEA2534537	ERR552278	ftp.sra.ebi.ac.uk/vol1/fastq/ERR552/ERR552278/ERR552278_1.fastq.gz;ftp.sra.ebi.ac.uk/vol1/fastq/ERR552/ERR552278/ERR552278_2.fastq.gz
5217-09	validation	S	S	NA	NA	S	S	PRJEB9680	SAMEA2534724	ERR552547	ftp.sra.ebi.ac.uk/vol1/fastq/ERR552/ERR552547/ERR552547_1.fastq.gz;ftp.sra.ebi.ac.uk/vol1/fastq/ERR552/ERR552547/ERR552547_2.fastq.gz
5218-09	validation	S	S	NA	NA	S	S	PRJEB9680	SAMEA2533912	ERR551395	ftp.sra.ebi.ac.uk/vol1/fastq/ERR551/ERR551395/ERR551395_1.fastq.gz;ftp.sra.ebi.ac.uk/vol1/fastq/ERR551/ERR551395/ERR551395_2.fastq.gz
5233-09	validation	S	S	NA	NA	S	S	PRJEB9680	SAMEA2534963	ERR552862	ftp.sra.ebi.ac.uk/vol1/fastq/ERR552/ERR552862/ERR552862_1.fastq.gz;ftp.sra.ebi.ac.uk/vol1/fastq/ERR552/ERR552862/ERR552862_2.fastq.gz
5247-12	validation	S	S	NA	NA	S	S	PRJEB9680	SAMEA2534113	ERR551679	ftp.sra.ebi.ac.uk/vol1/fastq/ERR551/ERR551679/ERR551679_1.fastq.gz;ftp.sra.ebi.ac.uk/vol1/fastq/ERR551/ERR551679/ERR551679_2.fastq.gz
5249-07	validation	S	S	NA	NA	S	S	PRJEB9680	SAMEA2534700	ERR552512	ftp.sra.ebi.ac.uk/vol1/fastq/ERR552/ERR552512/ERR552512_1.fastq.gz;ftp.sra.ebi.ac.uk/vol1/fastq/ERR552/ERR552512/ERR552512_2.fastq.gz
5250-12	validation	S	S	NA	NA	S	S	PRJEB9680	SAMEA2533744	ERR551160	ftp.sra.ebi.ac.uk/vol1/fastq/ERR551/ERR551160/ERR551160_1.fastq.gz;ftp.sra.ebi.ac.uk/vol1/fastq/ERR551/ERR551160/ERR551160_2.fastq.gz
5252-12	validation	S	S	NA	NA	S	S	PRJEB9680	SAMEA2533714	ERR551120	ftp.sra.ebi.ac.uk/vol1/fastq/ERR551/ERR551120/ERR551120_1.fastq.gz;ftp.sra.ebi.ac.uk/vol1/fastq/ERR551/ERR551120/ERR551120_2.fastq.gz
5276-11	validation	S	S	NA	NA	S	S	PRJEB9680	SAMEA2533900	ERR551382	ftp.sra.ebi.ac.uk/vol1/fastq/ERR551/ERR551382/ERR551382_1.fastq.gz;ftp.sra.ebi.ac.uk/vol1/fastq/ERR551/ERR551382/ERR551382_2.fastq.gz
5277-08	validation	S	S	NA	NA	S	S	PRJEB9680	SAMEA2534610	ERR552381	ftp.sra.ebi.ac.uk/vol1/fastq/ERR552/ERR552381/ERR552381_1.fastq.gz;ftp.sra.ebi.ac.uk/vol1/fastq/ERR552/ERR552381/ERR552381_2.fastq.gz
5281-08	validation	S	S	NA	NA	S	S	PRJEB9680	SAMEA2533351	ERR550629	ftp.sra.ebi.ac.uk/vol1/fastq/ERR550/ERR550629/ERR550629_1.fastq.gz;ftp.sra.ebi.ac.uk/vol1/fastq/ERR550/ERR550629/ERR550629_2.fastq.gz
5291-06	validation	S	S	NA	NA	S	S	PRJEB9680	SAMEA2534958	ERR552857	ftp.sra.ebi.ac.uk/vol1/fastq/ERR552/ERR552857/ERR552857_1.fastq.gz;ftp.sra.ebi.ac.uk/vol1/fastq/ERR552/ERR552857/ERR552857_2.fastq.gz
5310-05	validation	S	S	NA	NA	S	S	PRJEB9680	SAMEA2535273	ERR553283	ftp.sra.ebi.ac.uk/vol1/fastq/ERR553/ERR553283/ERR553283_1.fastq.gz;ftp.sra.ebi.ac.uk/vol1/fastq/ERR553/ERR553283/ERR553283_2.fastq.gz
5310-11	validation	S	S	NA	NA	S	S	PRJEB9680	SAMEA2534850	ERR552721	ftp.sra.ebi.ac.uk/vol1/fastq/ERR552/ERR552721/ERR552721_1.fastq.gz;ftp.sra.ebi.ac.uk/vol1/fastq/ERR552/ERR552721/ERR552721_2.fastq.gz
5311-05	validation	S	S	NA	NA	S	S	PRJEB9680	SAMEA2533374	ERR550661	ftp.sra.ebi.ac.uk/vol1/fastq/ERR550/ERR550661/ERR550661_1.fastq.gz;ftp.sra.ebi.ac.uk/vol1/fastq/ERR550/ERR550661/ERR550661_2.fastq.gz
5313-05	validation	S	S	NA	NA	S	S	PRJEB9680	SAMEA2534872	ERR552749	ftp.sra.ebi.ac.uk/vol1/fastq/ERR552/ERR552749/ERR552749_1.fastq.gz;ftp.sra.ebi.ac.uk/vol1/fastq/ERR552/ERR552749/ERR552749_2.fastq.gz
5318-09	validation	S	S	NA	NA	S	S	PRJEB9680	SAMEA2534064	ERR551607	ftp.sra.ebi.ac.uk/vol1/fastq/ERR551/ERR551607/ERR551607_1.fastq.gz;ftp.sra.ebi.ac.uk/vol1/fastq/ERR551/ERR551607/ERR551607_2.fastq.gz
5325-09	validation	S	S	NA	NA	S	S	PRJEB9680	SAMEA2534504	ERR552235	ftp.sra.ebi.ac.uk/vol1/fastq/ERR552/ERR552235/ERR552235_1.fastq.gz;ftp.sra.ebi.ac.uk/vol1/fastq/ERR552/ERR552235/ERR552235_2.fastq.gz
5331-05	validation	S	S	NA	NA	S	S	PRJEB7281	SAMEA2534994	ERR552912	ftp.sra.ebi.ac.uk/vol1/fastq/ERR552/ERR552912/ERR552912_1.fastq.gz;ftp.sra.ebi.ac.uk/vol1/fastq/ERR552/ERR552912/ERR552912_2.fastq.gz
5332-05	validation	S	S	NA	NA	S	S	PRJEB9680	SAMEA2533958	ERR551459	ftp.sra.ebi.ac.uk/vol1/fastq/ERR551/ERR551459/ERR551459_1.fastq.gz;ftp.sra.ebi.ac.uk/vol1/fastq/ERR551/ERR551459/ERR551459_2.fastq.gz
5357-07	validation	S	S	NA	NA	S	S	PRJEB9680	SAMEA2535115	ERR553069	ftp.sra.ebi.ac.uk/vol1/fastq/ERR553/ERR553069/ERR553069_1.fastq.gz;ftp.sra.ebi.ac.uk/vol1/fastq/ERR553/ERR553069/ERR553069_2.fastq.gz
538-10	validation	S	S	NA	NA	S	S	PRJEB9680	SAMEA2533984	ERR551497	ftp.sra.ebi.ac.uk/vol1/fastq/ERR551/ERR551497/ERR551497_1.fastq.gz;ftp.sra.ebi.ac.uk/vol1/fastq/ERR551/ERR551497/ERR551497_2.fastq.gz
5381-12	validation	S	S	NA	NA	S	S	PRJEB9680	SAMEA2534142	ERR551718	ftp.sra.ebi.ac.uk/vol1/fastq/ERR551/ERR551718/ERR551718_1.fastq.gz;ftp.sra.ebi.ac.uk/vol1/fastq/ERR551/ERR551718/ERR551718_2.fastq.gz
539-10	validation	S	S	NA	NA	S	S	PRJEB9680	SAMEA2533644	ERR551026	ftp.sra.ebi.ac.uk/vol1/fastq/ERR551/ERR551026/ERR551026_1.fastq.gz;ftp.sra.ebi.ac.uk/vol1/fastq/ERR551/ERR551026/ERR551026_2.fastq.gz
5396-06	validation	S	S	NA	NA	S	S	PRJEB9680	SAMEA2534065	ERR551606	ftp.sra.ebi.ac.uk/vol1/fastq/ERR551/ERR551606/ERR551606_1.fastq.gz;ftp.sra.ebi.ac.uk/vol1/fastq/ERR551/ERR551606/ERR551606_2.fastq.gz
54-02	validation	R	R	NA	NA	R	R	PRJEB9680	SAMEA2534185	ERR551776	ftp.sra.ebi.ac.uk/vol1/fastq/ERR551/ERR551776/ERR551776_1.fastq.gz;ftp.sra.ebi.ac.uk/vol1/fastq/ERR551/ERR551776/ERR551776_2.fastq.gz
5414-12	validation	S	S	NA	NA	S	S	PRJEB9680	SAMEA2534089	ERR551646	ftp.sra.ebi.ac.uk/vol1/fastq/ERR551/ERR551646/ERR551646_1.fastq.gz;ftp.sra.ebi.ac.uk/vol1/fastq/ERR551/ERR551646/ERR551646_2.fastq.gz
5426-09	validation	S	S	NA	NA	S	S	PRJEB9680	SAMEA2535129	ERR553089	ftp.sra.ebi.ac.uk/vol1/fastq/ERR553/ERR553089/ERR553089_1.fastq.gz;ftp.sra.ebi.ac.uk/vol1/fastq/ERR553/ERR553089/ERR553089_2.fastq.gz
5489-06	validation	S	S	NA	NA	S	S	PRJEB9680	SAMEA2534664	ERR552460	ftp.sra.ebi.ac.uk/vol1/fastq/ERR552/ERR552460/ERR552460_1.fastq.gz;ftp.sra.ebi.ac.uk/vol1/fastq/ERR552/ERR552460/ERR552460_2.fastq.gz
5494-07	validation	S	S	NA	NA	S	S	PRJEB9680	SAMEA2534410	ERR552096	ftp.sra.ebi.ac.uk/vol1/fastq/ERR552/ERR552096/ERR552096_1.fastq.gz;ftp.sra.ebi.ac.uk/vol1/fastq/ERR552/ERR552096/ERR552096_2.fastq.gz
5496-11	validation	S	S	NA	NA	S	S	PRJEB9680	SAMEA2535178	ERR553155	ftp.sra.ebi.ac.uk/vol1/fastq/ERR553/ERR553155/ERR553155_1.fastq.gz;ftp.sra.ebi.ac.uk/vol1/fastq/ERR553/ERR553155/ERR553155_2.fastq.gz
5514-05	validation	S	S	NA	NA	S	S	PRJEB9680	SAMEA2533719	ERR551125	ftp.sra.ebi.ac.uk/vol1/fastq/ERR551/ERR551125/ERR551125_1.fastq.gz;ftp.sra.ebi.ac.uk/vol1/fastq/ERR551/ERR551125/ERR551125_2.fastq.gz
5530-11	validation	S	S	NA	NA	S	S	PRJEB9680	SAMEA2533758	ERR551183	ftp.sra.ebi.ac.uk/vol1/fastq/ERR551/ERR551183/ERR551183_1.fastq.gz;ftp.sra.ebi.ac.uk/vol1/fastq/ERR551/ERR551183/ERR551183_2.fastq.gz
5536-05	validation	S	S	NA	NA	S	S	PRJEB9680	SAMEA2534776	ERR552624	ftp.sra.ebi.ac.uk/vol1/fastq/ERR552/ERR552624/ERR552624_1.fastq.gz;ftp.sra.ebi.ac.uk/vol1/fastq/ERR552/ERR552624/ERR552624_2.fastq.gz
5568-12	validation	S	S	NA	NA	S	S	PRJEB9680	SAMEA2535283	ERR553294	ftp.sra.ebi.ac.uk/vol1/fastq/ERR553/ERR553294/ERR553294_1.fastq.gz;ftp.sra.ebi.ac.uk/vol1/fastq/ERR553/ERR553294/ERR553294_2.fastq.gz
5573-01	validation	S	R	NA	NA	R	R	PRJEB9680	SAMEA2534221	ERR551828	ftp.sra.ebi.ac.uk/vol1/fastq/ERR551/ERR551828/ERR551828_1.fastq.gz;ftp.sra.ebi.ac.uk/vol1/fastq/ERR551/ERR551828/ERR551828_2.fastq.gz
5574-01	validation	S	R	NA	NA	R	R	PRJEB9680	SAMEA2534166	ERR551750	ftp.sra.ebi.ac.uk/vol1/fastq/ERR551/ERR551750/ERR551750_1.fastq.gz;ftp.sra.ebi.ac.uk/vol1/fastq/ERR551/ERR551750/ERR551750_2.fastq.gz
5599-07	validation	S	R	NA	NA	S	S	PRJEB9680	SAMEA2534106	ERR551670	ftp.sra.ebi.ac.uk/vol1/fastq/ERR551/ERR551670/ERR551670_1.fastq.gz;ftp.sra.ebi.ac.uk/vol1/fastq/ERR551/ERR551670/ERR551670_2.fastq.gz
5602-05	validation	S	S	NA	NA	S	S	PRJEB9680	SAMEA2535089	ERR553039	ftp.sra.ebi.ac.uk/vol1/fastq/ERR553/ERR553039/ERR553039_1.fastq.gz;ftp.sra.ebi.ac.uk/vol1/fastq/ERR553/ERR553039/ERR553039_2.fastq.gz
5603-05	validation	S	R	NA	NA	S	S	PRJEB9680	SAMEA2534356	ERR552020	ftp.sra.ebi.ac.uk/vol1/fastq/ERR552/ERR552020/ERR552020_1.fastq.gz;ftp.sra.ebi.ac.uk/vol1/fastq/ERR552/ERR552020/ERR552020_2.fastq.gz
5607-06	validation	S	S	NA	NA	S	S	PRJEB9680	SAMEA2534848	ERR552717	ftp.sra.ebi.ac.uk/vol1/fastq/ERR552/ERR552717/ERR552717_1.fastq.gz;ftp.sra.ebi.ac.uk/vol1/fastq/ERR552/ERR552717/ERR552717_2.fastq.gz
5608-06	validation	S	S	NA	NA	S	S	PRJEB9680	SAMEA2535130	ERR553090	ftp.sra.ebi.ac.uk/vol1/fastq/ERR553/ERR553090/ERR553090_1.fastq.gz;ftp.sra.ebi.ac.uk/vol1/fastq/ERR553/ERR553090/ERR553090_2.fastq.gz
5608-12	validation	S	S	NA	NA	S	S	PRJEB9680	SAMEA2534037	ERR551573	ftp.sra.ebi.ac.uk/vol1/fastq/ERR551/ERR551573/ERR551573_1.fastq.gz;ftp.sra.ebi.ac.uk/vol1/fastq/ERR551/ERR551573/ERR551573_2.fastq.gz
5620-06	validation	S	S	NA	NA	S	S	PRJEB9680	SAMEA2535250	ERR553254	ftp.sra.ebi.ac.uk/vol1/fastq/ERR553/ERR553254/ERR553254_1.fastq.gz;ftp.sra.ebi.ac.uk/vol1/fastq/ERR553/ERR553254/ERR553254_2.fastq.gz
564-08	validation	S	S	NA	NA	S	S	PRJEB9680	SAMEA2533474	ERR550795	ftp.sra.ebi.ac.uk/vol1/fastq/ERR550/ERR550795/ERR550795_1.fastq.gz;ftp.sra.ebi.ac.uk/vol1/fastq/ERR550/ERR550795/ERR550795_2.fastq.gz
5647-09	validation	S	S	NA	NA	S	S	PRJEB9680	SAMEA2534359	ERR552025	ftp.sra.ebi.ac.uk/vol1/fastq/ERR552/ERR552025/ERR552025_1.fastq.gz;ftp.sra.ebi.ac.uk/vol1/fastq/ERR552/ERR552025/ERR552025_2.fastq.gz
5661-08	validation	S	S	NA	NA	S	S	PRJEB9680	SAMEA2534167	ERR551752	ftp.sra.ebi.ac.uk/vol1/fastq/ERR551/ERR551752/ERR551752_1.fastq.gz;ftp.sra.ebi.ac.uk/vol1/fastq/ERR551/ERR551752/ERR551752_2.fastq.gz
5696-05	validation	S	R	NA	NA	R	R	PRJEB9680	SAMEA2534793	ERR552645	ftp.sra.ebi.ac.uk/vol1/fastq/ERR552/ERR552645/ERR552645_1.fastq.gz;ftp.sra.ebi.ac.uk/vol1/fastq/ERR552/ERR552645/ERR552645_2.fastq.gz
5713-06	validation	S	R	NA	NA	S	R	PRJEB9680	SAMEA2533605	ERR550978	ftp.sra.ebi.ac.uk/vol1/fastq/ERR550/ERR550978/ERR550978_1.fastq.gz;ftp.sra.ebi.ac.uk/vol1/fastq/ERR550/ERR550978/ERR550978_2.fastq.gz
5720-09	validation	S	S	NA	NA	S	S	PRJEB9680	SAMEA2535346	ERR553373	ftp.sra.ebi.ac.uk/vol1/fastq/ERR553/ERR553373/ERR553373_1.fastq.gz;ftp.sra.ebi.ac.uk/vol1/fastq/ERR553/ERR553373/ERR553373_2.fastq.gz
5741-08	validation	S	S	NA	NA	S	S	PRJEB9680	SAMEA2533413	ERR550711	ftp.sra.ebi.ac.uk/vol1/fastq/ERR550/ERR550711/ERR550711_1.fastq.gz;ftp.sra.ebi.ac.uk/vol1/fastq/ERR550/ERR550711/ERR550711_2.fastq.gz
5746-05	validation	S	S	NA	NA	S	S	PRJEB9680	SAMEA2534822	ERR552688	ftp.sra.ebi.ac.uk/vol1/fastq/ERR552/ERR552688/ERR552688_1.fastq.gz;ftp.sra.ebi.ac.uk/vol1/fastq/ERR552/ERR552688/ERR552688_2.fastq.gz
5751-05	validation	S	R	NA	NA	S	R	PRJEB9680	SAMEA2534995	ERR552914	ftp.sra.ebi.ac.uk/vol1/fastq/ERR552/ERR552914/ERR552914_1.fastq.gz;ftp.sra.ebi.ac.uk/vol1/fastq/ERR552/ERR552914/ERR552914_2.fastq.gz
5768-06	validation	S	S	NA	NA	S	S	PRJEB9680	SAMEA2534381	ERR552057	ftp.sra.ebi.ac.uk/vol1/fastq/ERR552/ERR552057/ERR552057_1.fastq.gz;ftp.sra.ebi.ac.uk/vol1/fastq/ERR552/ERR552057/ERR552057_2.fastq.gz
5806-05	validation	S	S	NA	NA	S	S	PRJEB9680	SAMEA2533460	ERR550774	ftp.sra.ebi.ac.uk/vol1/fastq/ERR550/ERR550774/ERR550774_1.fastq.gz;ftp.sra.ebi.ac.uk/vol1/fastq/ERR550/ERR550774/ERR550774_2.fastq.gz
5812-10	validation	S	S	NA	NA	S	S	PRJEB9680	SAMEA2534354	ERR552018	ftp.sra.ebi.ac.uk/vol1/fastq/ERR552/ERR552018/ERR552018_1.fastq.gz;ftp.sra.ebi.ac.uk/vol1/fastq/ERR552/ERR552018/ERR552018_2.fastq.gz
5828-05	validation	S	S	NA	NA	S	S	PRJEB9680	SAMEA2534663	ERR552461	ftp.sra.ebi.ac.uk/vol1/fastq/ERR552/ERR552461/ERR552461_1.fastq.gz;ftp.sra.ebi.ac.uk/vol1/fastq/ERR552/ERR552461/ERR552461_2.fastq.gz
5829-05	validation	S	S	NA	NA	S	S	PRJEB9680	SAMEA2517433	ERR551481	ftp.sra.ebi.ac.uk/vol1/fastq/ERR551/ERR551481/ERR551481_1.fastq.gz;ftp.sra.ebi.ac.uk/vol1/fastq/ERR551/ERR551481/ERR551481_2.fastq.gz
5865-11	validation	S	S	NA	NA	S	S	PRJEB9680	SAMEA2534110	ERR551672	ftp.sra.ebi.ac.uk/vol1/fastq/ERR551/ERR551672/ERR551672_1.fastq.gz;ftp.sra.ebi.ac.uk/vol1/fastq/ERR551/ERR551672/ERR551672_2.fastq.gz
5888-06	validation	S	S	NA	NA	S	S	PRJEB9680	SAMEA2533582	ERR550944	ftp.sra.ebi.ac.uk/vol1/fastq/ERR550/ERR550944/ERR550944_1.fastq.gz;ftp.sra.ebi.ac.uk/vol1/fastq/ERR550/ERR550944/ERR550944_2.fastq.gz
5917-06	validation	S	S	NA	NA	S	S	PRJEB9680	SAMEA2534595	ERR552359	ftp.sra.ebi.ac.uk/vol1/fastq/ERR552/ERR552359/ERR552359_1.fastq.gz;ftp.sra.ebi.ac.uk/vol1/fastq/ERR552/ERR552359/ERR552359_2.fastq.gz
5918-09	validation	S	S	NA	NA	S	S	PRJEB9680	SAMEA2533824	ERR551274	ftp.sra.ebi.ac.uk/vol1/fastq/ERR551/ERR551274/ERR551274_1.fastq.gz;ftp.sra.ebi.ac.uk/vol1/fastq/ERR551/ERR551274/ERR551274_2.fastq.gz
5927-06	validation	S	R	NA	NA	S	S	PRJEB9680	SAMEA2534905	ERR552788	ftp.sra.ebi.ac.uk/vol1/fastq/ERR552/ERR552788/ERR552788_1.fastq.gz;ftp.sra.ebi.ac.uk/vol1/fastq/ERR552/ERR552788/ERR552788_2.fastq.gz
593-06	validation	S	S	NA	NA	S	S	PRJEB9680	SAMEA2534448	ERR552154	ftp.sra.ebi.ac.uk/vol1/fastq/ERR552/ERR552154/ERR552154_1.fastq.gz;ftp.sra.ebi.ac.uk/vol1/fastq/ERR552/ERR552154/ERR552154_2.fastq.gz
596-09	validation	S	S	NA	NA	S	S	PRJEB9680	SAMEA2535252	ERR553256	ftp.sra.ebi.ac.uk/vol1/fastq/ERR553/ERR553256/ERR553256_1.fastq.gz;ftp.sra.ebi.ac.uk/vol1/fastq/ERR553/ERR553256/ERR553256_2.fastq.gz
5976-05	validation	S	S	NA	NA	S	S	PRJEB9680	SAMEA2535122	ERR553078	ftp.sra.ebi.ac.uk/vol1/fastq/ERR553/ERR553078/ERR553078_1.fastq.gz;ftp.sra.ebi.ac.uk/vol1/fastq/ERR553/ERR553078/ERR553078_2.fastq.gz
5977-05	validation	S	S	NA	NA	S	S	PRJEB9680	SAMEA2535222	ERR553223	ftp.sra.ebi.ac.uk/vol1/fastq/ERR553/ERR553223/ERR553223_1.fastq.gz;ftp.sra.ebi.ac.uk/vol1/fastq/ERR553/ERR553223/ERR553223_2.fastq.gz
5978-05	validation	S	S	NA	NA	S	S	PRJEB9680	SAMEA2533913	ERR551396	ftp.sra.ebi.ac.uk/vol1/fastq/ERR551/ERR551396/ERR551396_1.fastq.gz;ftp.sra.ebi.ac.uk/vol1/fastq/ERR551/ERR551396/ERR551396_2.fastq.gz
5982-12	validation	S	S	NA	NA	S	S	PRJEB9680	SAMEA2533700	ERR551098	ftp.sra.ebi.ac.uk/vol1/fastq/ERR551/ERR551098/ERR551098_1.fastq.gz;ftp.sra.ebi.ac.uk/vol1/fastq/ERR551/ERR551098/ERR551098_2.fastq.gz
5984-05	validation	S	S	NA	NA	S	S	PRJEB9680	SAMEA2533977	ERR551487	ftp.sra.ebi.ac.uk/vol1/fastq/ERR551/ERR551487/ERR551487_1.fastq.gz;ftp.sra.ebi.ac.uk/vol1/fastq/ERR551/ERR551487/ERR551487_2.fastq.gz
6010-12	validation	S	S	NA	NA	S	S	PRJEB9680	SAMEA2534136	ERR551712	ftp.sra.ebi.ac.uk/vol1/fastq/ERR551/ERR551712/ERR551712_1.fastq.gz;ftp.sra.ebi.ac.uk/vol1/fastq/ERR551/ERR551712/ERR551712_2.fastq.gz
6028-10	validation	S	S	NA	NA	S	S	PRJEB9680	SAMEA2535262	ERR553266	ftp.sra.ebi.ac.uk/vol1/fastq/ERR553/ERR553266/ERR553266_1.fastq.gz;ftp.sra.ebi.ac.uk/vol1/fastq/ERR553/ERR553266/ERR553266_2.fastq.gz
6029-10	validation	S	R	NA	NA	S	R	PRJEB9680	SAMEA2534209	ERR551813	ftp.sra.ebi.ac.uk/vol1/fastq/ERR551/ERR551813/ERR551813_1.fastq.gz;ftp.sra.ebi.ac.uk/vol1/fastq/ERR551/ERR551813/ERR551813_2.fastq.gz
6055-10	validation	S	S	NA	NA	S	S	PRJEB9680	SAMEA2534144	ERR551720	ftp.sra.ebi.ac.uk/vol1/fastq/ERR551/ERR551720/ERR551720_1.fastq.gz;ftp.sra.ebi.ac.uk/vol1/fastq/ERR551/ERR551720/ERR551720_2.fastq.gz
6060-11	validation	S	S	NA	NA	S	R	PRJEB9680	SAMEA2533822	ERR551272	ftp.sra.ebi.ac.uk/vol1/fastq/ERR551/ERR551272/ERR551272_1.fastq.gz;ftp.sra.ebi.ac.uk/vol1/fastq/ERR551/ERR551272/ERR551272_2.fastq.gz
6085-06	validation	S	S	NA	NA	S	S	PRJEB9680	SAMEA2534723	ERR552544	ftp.sra.ebi.ac.uk/vol1/fastq/ERR552/ERR552544/ERR552544_1.fastq.gz;ftp.sra.ebi.ac.uk/vol1/fastq/ERR552/ERR552544/ERR552544_2.fastq.gz
6103-11	validation	S	S	NA	NA	S	S	PRJEB9680	SAMEA2533857	ERR551322	ftp.sra.ebi.ac.uk/vol1/fastq/ERR551/ERR551322/ERR551322_1.fastq.gz;ftp.sra.ebi.ac.uk/vol1/fastq/ERR551/ERR551322/ERR551322_2.fastq.gz
6128-11	validation	S	S	NA	NA	S	S	PRJEB9680	SAMEA2533699	ERR551096	ftp.sra.ebi.ac.uk/vol1/fastq/ERR551/ERR551096/ERR551096_1.fastq.gz;ftp.sra.ebi.ac.uk/vol1/fastq/ERR551/ERR551096/ERR551096_2.fastq.gz
6140-05	validation	S	S	NA	NA	S	S	PRJEB9680	SAMEA2533741	ERR551157	ftp.sra.ebi.ac.uk/vol1/fastq/ERR551/ERR551157/ERR551157_1.fastq.gz;ftp.sra.ebi.ac.uk/vol1/fastq/ERR551/ERR551157/ERR551157_2.fastq.gz
6170-08	validation	S	S	NA	NA	S	S	PRJEB9680	SAMEA2534750	ERR552587	ftp.sra.ebi.ac.uk/vol1/fastq/ERR552/ERR552587/ERR552587_1.fastq.gz;ftp.sra.ebi.ac.uk/vol1/fastq/ERR552/ERR552587/ERR552587_2.fastq.gz
62-10	validation	S	S	NA	NA	S	S	PRJEB9680	SAMEA2533400	ERR550696	ftp.sra.ebi.ac.uk/vol1/fastq/ERR550/ERR550696/ERR550696_1.fastq.gz;ftp.sra.ebi.ac.uk/vol1/fastq/ERR550/ERR550696/ERR550696_2.fastq.gz
6213-09	validation	S	S	NA	NA	S	S	PRJEB9680	SAMEA2534951	ERR552850	ftp.sra.ebi.ac.uk/vol1/fastq/ERR552/ERR552850/ERR552850_1.fastq.gz;ftp.sra.ebi.ac.uk/vol1/fastq/ERR552/ERR552850/ERR552850_2.fastq.gz
6213-12	validation	S	S	NA	NA	S	S	PRJEB9680	SAMEA2535361	ERR553392	ftp.sra.ebi.ac.uk/vol1/fastq/ERR553/ERR553392/ERR553392_1.fastq.gz;ftp.sra.ebi.ac.uk/vol1/fastq/ERR553/ERR553392/ERR553392_2.fastq.gz
6225-11	validation	S	S	NA	NA	S	S	PRJEB9680	SAMEA2534169	ERR551754	ftp.sra.ebi.ac.uk/vol1/fastq/ERR551/ERR551754/ERR551754_1.fastq.gz;ftp.sra.ebi.ac.uk/vol1/fastq/ERR551/ERR551754/ERR551754_2.fastq.gz
6232-04	validation	S	R	NA	NA	R	R	PRJEB9680	SAMEA2534316	ERR551959	ftp.sra.ebi.ac.uk/vol1/fastq/ERR551/ERR551959/ERR551959_1.fastq.gz;ftp.sra.ebi.ac.uk/vol1/fastq/ERR551/ERR551959/ERR551959_2.fastq.gz
6236-04	validation	R	R	NA	NA	R	R	PRJEB9680	SAMEA2534308	ERR551948	ftp.sra.ebi.ac.uk/vol1/fastq/ERR551/ERR551948/ERR551948_1.fastq.gz;ftp.sra.ebi.ac.uk/vol1/fastq/ERR551/ERR551948/ERR551948_2.fastq.gz
6243-06	validation	S	S	NA	NA	S	R	PRJEB9680	SAMEA2534837	ERR552704	ftp.sra.ebi.ac.uk/vol1/fastq/ERR552/ERR552704/ERR552704_1.fastq.gz;ftp.sra.ebi.ac.uk/vol1/fastq/ERR552/ERR552704/ERR552704_2.fastq.gz
6243-12	validation	S	S	NA	NA	S	S	PRJEB9680	SAMEA2534549	ERR552294	ftp.sra.ebi.ac.uk/vol1/fastq/ERR552/ERR552294/ERR552294_1.fastq.gz;ftp.sra.ebi.ac.uk/vol1/fastq/ERR552/ERR552294/ERR552294_2.fastq.gz
6244-06	validation	S	S	NA	NA	S	S	PRJEB9680	SAMEA2534858	ERR552730	ftp.sra.ebi.ac.uk/vol1/fastq/ERR552/ERR552730/ERR552730_1.fastq.gz;ftp.sra.ebi.ac.uk/vol1/fastq/ERR552/ERR552730/ERR552730_2.fastq.gz
6249-11	validation	S	S	NA	NA	S	S	PRJEB9680	SAMEA2534044	ERR551579	ftp.sra.ebi.ac.uk/vol1/fastq/ERR551/ERR551579/ERR551579_1.fastq.gz;ftp.sra.ebi.ac.uk/vol1/fastq/ERR551/ERR551579/ERR551579_2.fastq.gz
6273-09	validation	S	S	NA	NA	S	S	PRJEB9680	SAMEA2533906	ERR551390	ftp.sra.ebi.ac.uk/vol1/fastq/ERR551/ERR551390/ERR551390_1.fastq.gz;ftp.sra.ebi.ac.uk/vol1/fastq/ERR551/ERR551390/ERR551390_2.fastq.gz
6282-06	validation	S	S	NA	NA	S	S	PRJEB9680	SAMEA2534277	ERR551901	ftp.sra.ebi.ac.uk/vol1/fastq/ERR551/ERR551901/ERR551901_1.fastq.gz;ftp.sra.ebi.ac.uk/vol1/fastq/ERR551/ERR551901/ERR551901_2.fastq.gz
629-09	validation	S	S	NA	NA	S	S	PRJEB9680	SAMEA2517444	ERR551655	ftp.sra.ebi.ac.uk/vol1/fastq/ERR551/ERR551655/ERR551655_1.fastq.gz;ftp.sra.ebi.ac.uk/vol1/fastq/ERR551/ERR551655/ERR551655_2.fastq.gz
629-12	validation	S	S	NA	NA	S	S	PRJEB9680	SAMEA2535047	ERR552980	ftp.sra.ebi.ac.uk/vol1/fastq/ERR552/ERR552980/ERR552980_1.fastq.gz;ftp.sra.ebi.ac.uk/vol1/fastq/ERR552/ERR552980/ERR552980_2.fastq.gz
6321-01	validation	R	R	NA	NA	R	R	PRJEB9680	SAMEA2533983	ERR551495	ftp.sra.ebi.ac.uk/vol1/fastq/ERR551/ERR551495/ERR551495_1.fastq.gz;ftp.sra.ebi.ac.uk/vol1/fastq/ERR551/ERR551495/ERR551495_2.fastq.gz
6323-01	validation	R	R	NA	NA	R	R	PRJEB9680	SAMEA2534370	ERR552042	ftp.sra.ebi.ac.uk/vol1/fastq/ERR552/ERR552042/ERR552042_1.fastq.gz;ftp.sra.ebi.ac.uk/vol1/fastq/ERR552/ERR552042/ERR552042_2.fastq.gz
6335-05	validation	R	R	NA	NA	R	R	PRJEB9680	SAMEA2535098	ERR553051	ftp.sra.ebi.ac.uk/vol1/fastq/ERR553/ERR553051/ERR553051_1.fastq.gz;ftp.sra.ebi.ac.uk/vol1/fastq/ERR553/ERR553051/ERR553051_2.fastq.gz
6337-05	validation	R	R	NA	NA	R	R	PRJEB9680	SAMEA2534907	ERR552791	ftp.sra.ebi.ac.uk/vol1/fastq/ERR552/ERR552791/ERR552791_1.fastq.gz;ftp.sra.ebi.ac.uk/vol1/fastq/ERR552/ERR552791/ERR552791_2.fastq.gz
6339-05	validation	R	R	NA	NA	R	R	PRJEB9680	SAMEA2533716	ERR551121	ftp.sra.ebi.ac.uk/vol1/fastq/ERR551/ERR551121/ERR551121_1.fastq.gz;ftp.sra.ebi.ac.uk/vol1/fastq/ERR551/ERR551121/ERR551121_2.fastq.gz
6355-05	validation	S	S	NA	NA	S	S	PRJEB9680	SAMEA2534553	ERR552300	ftp.sra.ebi.ac.uk/vol1/fastq/ERR552/ERR552300/ERR552300_1.fastq.gz;ftp.sra.ebi.ac.uk/vol1/fastq/ERR552/ERR552300/ERR552300_2.fastq.gz
6356-05	validation	S	S	NA	NA	S	S	PRJEB9680	SAMEA2533686	ERR551084	ftp.sra.ebi.ac.uk/vol1/fastq/ERR551/ERR551084/ERR551084_1.fastq.gz;ftp.sra.ebi.ac.uk/vol1/fastq/ERR551/ERR551084/ERR551084_2.fastq.gz
636-06	validation	S	S	NA	NA	S	S	PRJEB9680	SAMEA2533848	ERR551303	ftp.sra.ebi.ac.uk/vol1/fastq/ERR551/ERR551303/ERR551303_1.fastq.gz;ftp.sra.ebi.ac.uk/vol1/fastq/ERR551/ERR551303/ERR551303_2.fastq.gz
6372-05	validation	S	S	NA	NA	S	S	PRJEB9680	SAMEA2534372	ERR552043	ftp.sra.ebi.ac.uk/vol1/fastq/ERR552/ERR552043/ERR552043_1.fastq.gz;ftp.sra.ebi.ac.uk/vol1/fastq/ERR552/ERR552043/ERR552043_2.fastq.gz
6385-11	validation	S	S	NA	NA	S	S	PRJEB9680	SAMEA2534863	ERR552737	ftp.sra.ebi.ac.uk/vol1/fastq/ERR552/ERR552737/ERR552737_1.fastq.gz;ftp.sra.ebi.ac.uk/vol1/fastq/ERR552/ERR552737/ERR552737_2.fastq.gz
640-11	validation	S	S	NA	NA	S	S	PRJEB9680	SAMEA2534265	ERR551883	ftp.sra.ebi.ac.uk/vol1/fastq/ERR551/ERR551883/ERR551883_1.fastq.gz;ftp.sra.ebi.ac.uk/vol1/fastq/ERR551/ERR551883/ERR551883_2.fastq.gz
6424-10	validation	S	S	NA	NA	S	S	PRJEB9680	SAMEA2534038	ERR551574	ftp.sra.ebi.ac.uk/vol1/fastq/ERR551/ERR551574/ERR551574_1.fastq.gz;ftp.sra.ebi.ac.uk/vol1/fastq/ERR551/ERR551574/ERR551574_2.fastq.gz
6440-05	validation	S	S	NA	NA	S	S	PRJEB9680	SAMEA2535335	ERR553362	ftp.sra.ebi.ac.uk/vol1/fastq/ERR553/ERR553362/ERR553362_1.fastq.gz;ftp.sra.ebi.ac.uk/vol1/fastq/ERR553/ERR553362/ERR553362_2.fastq.gz
6451-10	validation	S	S	NA	NA	S	S	PRJEB9680	SAMEA2533760	ERR551186	ftp.sra.ebi.ac.uk/vol1/fastq/ERR551/ERR551186/ERR551186_1.fastq.gz;ftp.sra.ebi.ac.uk/vol1/fastq/ERR551/ERR551186/ERR551186_2.fastq.gz
6456-07	validation	S	R	NA	NA	S	S	PRJEB9680	SAMEA2534959	ERR552858	ftp.sra.ebi.ac.uk/vol1/fastq/ERR552/ERR552858/ERR552858_1.fastq.gz;ftp.sra.ebi.ac.uk/vol1/fastq/ERR552/ERR552858/ERR552858_2.fastq.gz
6458-10	validation	S	S	NA	NA	S	S	PRJEB9680	SAMEA2534013	ERR551541	ftp.sra.ebi.ac.uk/vol1/fastq/ERR551/ERR551541/ERR551541_1.fastq.gz;ftp.sra.ebi.ac.uk/vol1/fastq/ERR551/ERR551541/ERR551541_2.fastq.gz
646-10	validation	S	S	NA	NA	S	R	PRJEB9680	SAMEA2533501	ERR550825	ftp.sra.ebi.ac.uk/vol1/fastq/ERR550/ERR550825/ERR550825_1.fastq.gz;ftp.sra.ebi.ac.uk/vol1/fastq/ERR550/ERR550825/ERR550825_2.fastq.gz
6483-11	validation	S	S	NA	NA	S	S	PRJEB9680	SAMEA2534385	ERR552060	ftp.sra.ebi.ac.uk/vol1/fastq/ERR552/ERR552060/ERR552060_1.fastq.gz;ftp.sra.ebi.ac.uk/vol1/fastq/ERR552/ERR552060/ERR552060_2.fastq.gz
6509-10	validation	S	S	NA	NA	S	S	PRJEB9680	SAMEA2533873	ERR551346	ftp.sra.ebi.ac.uk/vol1/fastq/ERR551/ERR551346/ERR551346_1.fastq.gz;ftp.sra.ebi.ac.uk/vol1/fastq/ERR551/ERR551346/ERR551346_2.fastq.gz
6511-08	validation	S	S	NA	NA	S	S	PRJEB9680	SAMEA2534168	ERR551753	ftp.sra.ebi.ac.uk/vol1/fastq/ERR551/ERR551753/ERR551753_1.fastq.gz;ftp.sra.ebi.ac.uk/vol1/fastq/ERR551/ERR551753/ERR551753_2.fastq.gz
6516-01	validation	R	R	NA	NA	R	R	PRJEB9680	SAMEA2533546	ERR550892	ftp.sra.ebi.ac.uk/vol1/fastq/ERR550/ERR550892/ERR550892_1.fastq.gz;ftp.sra.ebi.ac.uk/vol1/fastq/ERR550/ERR550892/ERR550892_2.fastq.gz
6519-01	validation	S	R	NA	NA	R	R	PRJEB9680	SAMEA2534766	ERR552611	ftp.sra.ebi.ac.uk/vol1/fastq/ERR552/ERR552611/ERR552611_1.fastq.gz;ftp.sra.ebi.ac.uk/vol1/fastq/ERR552/ERR552611/ERR552611_2.fastq.gz
6545-12	validation	S	S	NA	NA	S	S	PRJEB9680	SAMEA2533428	ERR550730	ftp.sra.ebi.ac.uk/vol1/fastq/ERR550/ERR550730/ERR550730_1.fastq.gz;ftp.sra.ebi.ac.uk/vol1/fastq/ERR550/ERR550730/ERR550730_2.fastq.gz
6550-09	validation	S	S	NA	NA	S	S	PRJEB9680	SAMEA2534684	ERR552490	ftp.sra.ebi.ac.uk/vol1/fastq/ERR552/ERR552490/ERR552490_1.fastq.gz;ftp.sra.ebi.ac.uk/vol1/fastq/ERR552/ERR552490/ERR552490_2.fastq.gz
6557-11	validation	S	S	NA	NA	S	S	PRJEB9680	SAMEA2534606	ERR552375	ftp.sra.ebi.ac.uk/vol1/fastq/ERR552/ERR552375/ERR552375_1.fastq.gz;ftp.sra.ebi.ac.uk/vol1/fastq/ERR552/ERR552375/ERR552375_2.fastq.gz
6570-05	validation	S	S	NA	NA	S	S	PRJEB9680	SAMEA2533883	ERR551356	ftp.sra.ebi.ac.uk/vol1/fastq/ERR551/ERR551356/ERR551356_1.fastq.gz;ftp.sra.ebi.ac.uk/vol1/fastq/ERR551/ERR551356/ERR551356_2.fastq.gz
6577-07	validation	S	S	NA	NA	S	S	PRJEB9680	SAMEA2517430	ERR552577	ftp.sra.ebi.ac.uk/vol1/fastq/ERR552/ERR552577/ERR552577_1.fastq.gz;ftp.sra.ebi.ac.uk/vol1/fastq/ERR552/ERR552577/ERR552577_2.fastq.gz
6578-10	validation	S	S	NA	NA	S	S	PRJEB9680	SAMEA2534922	ERR552812	ftp.sra.ebi.ac.uk/vol1/fastq/ERR552/ERR552812/ERR552812_1.fastq.gz;ftp.sra.ebi.ac.uk/vol1/fastq/ERR552/ERR552812/ERR552812_2.fastq.gz
6581-05	validation	S	R	NA	NA	R	R	PRJEB9680	SAMEA2535077	ERR553023	ftp.sra.ebi.ac.uk/vol1/fastq/ERR553/ERR553023/ERR553023_1.fastq.gz;ftp.sra.ebi.ac.uk/vol1/fastq/ERR553/ERR553023/ERR553023_2.fastq.gz
6581-06	validation	S	S	NA	NA	S	S	PRJEB9680	SAMEA2533355	ERR550633	ftp.sra.ebi.ac.uk/vol1/fastq/ERR550/ERR550633/ERR550633_1.fastq.gz;ftp.sra.ebi.ac.uk/vol1/fastq/ERR550/ERR550633/ERR550633_2.fastq.gz
6586-05	validation	R	R	NA	NA	R	R	PRJEB9680	SAMEA2534012	ERR551539	ftp.sra.ebi.ac.uk/vol1/fastq/ERR551/ERR551539/ERR551539_1.fastq.gz;ftp.sra.ebi.ac.uk/vol1/fastq/ERR551/ERR551539/ERR551539_2.fastq.gz
659-08	validation	S	S	NA	NA	S	S	PRJEB9680	SAMEA2534143	ERR551719	ftp.sra.ebi.ac.uk/vol1/fastq/ERR551/ERR551719/ERR551719_1.fastq.gz;ftp.sra.ebi.ac.uk/vol1/fastq/ERR551/ERR551719/ERR551719_2.fastq.gz
6597-12	validation	S	S	NA	NA	S	S	PRJEB9680	SAMEA2535086	ERR553036	ftp.sra.ebi.ac.uk/vol1/fastq/ERR553/ERR553036/ERR553036_1.fastq.gz;ftp.sra.ebi.ac.uk/vol1/fastq/ERR553/ERR553036/ERR553036_2.fastq.gz
6629-07	validation	S	S	NA	NA	S	S	PRJEB9680	SAMEA2534584	ERR552345	ftp.sra.ebi.ac.uk/vol1/fastq/ERR552/ERR552345/ERR552345_1.fastq.gz;ftp.sra.ebi.ac.uk/vol1/fastq/ERR552/ERR552345/ERR552345_2.fastq.gz
6656-07	validation	S	S	NA	NA	S	S	PRJEB9680	SAMEA2534536	ERR552276	ftp.sra.ebi.ac.uk/vol1/fastq/ERR552/ERR552276/ERR552276_1.fastq.gz;ftp.sra.ebi.ac.uk/vol1/fastq/ERR552/ERR552276/ERR552276_2.fastq.gz
6663-11	validation	S	S	NA	NA	S	S	PRJEB9680	SAMEA2534755	ERR552597	ftp.sra.ebi.ac.uk/vol1/fastq/ERR552/ERR552597/ERR552597_1.fastq.gz;ftp.sra.ebi.ac.uk/vol1/fastq/ERR552/ERR552597/ERR552597_2.fastq.gz
6667-07	validation	S	S	NA	NA	S	S	PRJEB9680	SAMEA2533633	ERR551012	ftp.sra.ebi.ac.uk/vol1/fastq/ERR551/ERR551012/ERR551012_1.fastq.gz;ftp.sra.ebi.ac.uk/vol1/fastq/ERR551/ERR551012/ERR551012_2.fastq.gz
6668-07	validation	S	S	NA	NA	S	S	PRJEB9680	SAMEA2533454	ERR550767	ftp.sra.ebi.ac.uk/vol1/fastq/ERR550/ERR550767/ERR550767_1.fastq.gz;ftp.sra.ebi.ac.uk/vol1/fastq/ERR550/ERR550767/ERR550767_2.fastq.gz
6688-04	validation	R	R	NA	NA	R	R	PRJEB9680	SAMEA2533390	ERR550685	ftp.sra.ebi.ac.uk/vol1/fastq/ERR550/ERR550685/ERR550685_1.fastq.gz;ftp.sra.ebi.ac.uk/vol1/fastq/ERR550/ERR550685/ERR550685_2.fastq.gz
6689-04	validation	R	R	NA	NA	R	R	PRJEB9680	SAMEA2533519	ERR550848	ftp.sra.ebi.ac.uk/vol1/fastq/ERR550/ERR550848/ERR550848_1.fastq.gz;ftp.sra.ebi.ac.uk/vol1/fastq/ERR550/ERR550848/ERR550848_2.fastq.gz
6689-07	validation	S	S	NA	NA	S	S	PRJEB9680	SAMEA2534141	ERR551715	ftp.sra.ebi.ac.uk/vol1/fastq/ERR551/ERR551715/ERR551715_1.fastq.gz;ftp.sra.ebi.ac.uk/vol1/fastq/ERR551/ERR551715/ERR551715_2.fastq.gz
6690-04	validation	R	R	NA	NA	R	R	PRJEB9680	SAMEA2533959	ERR551460	ftp.sra.ebi.ac.uk/vol1/fastq/ERR551/ERR551460/ERR551460_1.fastq.gz;ftp.sra.ebi.ac.uk/vol1/fastq/ERR551/ERR551460/ERR551460_2.fastq.gz
6691-04	validation	R	R	NA	NA	R	R	PRJEB9680	SAMEA2534661	ERR552458	ftp.sra.ebi.ac.uk/vol1/fastq/ERR552/ERR552458/ERR552458_1.fastq.gz;ftp.sra.ebi.ac.uk/vol1/fastq/ERR552/ERR552458/ERR552458_2.fastq.gz
6693-04	validation	R	R	NA	NA	R	R	PRJEB9680	SAMEA2533559	ERR550914	ftp.sra.ebi.ac.uk/vol1/fastq/ERR550/ERR550914/ERR550914_1.fastq.gz;ftp.sra.ebi.ac.uk/vol1/fastq/ERR550/ERR550914/ERR550914_2.fastq.gz
6694-04	validation	R	R	NA	NA	R	R	PRJEB9680	SAMEA2534696	ERR552510	ftp.sra.ebi.ac.uk/vol1/fastq/ERR552/ERR552510/ERR552510_1.fastq.gz;ftp.sra.ebi.ac.uk/vol1/fastq/ERR552/ERR552510/ERR552510_2.fastq.gz
6695-04	validation	NA	R	NA	NA	R	R	PRJEB9680	SAMEA2533971	ERR551478	ftp.sra.ebi.ac.uk/vol1/fastq/ERR551/ERR551478/ERR551478_1.fastq.gz;ftp.sra.ebi.ac.uk/vol1/fastq/ERR551/ERR551478/ERR551478_2.fastq.gz
6699-07	validation	S	S	NA	NA	S	S	PRJEB9680	SAMEA2534513	ERR552248	ftp.sra.ebi.ac.uk/vol1/fastq/ERR552/ERR552248/ERR552248_1.fastq.gz;ftp.sra.ebi.ac.uk/vol1/fastq/ERR552/ERR552248/ERR552248_2.fastq.gz
6708-09	validation	S	S	NA	NA	S	S	PRJEB9680	SAMEA2534853	ERR552724	ftp.sra.ebi.ac.uk/vol1/fastq/ERR552/ERR552724/ERR552724_1.fastq.gz;ftp.sra.ebi.ac.uk/vol1/fastq/ERR552/ERR552724/ERR552724_2.fastq.gz
673-04	validation	R	R	NA	NA	R	S	PRJEB9680	SAMEA2533545	ERR550890	ftp.sra.ebi.ac.uk/vol1/fastq/ERR550/ERR550890/ERR550890_1.fastq.gz;ftp.sra.ebi.ac.uk/vol1/fastq/ERR550/ERR550890/ERR550890_2.fastq.gz
674-04	validation	R	R	NA	NA	R	R	PRJEB9680	SAMEA2534373	ERR552047	ftp.sra.ebi.ac.uk/vol1/fastq/ERR552/ERR552047/ERR552047_1.fastq.gz;ftp.sra.ebi.ac.uk/vol1/fastq/ERR552/ERR552047/ERR552047_2.fastq.gz
6753-07	validation	S	S	NA	NA	S	S	PRJEB9680	SAMEA2534202	ERR551802	ftp.sra.ebi.ac.uk/vol1/fastq/ERR551/ERR551802/ERR551802_1.fastq.gz;ftp.sra.ebi.ac.uk/vol1/fastq/ERR551/ERR551802/ERR551802_2.fastq.gz
6754-06	validation	S	S	NA	NA	S	S	PRJEB9680	SAMEA2534599	ERR552367	ftp.sra.ebi.ac.uk/vol1/fastq/ERR552/ERR552367/ERR552367_1.fastq.gz;ftp.sra.ebi.ac.uk/vol1/fastq/ERR552/ERR552367/ERR552367_2.fastq.gz
6755-05	validation	S	S	NA	NA	S	S	PRJEB6276	SAMEA2517428	ERR498376	ftp.sra.ebi.ac.uk/vol1/fastq/ERR498/ERR498376/ERR498376_1.fastq.gz;ftp.sra.ebi.ac.uk/vol1/fastq/ERR498/ERR498376/ERR498376_2.fastq.gz
676-04	validation	R	R	NA	NA	R	S	PRJEB9680	SAMEA2533484	ERR550806	ftp.sra.ebi.ac.uk/vol1/fastq/ERR550/ERR550806/ERR550806_1.fastq.gz;ftp.sra.ebi.ac.uk/vol1/fastq/ERR550/ERR550806/ERR550806_2.fastq.gz
677-04	validation	S	R	NA	NA	R	R	PRJEB9680	SAMEA2534400	ERR552080	ftp.sra.ebi.ac.uk/vol1/fastq/ERR552/ERR552080/ERR552080_1.fastq.gz;ftp.sra.ebi.ac.uk/vol1/fastq/ERR552/ERR552080/ERR552080_2.fastq.gz
678-04	validation	S	R	NA	NA	R	R	PRJEB9680	SAMEA2534631	ERR552410	ftp.sra.ebi.ac.uk/vol1/fastq/ERR552/ERR552410/ERR552410_1.fastq.gz;ftp.sra.ebi.ac.uk/vol1/fastq/ERR552/ERR552410/ERR552410_2.fastq.gz
6790-05	validation	S	S	NA	NA	S	S	PRJEB9680	SAMEA2534115	ERR551684	ftp.sra.ebi.ac.uk/vol1/fastq/ERR551/ERR551684/ERR551684_1.fastq.gz;ftp.sra.ebi.ac.uk/vol1/fastq/ERR551/ERR551684/ERR551684_2.fastq.gz
6790-09	validation	S	S	NA	NA	S	S	PRJEB9680	SAMEA2533503	ERR550828	ftp.sra.ebi.ac.uk/vol1/fastq/ERR550/ERR550828/ERR550828_1.fastq.gz;ftp.sra.ebi.ac.uk/vol1/fastq/ERR550/ERR550828/ERR550828_2.fastq.gz
679-04	validation	S	R	NA	NA	R	R	PRJEB7281	SAMEA2533743	ERR551159	ftp.sra.ebi.ac.uk/vol1/fastq/ERR551/ERR551159/ERR551159_1.fastq.gz;ftp.sra.ebi.ac.uk/vol1/fastq/ERR551/ERR551159/ERR551159_2.fastq.gz
6791-05	validation	S	S	NA	NA	S	R	PRJEB9680	SAMEA2533481	ERR550802	ftp.sra.ebi.ac.uk/vol1/fastq/ERR550/ERR550802/ERR550802_1.fastq.gz;ftp.sra.ebi.ac.uk/vol1/fastq/ERR550/ERR550802/ERR550802_2.fastq.gz
6791-09	validation	S	S	NA	NA	S	S	PRJEB9680	SAMEA2534256	ERR551874	ftp.sra.ebi.ac.uk/vol1/fastq/ERR551/ERR551874/ERR551874_1.fastq.gz;ftp.sra.ebi.ac.uk/vol1/fastq/ERR551/ERR551874/ERR551874_2.fastq.gz
6792-05	validation	S	S	NA	NA	S	S	PRJEB9680	SAMEA2533607	ERR550983	ftp.sra.ebi.ac.uk/vol1/fastq/ERR550/ERR550983/ERR550983_1.fastq.gz;ftp.sra.ebi.ac.uk/vol1/fastq/ERR550/ERR550983/ERR550983_2.fastq.gz
6792-09	validation	S	S	NA	NA	S	S	PRJEB9680	SAMEA2533709	ERR551114	ftp.sra.ebi.ac.uk/vol1/fastq/ERR551/ERR551114/ERR551114_1.fastq.gz;ftp.sra.ebi.ac.uk/vol1/fastq/ERR551/ERR551114/ERR551114_2.fastq.gz
6792-11	validation	S	S	NA	NA	S	S	PRJEB9680	SAMEA2534398	ERR552076	ftp.sra.ebi.ac.uk/vol1/fastq/ERR552/ERR552076/ERR552076_1.fastq.gz;ftp.sra.ebi.ac.uk/vol1/fastq/ERR552/ERR552076/ERR552076_2.fastq.gz
6793-09	validation	S	S	NA	NA	S	S	PRJEB9680	SAMEA2533669	ERR551064	ftp.sra.ebi.ac.uk/vol1/fastq/ERR551/ERR551064/ERR551064_1.fastq.gz;ftp.sra.ebi.ac.uk/vol1/fastq/ERR551/ERR551064/ERR551064_2.fastq.gz
6795-11	validation	S	S	NA	NA	S	S	PRJEB9680	SAMEA2533872	ERR551345	ftp.sra.ebi.ac.uk/vol1/fastq/ERR551/ERR551345/ERR551345_1.fastq.gz;ftp.sra.ebi.ac.uk/vol1/fastq/ERR551/ERR551345/ERR551345_2.fastq.gz
6810-06	validation	S	S	NA	NA	S	S	PRJEB9680	SAMEA2534406	ERR552091	ftp.sra.ebi.ac.uk/vol1/fastq/ERR552/ERR552091/ERR552091_1.fastq.gz;ftp.sra.ebi.ac.uk/vol1/fastq/ERR552/ERR552091/ERR552091_2.fastq.gz
6810-08	validation	S	S	NA	NA	S	S	PRJEB9680	SAMEA2533494	ERR550818	ftp.sra.ebi.ac.uk/vol1/fastq/ERR550/ERR550818/ERR550818_1.fastq.gz;ftp.sra.ebi.ac.uk/vol1/fastq/ERR550/ERR550818/ERR550818_2.fastq.gz
6811-05	validation	S	S	NA	NA	S	S	PRJEB9680	SAMEA2534738	ERR552568	ftp.sra.ebi.ac.uk/vol1/fastq/ERR552/ERR552568/ERR552568_1.fastq.gz;ftp.sra.ebi.ac.uk/vol1/fastq/ERR552/ERR552568/ERR552568_2.fastq.gz
683-05	validation	R	R	NA	NA	R	R	PRJEB7281	SAMEA2535113	ERR553068	ftp.sra.ebi.ac.uk/vol1/fastq/ERR553/ERR553068/ERR553068_1.fastq.gz;ftp.sra.ebi.ac.uk/vol1/fastq/ERR553/ERR553068/ERR553068_2.fastq.gz
684-06	validation	S	R	NA	NA	R	R	PRJEB9680	SAMEA2534732	ERR552559	ftp.sra.ebi.ac.uk/vol1/fastq/ERR552/ERR552559/ERR552559_1.fastq.gz;ftp.sra.ebi.ac.uk/vol1/fastq/ERR552/ERR552559/ERR552559_2.fastq.gz
6844-06	validation	R	R	NA	R	R	R	PRJEB7281	SAMEA2534314	ERR551957	ftp.sra.ebi.ac.uk/vol1/fastq/ERR551/ERR551957/ERR551957_1.fastq.gz;ftp.sra.ebi.ac.uk/vol1/fastq/ERR551/ERR551957/ERR551957_2.fastq.gz
685-05	validation	S	R	NA	NA	R	R	PRJEB7281	SAMEA2535016	ERR552940	ftp.sra.ebi.ac.uk/vol1/fastq/ERR552/ERR552940/ERR552940_1.fastq.gz;ftp.sra.ebi.ac.uk/vol1/fastq/ERR552/ERR552940/ERR552940_2.fastq.gz
687-05	validation	S	R	NA	NA	R	R	PRJEB9680	SAMEA2534273	ERR551894	ftp.sra.ebi.ac.uk/vol1/fastq/ERR551/ERR551894/ERR551894_1.fastq.gz;ftp.sra.ebi.ac.uk/vol1/fastq/ERR551/ERR551894/ERR551894_2.fastq.gz
687-06	validation	R	R	NA	NA	R	R	PRJEB9680	SAMEA2534389	ERR552065	ftp.sra.ebi.ac.uk/vol1/fastq/ERR552/ERR552065/ERR552065_1.fastq.gz;ftp.sra.ebi.ac.uk/vol1/fastq/ERR552/ERR552065/ERR552065_2.fastq.gz
688-05	validation	S	R	NA	NA	R	R	PRJEB9680	SAMEA2533570	ERR550928	ftp.sra.ebi.ac.uk/vol1/fastq/ERR550/ERR550928/ERR550928_1.fastq.gz;ftp.sra.ebi.ac.uk/vol1/fastq/ERR550/ERR550928/ERR550928_2.fastq.gz
688-06	validation	R	R	NA	NA	R	R	PRJEB9680	SAMEA2535005	ERR552926	ftp.sra.ebi.ac.uk/vol1/fastq/ERR552/ERR552926/ERR552926_1.fastq.gz;ftp.sra.ebi.ac.uk/vol1/fastq/ERR552/ERR552926/ERR552926_2.fastq.gz
6894-10	validation	S	S	NA	NA	S	S	PRJEB9680	SAMEA2533541	ERR550880	ftp.sra.ebi.ac.uk/vol1/fastq/ERR550/ERR550880/ERR550880_1.fastq.gz;ftp.sra.ebi.ac.uk/vol1/fastq/ERR550/ERR550880/ERR550880_2.fastq.gz
6894-12	validation	S	S	NA	NA	S	S	PRJEB9680	SAMEA2534047	ERR551586	ftp.sra.ebi.ac.uk/vol1/fastq/ERR551/ERR551586/ERR551586_1.fastq.gz;ftp.sra.ebi.ac.uk/vol1/fastq/ERR551/ERR551586/ERR551586_2.fastq.gz
6900-07	validation	S	S	NA	NA	S	S	PRJEB9680	SAMEA2534826	ERR552693	ftp.sra.ebi.ac.uk/vol1/fastq/ERR552/ERR552693/ERR552693_1.fastq.gz;ftp.sra.ebi.ac.uk/vol1/fastq/ERR552/ERR552693/ERR552693_2.fastq.gz
690-05	validation	R	R	NA	NA	R	R	PRJEB9680	SAMEA2534798	ERR552653	ftp.sra.ebi.ac.uk/vol1/fastq/ERR552/ERR552653/ERR552653_1.fastq.gz;ftp.sra.ebi.ac.uk/vol1/fastq/ERR552/ERR552653/ERR552653_2.fastq.gz
691-05	validation	S	R	NA	NA	R	R	PRJEB9680	SAMEA2534220	ERR551827	ftp.sra.ebi.ac.uk/vol1/fastq/ERR551/ERR551827/ERR551827_1.fastq.gz;ftp.sra.ebi.ac.uk/vol1/fastq/ERR551/ERR551827/ERR551827_2.fastq.gz
692-05	validation	R	R	NA	NA	R	R	PRJEB9680	SAMEA2534703	ERR552519	ftp.sra.ebi.ac.uk/vol1/fastq/ERR552/ERR552519/ERR552519_1.fastq.gz;ftp.sra.ebi.ac.uk/vol1/fastq/ERR552/ERR552519/ERR552519_2.fastq.gz
6922-05	validation	S	S	NA	NA	S	S	PRJEB9680	SAMEA2534320	ERR551964	ftp.sra.ebi.ac.uk/vol1/fastq/ERR551/ERR551964/ERR551964_1.fastq.gz;ftp.sra.ebi.ac.uk/vol1/fastq/ERR551/ERR551964/ERR551964_2.fastq.gz
6929-11	validation	S	S	NA	NA	S	S	PRJEB9680	SAMEA2535003	ERR552924	ftp.sra.ebi.ac.uk/vol1/fastq/ERR552/ERR552924/ERR552924_1.fastq.gz;ftp.sra.ebi.ac.uk/vol1/fastq/ERR552/ERR552924/ERR552924_2.fastq.gz
693-06	validation	R	R	NA	NA	R	R	PRJEB9680	SAMEA2534693	ERR552504	ftp.sra.ebi.ac.uk/vol1/fastq/ERR552/ERR552504/ERR552504_1.fastq.gz;ftp.sra.ebi.ac.uk/vol1/fastq/ERR552/ERR552504/ERR552504_2.fastq.gz
6942-07	validation	S	S	NA	NA	S	S	PRJEB9680	SAMEA2534820	ERR552687	ftp.sra.ebi.ac.uk/vol1/fastq/ERR552/ERR552687/ERR552687_1.fastq.gz;ftp.sra.ebi.ac.uk/vol1/fastq/ERR552/ERR552687/ERR552687_2.fastq.gz
695-06	validation	R	R	NA	NA	R	R	PRJEB9680	SAMEA2533622	ERR551000	ftp.sra.ebi.ac.uk/vol1/fastq/ERR551/ERR551000/ERR551000_1.fastq.gz;ftp.sra.ebi.ac.uk/vol1/fastq/ERR551/ERR551000/ERR551000_2.fastq.gz
695-12	validation	S	S	NA	NA	S	S	PRJEB9680	SAMEA2533914	ERR551397	ftp.sra.ebi.ac.uk/vol1/fastq/ERR551/ERR551397/ERR551397_1.fastq.gz;ftp.sra.ebi.ac.uk/vol1/fastq/ERR551/ERR551397/ERR551397_2.fastq.gz
6952-05	validation	S	S	NA	NA	S	S	PRJEB9680	SAMEA2535075	ERR553019	ftp.sra.ebi.ac.uk/vol1/fastq/ERR553/ERR553019/ERR553019_1.fastq.gz;ftp.sra.ebi.ac.uk/vol1/fastq/ERR553/ERR553019/ERR553019_2.fastq.gz
6956-11	validation	S	S	NA	NA	S	S	PRJEB9680	SAMEA2533497	ERR550821	ftp.sra.ebi.ac.uk/vol1/fastq/ERR550/ERR550821/ERR550821_1.fastq.gz;ftp.sra.ebi.ac.uk/vol1/fastq/ERR550/ERR550821/ERR550821_2.fastq.gz
696-05	validation	S	R	NA	NA	R	R	PRJEB9680	SAMEA2535195	ERR553180	ftp.sra.ebi.ac.uk/vol1/fastq/ERR553/ERR553180/ERR553180_1.fastq.gz;ftp.sra.ebi.ac.uk/vol1/fastq/ERR553/ERR553180/ERR553180_2.fastq.gz
6967-09	validation	S	S	NA	NA	S	S	PRJEB9680	SAMEA2534548	ERR552293	ftp.sra.ebi.ac.uk/vol1/fastq/ERR552/ERR552293/ERR552293_1.fastq.gz;ftp.sra.ebi.ac.uk/vol1/fastq/ERR552/ERR552293/ERR552293_2.fastq.gz
6975-01	validation	R	R	NA	NA	R	R	PRJEB9680	SAMEA2534534	ERR552274	ftp.sra.ebi.ac.uk/vol1/fastq/ERR552/ERR552274/ERR552274_1.fastq.gz;ftp.sra.ebi.ac.uk/vol1/fastq/ERR552/ERR552274/ERR552274_2.fastq.gz
6977-01	validation	R	R	NA	NA	R	R	PRJEB9680	SAMEA2533596	ERR550960	ftp.sra.ebi.ac.uk/vol1/fastq/ERR550/ERR550960/ERR550960_1.fastq.gz;ftp.sra.ebi.ac.uk/vol1/fastq/ERR550/ERR550960/ERR550960_2.fastq.gz
698-05	validation	R	R	NA	NA	R	R	PRJEB9680	SAMEA2534309	ERR551947	ftp.sra.ebi.ac.uk/vol1/fastq/ERR551/ERR551947/ERR551947_1.fastq.gz;ftp.sra.ebi.ac.uk/vol1/fastq/ERR551/ERR551947/ERR551947_2.fastq.gz
6981-01	validation	S	R	NA	NA	R	R	PRJEB9680	SAMEA2534816	ERR552681	ftp.sra.ebi.ac.uk/vol1/fastq/ERR552/ERR552681/ERR552681_1.fastq.gz;ftp.sra.ebi.ac.uk/vol1/fastq/ERR552/ERR552681/ERR552681_2.fastq.gz
700-10	validation	S	S	NA	NA	S	S	PRJEB9680	SAMEA2535037	ERR552966	ftp.sra.ebi.ac.uk/vol1/fastq/ERR552/ERR552966/ERR552966_1.fastq.gz;ftp.sra.ebi.ac.uk/vol1/fastq/ERR552/ERR552966/ERR552966_2.fastq.gz
701-05	validation	S	R	NA	NA	R	R	PRJEB9680	SAMEA2533806	ERR551251	ftp.sra.ebi.ac.uk/vol1/fastq/ERR551/ERR551251/ERR551251_1.fastq.gz;ftp.sra.ebi.ac.uk/vol1/fastq/ERR551/ERR551251/ERR551251_2.fastq.gz
702-05	validation	S	R	NA	NA	R	R	PRJEB9680	SAMEA2534211	ERR551816	ftp.sra.ebi.ac.uk/vol1/fastq/ERR551/ERR551816/ERR551816_1.fastq.gz;ftp.sra.ebi.ac.uk/vol1/fastq/ERR551/ERR551816/ERR551816_2.fastq.gz
702-06	validation	R	R	NA	NA	R	R	PRJEB9680	SAMEA2534938	ERR552834	ftp.sra.ebi.ac.uk/vol1/fastq/ERR552/ERR552834/ERR552834_1.fastq.gz;ftp.sra.ebi.ac.uk/vol1/fastq/ERR552/ERR552834/ERR552834_2.fastq.gz
7035-08	validation	S	S	NA	NA	S	S	PRJEB9680	SAMEA2534777	ERR552628	ftp.sra.ebi.ac.uk/vol1/fastq/ERR552/ERR552628/ERR552628_1.fastq.gz;ftp.sra.ebi.ac.uk/vol1/fastq/ERR552/ERR552628/ERR552628_2.fastq.gz
7036-08	validation	S	S	NA	NA	S	S	PRJEB9680	SAMEA2534352	ERR552014	ftp.sra.ebi.ac.uk/vol1/fastq/ERR552/ERR552014/ERR552014_1.fastq.gz;ftp.sra.ebi.ac.uk/vol1/fastq/ERR552/ERR552014/ERR552014_2.fastq.gz
7037-08	validation	S	S	NA	NA	S	S	PRJEB9680	SAMEA2535027	ERR552953	ftp.sra.ebi.ac.uk/vol1/fastq/ERR552/ERR552953/ERR552953_1.fastq.gz;ftp.sra.ebi.ac.uk/vol1/fastq/ERR552/ERR552953/ERR552953_2.fastq.gz
7038-08	validation	S	S	NA	NA	S	S	PRJEB9680	SAMEA2533954	ERR551455	ftp.sra.ebi.ac.uk/vol1/fastq/ERR551/ERR551455/ERR551455_1.fastq.gz;ftp.sra.ebi.ac.uk/vol1/fastq/ERR551/ERR551455/ERR551455_2.fastq.gz
704-05	validation	S	R	NA	NA	R	R	PRJEB9680	SAMEA2534056	ERR551596	ftp.sra.ebi.ac.uk/vol1/fastq/ERR551/ERR551596/ERR551596_1.fastq.gz;ftp.sra.ebi.ac.uk/vol1/fastq/ERR551/ERR551596/ERR551596_2.fastq.gz
7043-06	validation	S	S	NA	NA	S	S	PRJEB9680	SAMEA2535088	ERR553038	ftp.sra.ebi.ac.uk/vol1/fastq/ERR553/ERR553038/ERR553038_1.fastq.gz;ftp.sra.ebi.ac.uk/vol1/fastq/ERR553/ERR553038/ERR553038_2.fastq.gz
7043-08	validation	S	S	NA	NA	S	S	PRJEB9680	SAMEA2534147	ERR551723	ftp.sra.ebi.ac.uk/vol1/fastq/ERR551/ERR551723/ERR551723_1.fastq.gz;ftp.sra.ebi.ac.uk/vol1/fastq/ERR551/ERR551723/ERR551723_2.fastq.gz
7045-06	validation	S	S	NA	NA	S	S	PRJEB9680	SAMEA2534360	ERR552028	ftp.sra.ebi.ac.uk/vol1/fastq/ERR552/ERR552028/ERR552028_1.fastq.gz;ftp.sra.ebi.ac.uk/vol1/fastq/ERR552/ERR552028/ERR552028_2.fastq.gz
7056-06	validation	S	S	NA	NA	S	S	PRJEB9680	SAMEA2534072	ERR551616	ftp.sra.ebi.ac.uk/vol1/fastq/ERR551/ERR551616/ERR551616_1.fastq.gz;ftp.sra.ebi.ac.uk/vol1/fastq/ERR551/ERR551616/ERR551616_2.fastq.gz
706-05	validation	S	R	NA	NA	R	R	PRJEB9680	SAMEA2534181	ERR551771	ftp.sra.ebi.ac.uk/vol1/fastq/ERR551/ERR551771/ERR551771_1.fastq.gz;ftp.sra.ebi.ac.uk/vol1/fastq/ERR551/ERR551771/ERR551771_2.fastq.gz
7068-05	validation	S	S	NA	NA	S	R	PRJEB9680	SAMEA2534232	ERR551841	ftp.sra.ebi.ac.uk/vol1/fastq/ERR551/ERR551841/ERR551841_1.fastq.gz;ftp.sra.ebi.ac.uk/vol1/fastq/ERR551/ERR551841/ERR551841_2.fastq.gz
7093-09	validation	S	S	NA	NA	S	S	PRJEB9680	SAMEA2533829	ERR551279	ftp.sra.ebi.ac.uk/vol1/fastq/ERR551/ERR551279/ERR551279_1.fastq.gz;ftp.sra.ebi.ac.uk/vol1/fastq/ERR551/ERR551279/ERR551279_2.fastq.gz
7093-11	validation	S	S	NA	NA	S	S	PRJEB9680	SAMEA2534969	ERR552868	ftp.sra.ebi.ac.uk/vol1/fastq/ERR552/ERR552868/ERR552868_1.fastq.gz;ftp.sra.ebi.ac.uk/vol1/fastq/ERR552/ERR552868/ERR552868_2.fastq.gz
7106-08	validation	S	S	NA	NA	S	S	PRJEB9680	SAMEA2533988	ERR551504	ftp.sra.ebi.ac.uk/vol1/fastq/ERR551/ERR551504/ERR551504_1.fastq.gz;ftp.sra.ebi.ac.uk/vol1/fastq/ERR551/ERR551504/ERR551504_2.fastq.gz
71-09	validation	S	S	NA	NA	S	S	PRJEB9680	SAMEA2534639	ERR552428	ftp.sra.ebi.ac.uk/vol1/fastq/ERR552/ERR552428/ERR552428_1.fastq.gz;ftp.sra.ebi.ac.uk/vol1/fastq/ERR552/ERR552428/ERR552428_2.fastq.gz
711-05	validation	R	R	NA	NA	R	R	PRJEB7281	SAMEA2534216	ERR551822	ftp.sra.ebi.ac.uk/vol1/fastq/ERR551/ERR551822/ERR551822_1.fastq.gz;ftp.sra.ebi.ac.uk/vol1/fastq/ERR551/ERR551822/ERR551822_2.fastq.gz
7113-11	validation	S	S	NA	NA	S	S	PRJEB9680	SAMEA2534900	ERR552781	ftp.sra.ebi.ac.uk/vol1/fastq/ERR552/ERR552781/ERR552781_1.fastq.gz;ftp.sra.ebi.ac.uk/vol1/fastq/ERR552/ERR552781/ERR552781_2.fastq.gz
712-05	validation	R	R	NA	NA	R	R	PRJEB9680	SAMEA2534634	ERR552418	ftp.sra.ebi.ac.uk/vol1/fastq/ERR552/ERR552418/ERR552418_1.fastq.gz;ftp.sra.ebi.ac.uk/vol1/fastq/ERR552/ERR552418/ERR552418_2.fastq.gz
7126-08	validation	S	S	NA	NA	S	S	PRJEB9680	SAMEA2533343	ERR550620	ftp.sra.ebi.ac.uk/vol1/fastq/ERR550/ERR550620/ERR550620_1.fastq.gz;ftp.sra.ebi.ac.uk/vol1/fastq/ERR550/ERR550620/ERR550620_2.fastq.gz
713-05	validation	S	R	NA	NA	R	R	PRJEB9680	SAMEA2534925	ERR552819	ftp.sra.ebi.ac.uk/vol1/fastq/ERR552/ERR552819/ERR552819_1.fastq.gz;ftp.sra.ebi.ac.uk/vol1/fastq/ERR552/ERR552819/ERR552819_2.fastq.gz
7132-05	validation	S	S	NA	NA	S	S	PRJEB9680	SAMEA2534892	ERR552770	ftp.sra.ebi.ac.uk/vol1/fastq/ERR552/ERR552770/ERR552770_1.fastq.gz;ftp.sra.ebi.ac.uk/vol1/fastq/ERR552/ERR552770/ERR552770_2.fastq.gz
7137-01	validation	R	R	NA	NA	R	R	PRJEB9680	SAMEA2533585	ERR550950	ftp.sra.ebi.ac.uk/vol1/fastq/ERR550/ERR550950/ERR550950_1.fastq.gz;ftp.sra.ebi.ac.uk/vol1/fastq/ERR550/ERR550950/ERR550950_2.fastq.gz
714-05	validation	R	R	NA	NA	R	R	PRJEB9680	SAMEA2533814	ERR551259	ftp.sra.ebi.ac.uk/vol1/fastq/ERR551/ERR551259/ERR551259_1.fastq.gz;ftp.sra.ebi.ac.uk/vol1/fastq/ERR551/ERR551259/ERR551259_2.fastq.gz
715-10	validation	S	S	NA	NA	S	S	PRJEB9680	SAMEA2534001	ERR551526	ftp.sra.ebi.ac.uk/vol1/fastq/ERR551/ERR551526/ERR551526_1.fastq.gz;ftp.sra.ebi.ac.uk/vol1/fastq/ERR551/ERR551526/ERR551526_2.fastq.gz
718-10	validation	S	S	NA	NA	S	S	PRJEB9680	SAMEA2533803	ERR551245	ftp.sra.ebi.ac.uk/vol1/fastq/ERR551/ERR551245/ERR551245_1.fastq.gz;ftp.sra.ebi.ac.uk/vol1/fastq/ERR551/ERR551245/ERR551245_2.fastq.gz
7194-05	validation	S	S	NA	NA	S	S	PRJEB7281	SAMEA2535188	ERR553171	ftp.sra.ebi.ac.uk/vol1/fastq/ERR553/ERR553171/ERR553171_1.fastq.gz;ftp.sra.ebi.ac.uk/vol1/fastq/ERR553/ERR553171/ERR553171_2.fastq.gz
7195-05	validation	S	S	NA	NA	S	S	PRJEB9680	SAMEA2535112	ERR553066	ftp.sra.ebi.ac.uk/vol1/fastq/ERR553/ERR553066/ERR553066_1.fastq.gz;ftp.sra.ebi.ac.uk/vol1/fastq/ERR553/ERR553066/ERR553066_2.fastq.gz
7204-12	validation	S	S	NA	NA	S	S	PRJEB9680	SAMEA2535097	ERR553049	ftp.sra.ebi.ac.uk/vol1/fastq/ERR553/ERR553049/ERR553049_1.fastq.gz;ftp.sra.ebi.ac.uk/vol1/fastq/ERR553/ERR553049/ERR553049_2.fastq.gz
7205-12	validation	S	S	NA	NA	S	S	PRJEB9680	SAMEA2533868	ERR551340	ftp.sra.ebi.ac.uk/vol1/fastq/ERR551/ERR551340/ERR551340_1.fastq.gz;ftp.sra.ebi.ac.uk/vol1/fastq/ERR551/ERR551340/ERR551340_2.fastq.gz
7206-12	validation	S	S	NA	NA	S	S	PRJEB9680	SAMEA2533342	ERR550618	ftp.sra.ebi.ac.uk/vol1/fastq/ERR550/ERR550618/ERR550618_1.fastq.gz;ftp.sra.ebi.ac.uk/vol1/fastq/ERR550/ERR550618/ERR550618_2.fastq.gz
7207-12	validation	S	S	NA	NA	S	S	PRJEB9680	SAMEA2533703	ERR551103	ftp.sra.ebi.ac.uk/vol1/fastq/ERR551/ERR551103/ERR551103_1.fastq.gz;ftp.sra.ebi.ac.uk/vol1/fastq/ERR551/ERR551103/ERR551103_2.fastq.gz
724-11	validation	S	S	NA	NA	S	S	PRJEB9680	SAMEA2534274	ERR551898	ftp.sra.ebi.ac.uk/vol1/fastq/ERR551/ERR551898/ERR551898_1.fastq.gz;ftp.sra.ebi.ac.uk/vol1/fastq/ERR551/ERR551898/ERR551898_2.fastq.gz
7258-06	validation	S	S	NA	NA	S	S	PRJEB9680	SAMEA2534299	ERR551931	ftp.sra.ebi.ac.uk/vol1/fastq/ERR551/ERR551931/ERR551931_1.fastq.gz;ftp.sra.ebi.ac.uk/vol1/fastq/ERR551/ERR551931/ERR551931_2.fastq.gz
7297-05	validation	S	S	NA	NA	S	S	PRJEB9680	SAMEA2534800	ERR552656	ftp.sra.ebi.ac.uk/vol1/fastq/ERR552/ERR552656/ERR552656_1.fastq.gz;ftp.sra.ebi.ac.uk/vol1/fastq/ERR552/ERR552656/ERR552656_2.fastq.gz
7301-08	validation	S	S	NA	NA	S	S	PRJEB9680	SAMEA2535267	ERR553276	ftp.sra.ebi.ac.uk/vol1/fastq/ERR553/ERR553276/ERR553276_1.fastq.gz;ftp.sra.ebi.ac.uk/vol1/fastq/ERR553/ERR553276/ERR553276_2.fastq.gz
733-10	validation	S	S	NA	NA	S	S	PRJEB9680	SAMEA2534697	ERR552508	ftp.sra.ebi.ac.uk/vol1/fastq/ERR552/ERR552508/ERR552508_1.fastq.gz;ftp.sra.ebi.ac.uk/vol1/fastq/ERR552/ERR552508/ERR552508_2.fastq.gz
7333-07	validation	S	S	NA	NA	S	S	PRJEB9680	SAMEA2534836	ERR552705	ftp.sra.ebi.ac.uk/vol1/fastq/ERR552/ERR552705/ERR552705_1.fastq.gz;ftp.sra.ebi.ac.uk/vol1/fastq/ERR552/ERR552705/ERR552705_2.fastq.gz
7334-07	validation	S	S	NA	NA	S	S	PRJEB9680	SAMEA2533729	ERR551143	ftp.sra.ebi.ac.uk/vol1/fastq/ERR551/ERR551143/ERR551143_1.fastq.gz;ftp.sra.ebi.ac.uk/vol1/fastq/ERR551/ERR551143/ERR551143_2.fastq.gz
7342-12	validation	S	S	NA	NA	S	R	PRJEB9680	SAMEA2533456	ERR550768	ftp.sra.ebi.ac.uk/vol1/fastq/ERR550/ERR550768/ERR550768_1.fastq.gz;ftp.sra.ebi.ac.uk/vol1/fastq/ERR550/ERR550768/ERR550768_2.fastq.gz
7349-05	validation	R	R	NA	NA	R	R	PRJEB9680	SAMEA2534699	ERR552513	ftp.sra.ebi.ac.uk/vol1/fastq/ERR552/ERR552513/ERR552513_1.fastq.gz;ftp.sra.ebi.ac.uk/vol1/fastq/ERR552/ERR552513/ERR552513_2.fastq.gz
7350-09	validation	S	S	NA	NA	S	S	PRJEB9680	SAMEA2535353	ERR553381	ftp.sra.ebi.ac.uk/vol1/fastq/ERR553/ERR553381/ERR553381_1.fastq.gz;ftp.sra.ebi.ac.uk/vol1/fastq/ERR553/ERR553381/ERR553381_2.fastq.gz
735-10	validation	S	S	NA	NA	S	S	PRJEB9680	SAMEA2535258	ERR553262	ftp.sra.ebi.ac.uk/vol1/fastq/ERR553/ERR553262/ERR553262_1.fastq.gz;ftp.sra.ebi.ac.uk/vol1/fastq/ERR553/ERR553262/ERR553262_2.fastq.gz
7369-06	validation	S	S	NA	NA	S	S	PRJEB9680	SAMEA2533944	ERR551442	ftp.sra.ebi.ac.uk/vol1/fastq/ERR551/ERR551442/ERR551442_1.fastq.gz;ftp.sra.ebi.ac.uk/vol1/fastq/ERR551/ERR551442/ERR551442_2.fastq.gz
7376-09	validation	S	S	NA	NA	S	S	PRJEB9680	SAMEA2533999	ERR551522	ftp.sra.ebi.ac.uk/vol1/fastq/ERR551/ERR551522/ERR551522_1.fastq.gz;ftp.sra.ebi.ac.uk/vol1/fastq/ERR551/ERR551522/ERR551522_2.fastq.gz
7387-09	validation	S	S	NA	NA	S	S	PRJEB9680	SAMEA2533522	ERR550856	ftp.sra.ebi.ac.uk/vol1/fastq/ERR550/ERR550856/ERR550856_1.fastq.gz;ftp.sra.ebi.ac.uk/vol1/fastq/ERR550/ERR550856/ERR550856_2.fastq.gz
7417-12	validation	S	S	NA	NA	S	S	PRJEB9680	SAMEA2533846	ERR551300	ftp.sra.ebi.ac.uk/vol1/fastq/ERR551/ERR551300/ERR551300_1.fastq.gz;ftp.sra.ebi.ac.uk/vol1/fastq/ERR551/ERR551300/ERR551300_2.fastq.gz
7426-01	validation	S	R	NA	NA	R	R	PRJEB9680	SAMEA2534605	ERR552373	ftp.sra.ebi.ac.uk/vol1/fastq/ERR552/ERR552373/ERR552373_1.fastq.gz;ftp.sra.ebi.ac.uk/vol1/fastq/ERR552/ERR552373/ERR552373_2.fastq.gz
7438-11	validation	S	S	NA	NA	S	S	PRJEB9680	SAMEA2534552	ERR552299	ftp.sra.ebi.ac.uk/vol1/fastq/ERR552/ERR552299/ERR552299_1.fastq.gz;ftp.sra.ebi.ac.uk/vol1/fastq/ERR552/ERR552299/ERR552299_2.fastq.gz
7440-08	validation	S	S	NA	NA	S	S	PRJEB9680	SAMEA2533483	ERR550805	ftp.sra.ebi.ac.uk/vol1/fastq/ERR550/ERR550805/ERR550805_1.fastq.gz;ftp.sra.ebi.ac.uk/vol1/fastq/ERR550/ERR550805/ERR550805_2.fastq.gz
7440-11	validation	S	S	NA	NA	S	S	PRJEB9680	SAMEA2533449	ERR550759	ftp.sra.ebi.ac.uk/vol1/fastq/ERR550/ERR550759/ERR550759_1.fastq.gz;ftp.sra.ebi.ac.uk/vol1/fastq/ERR550/ERR550759/ERR550759_2.fastq.gz
7445-09	validation	S	S	NA	NA	S	S	PRJEB9680	SAMEA2533995	ERR551518	ftp.sra.ebi.ac.uk/vol1/fastq/ERR551/ERR551518/ERR551518_1.fastq.gz;ftp.sra.ebi.ac.uk/vol1/fastq/ERR551/ERR551518/ERR551518_2.fastq.gz
7467-01	validation	R	R	NA	NA	R	R	PRJEB9680	SAMEA2533385	ERR550676	ftp.sra.ebi.ac.uk/vol1/fastq/ERR550/ERR550676/ERR550676_1.fastq.gz;ftp.sra.ebi.ac.uk/vol1/fastq/ERR550/ERR550676/ERR550676_2.fastq.gz
7468-01	validation	S	R	NA	NA	R	R	PRJEB9680	SAMEA2533701	ERR551099	ftp.sra.ebi.ac.uk/vol1/fastq/ERR551/ERR551099/ERR551099_1.fastq.gz;ftp.sra.ebi.ac.uk/vol1/fastq/ERR551/ERR551099/ERR551099_2.fastq.gz
7507-05	validation	S	S	NA	NA	S	S	PRJEB9680	SAMEA2534916	ERR552805	ftp.sra.ebi.ac.uk/vol1/fastq/ERR552/ERR552805/ERR552805_1.fastq.gz;ftp.sra.ebi.ac.uk/vol1/fastq/ERR552/ERR552805/ERR552805_2.fastq.gz
7542-12	validation	S	S	NA	NA	S	S	PRJEB9680	SAMEA2534806	ERR552663	ftp.sra.ebi.ac.uk/vol1/fastq/ERR552/ERR552663/ERR552663_1.fastq.gz;ftp.sra.ebi.ac.uk/vol1/fastq/ERR552/ERR552663/ERR552663_2.fastq.gz
7570-05	validation	S	S	NA	NA	S	S	PRJEB9680	SAMEA2535174	ERR553149	ftp.sra.ebi.ac.uk/vol1/fastq/ERR553/ERR553149/ERR553149_1.fastq.gz;ftp.sra.ebi.ac.uk/vol1/fastq/ERR553/ERR553149/ERR553149_2.fastq.gz
7573-10	validation	S	S	NA	NA	S	S	PRJEB9680	SAMEA2533587	ERR550951	ftp.sra.ebi.ac.uk/vol1/fastq/ERR550/ERR550951/ERR550951_1.fastq.gz;ftp.sra.ebi.ac.uk/vol1/fastq/ERR550/ERR550951/ERR550951_2.fastq.gz
7586-11	validation	S	S	NA	NA	S	S	PRJEB9680	SAMEA2534457	ERR552166	ftp.sra.ebi.ac.uk/vol1/fastq/ERR552/ERR552166/ERR552166_1.fastq.gz;ftp.sra.ebi.ac.uk/vol1/fastq/ERR552/ERR552166/ERR552166_2.fastq.gz
7594-10	validation	S	S	NA	NA	S	S	PRJEB9680	SAMEA2534490	ERR552218	ftp.sra.ebi.ac.uk/vol1/fastq/ERR552/ERR552218/ERR552218_1.fastq.gz;ftp.sra.ebi.ac.uk/vol1/fastq/ERR552/ERR552218/ERR552218_2.fastq.gz
7595-10	validation	S	S	NA	NA	S	S	PRJEB9680	SAMEA2534586	ERR552350	ftp.sra.ebi.ac.uk/vol1/fastq/ERR552/ERR552350/ERR552350_1.fastq.gz;ftp.sra.ebi.ac.uk/vol1/fastq/ERR552/ERR552350/ERR552350_2.fastq.gz
760-06	validation	S	S	NA	NA	S	S	PRJEB9680	SAMEA2533839	ERR551291	ftp.sra.ebi.ac.uk/vol1/fastq/ERR551/ERR551291/ERR551291_1.fastq.gz;ftp.sra.ebi.ac.uk/vol1/fastq/ERR551/ERR551291/ERR551291_2.fastq.gz
7624-05	validation	S	S	NA	NA	S	S	PRJEB9680	SAMEA2533778	ERR551213	ftp.sra.ebi.ac.uk/vol1/fastq/ERR551/ERR551213/ERR551213_1.fastq.gz;ftp.sra.ebi.ac.uk/vol1/fastq/ERR551/ERR551213/ERR551213_2.fastq.gz
763-08	validation	S	S	NA	NA	S	S	PRJEB9680	SAMEA2533399	ERR550695	ftp.sra.ebi.ac.uk/vol1/fastq/ERR550/ERR550695/ERR550695_1.fastq.gz;ftp.sra.ebi.ac.uk/vol1/fastq/ERR550/ERR550695/ERR550695_2.fastq.gz
7660-06	validation	S	S	NA	NA	S	S	PRJEB9680	SAMEA2534302	ERR551936	ftp.sra.ebi.ac.uk/vol1/fastq/ERR551/ERR551936/ERR551936_1.fastq.gz;ftp.sra.ebi.ac.uk/vol1/fastq/ERR551/ERR551936/ERR551936_2.fastq.gz
7661-06	validation	S	S	NA	NA	S	S	PRJEB9680	SAMEA2533429	ERR550731	ftp.sra.ebi.ac.uk/vol1/fastq/ERR550/ERR550731/ERR550731_1.fastq.gz;ftp.sra.ebi.ac.uk/vol1/fastq/ERR550/ERR550731/ERR550731_2.fastq.gz
7695-01	validation	S	R	NA	NA	R	R	PRJEB9680	SAMEA2533430	ERR550733	ftp.sra.ebi.ac.uk/vol1/fastq/ERR550/ERR550733/ERR550733_1.fastq.gz;ftp.sra.ebi.ac.uk/vol1/fastq/ERR550/ERR550733/ERR550733_2.fastq.gz
7698-01	validation	R	R	NA	NA	R	R	PRJEB9680	SAMEA2533928	ERR551417	ftp.sra.ebi.ac.uk/vol1/fastq/ERR551/ERR551417/ERR551417_1.fastq.gz;ftp.sra.ebi.ac.uk/vol1/fastq/ERR551/ERR551417/ERR551417_2.fastq.gz
7701-08	validation	S	S	NA	NA	S	S	PRJEB9680	SAMEA2534226	ERR551834	ftp.sra.ebi.ac.uk/vol1/fastq/ERR551/ERR551834/ERR551834_1.fastq.gz;ftp.sra.ebi.ac.uk/vol1/fastq/ERR551/ERR551834/ERR551834_2.fastq.gz
770-10	validation	S	S	NA	NA	S	S	PRJEB9680	SAMEA2534348	ERR552009	ftp.sra.ebi.ac.uk/vol1/fastq/ERR552/ERR552009/ERR552009_1.fastq.gz;ftp.sra.ebi.ac.uk/vol1/fastq/ERR552/ERR552009/ERR552009_2.fastq.gz
7768-06	validation	S	S	NA	NA	S	S	PRJEB9680	SAMEA2534305	ERR551940	ftp.sra.ebi.ac.uk/vol1/fastq/ERR551/ERR551940/ERR551940_1.fastq.gz;ftp.sra.ebi.ac.uk/vol1/fastq/ERR551/ERR551940/ERR551940_2.fastq.gz
7769-06	validation	S	S	NA	NA	S	S	PRJEB9680	SAMEA2534414	ERR552100	ftp.sra.ebi.ac.uk/vol1/fastq/ERR552/ERR552100/ERR552100_1.fastq.gz;ftp.sra.ebi.ac.uk/vol1/fastq/ERR552/ERR552100/ERR552100_2.fastq.gz
7803-05	validation	S	R	NA	NA	S	S	PRJEB9680	SAMEA2535020	ERR552944	ftp.sra.ebi.ac.uk/vol1/fastq/ERR552/ERR552944/ERR552944_1.fastq.gz;ftp.sra.ebi.ac.uk/vol1/fastq/ERR552/ERR552944/ERR552944_2.fastq.gz
7816-09	validation	S	S	NA	NA	S	S	PRJEB9680	SAMEA2534127	ERR551696	ftp.sra.ebi.ac.uk/vol1/fastq/ERR551/ERR551696/ERR551696_1.fastq.gz;ftp.sra.ebi.ac.uk/vol1/fastq/ERR551/ERR551696/ERR551696_2.fastq.gz
7820-05	validation	S	S	NA	NA	S	S	PRJEB9680	SAMEA2533462	ERR550776	ftp.sra.ebi.ac.uk/vol1/fastq/ERR550/ERR550776/ERR550776_1.fastq.gz;ftp.sra.ebi.ac.uk/vol1/fastq/ERR550/ERR550776/ERR550776_2.fastq.gz
7826-10	validation	S	S	NA	NA	S	R	PRJEB9680	SAMEA2533812	ERR551260	ftp.sra.ebi.ac.uk/vol1/fastq/ERR551/ERR551260/ERR551260_1.fastq.gz;ftp.sra.ebi.ac.uk/vol1/fastq/ERR551/ERR551260/ERR551260_2.fastq.gz
7828-07	validation	S	S	NA	NA	S	S	PRJEB9680	SAMEA2533345	ERR550621	ftp.sra.ebi.ac.uk/vol1/fastq/ERR550/ERR550621/ERR550621_1.fastq.gz;ftp.sra.ebi.ac.uk/vol1/fastq/ERR550/ERR550621/ERR550621_2.fastq.gz
7834-10	validation	S	S	NA	NA	S	S	PRJEB9680	SAMEA2535040	ERR552969	ftp.sra.ebi.ac.uk/vol1/fastq/ERR552/ERR552969/ERR552969_1.fastq.gz;ftp.sra.ebi.ac.uk/vol1/fastq/ERR552/ERR552969/ERR552969_2.fastq.gz
784-02	validation	S	R	NA	NA	R	R	PRJEB9680	SAMEA2534652	ERR552443	ftp.sra.ebi.ac.uk/vol1/fastq/ERR552/ERR552443/ERR552443_1.fastq.gz;ftp.sra.ebi.ac.uk/vol1/fastq/ERR552/ERR552443/ERR552443_2.fastq.gz
7898-09	validation	S	S	NA	NA	S	S	PRJEB9680	SAMEA2534758	ERR552600	ftp.sra.ebi.ac.uk/vol1/fastq/ERR552/ERR552600/ERR552600_1.fastq.gz;ftp.sra.ebi.ac.uk/vol1/fastq/ERR552/ERR552600/ERR552600_2.fastq.gz
791-05	validation	S	S	NA	NA	S	S	PRJEB9680	SAMEA2533696	ERR551094	ftp.sra.ebi.ac.uk/vol1/fastq/ERR551/ERR551094/ERR551094_1.fastq.gz;ftp.sra.ebi.ac.uk/vol1/fastq/ERR551/ERR551094/ERR551094_2.fastq.gz
7942-05	validation	R	R	NA	NA	R	R	PRJEB7281	SAMEA2534205	ERR551806	ftp.sra.ebi.ac.uk/vol1/fastq/ERR551/ERR551806/ERR551806_1.fastq.gz;ftp.sra.ebi.ac.uk/vol1/fastq/ERR551/ERR551806/ERR551806_2.fastq.gz
7949-05	validation	R	R	NA	NA	R	R	PRJEB9680	SAMEA2533993	ERR551510	ftp.sra.ebi.ac.uk/vol1/fastq/ERR551/ERR551510/ERR551510_1.fastq.gz;ftp.sra.ebi.ac.uk/vol1/fastq/ERR551/ERR551510/ERR551510_2.fastq.gz
7950-05	validation	S	R	NA	NA	R	R	PRJEB9680	SAMEA2533548	ERR550897	ftp.sra.ebi.ac.uk/vol1/fastq/ERR550/ERR550897/ERR550897_1.fastq.gz;ftp.sra.ebi.ac.uk/vol1/fastq/ERR550/ERR550897/ERR550897_2.fastq.gz
7950-10	validation	S	S	NA	NA	S	S	PRJEB9680	SAMEA2534590	ERR552354	ftp.sra.ebi.ac.uk/vol1/fastq/ERR552/ERR552354/ERR552354_1.fastq.gz;ftp.sra.ebi.ac.uk/vol1/fastq/ERR552/ERR552354/ERR552354_2.fastq.gz
795-02	validation	R	R	NA	NA	R	R	PRJEB9680	SAMEA2534859	ERR552734	ftp.sra.ebi.ac.uk/vol1/fastq/ERR552/ERR552734/ERR552734_1.fastq.gz;ftp.sra.ebi.ac.uk/vol1/fastq/ERR552/ERR552734/ERR552734_2.fastq.gz
7952-05	validation	R	R	NA	NA	R	R	PRJEB9680	SAMEA2535362	ERR553394	ftp.sra.ebi.ac.uk/vol1/fastq/ERR553/ERR553394/ERR553394_1.fastq.gz;ftp.sra.ebi.ac.uk/vol1/fastq/ERR553/ERR553394/ERR553394_2.fastq.gz
7952-07	validation	S	S	NA	NA	S	S	PRJEB9680	SAMEA2534218	ERR551824	ftp.sra.ebi.ac.uk/vol1/fastq/ERR551/ERR551824/ERR551824_1.fastq.gz;ftp.sra.ebi.ac.uk/vol1/fastq/ERR551/ERR551824/ERR551824_2.fastq.gz
7953-05	validation	R	R	NA	NA	R	R	PRJEB9680	SAMEA2533724	ERR551132	ftp.sra.ebi.ac.uk/vol1/fastq/ERR551/ERR551132/ERR551132_1.fastq.gz;ftp.sra.ebi.ac.uk/vol1/fastq/ERR551/ERR551132/ERR551132_2.fastq.gz
7954-05	validation	R	R	NA	NA	R	R	PRJEB9680	SAMEA2534076	ERR551624	ftp.sra.ebi.ac.uk/vol1/fastq/ERR551/ERR551624/ERR551624_1.fastq.gz;ftp.sra.ebi.ac.uk/vol1/fastq/ERR551/ERR551624/ERR551624_2.fastq.gz
7956-11	validation	S	S	NA	NA	S	R	PRJEB9680	SAMEA2534943	ERR552839	ftp.sra.ebi.ac.uk/vol1/fastq/ERR552/ERR552839/ERR552839_1.fastq.gz;ftp.sra.ebi.ac.uk/vol1/fastq/ERR552/ERR552839/ERR552839_2.fastq.gz
7963-11	validation	S	S	NA	NA	S	S	PRJEB9680	SAMEA2534486	ERR552209	ftp.sra.ebi.ac.uk/vol1/fastq/ERR552/ERR552209/ERR552209_1.fastq.gz;ftp.sra.ebi.ac.uk/vol1/fastq/ERR552/ERR552209/ERR552209_2.fastq.gz
7969-07	validation	S	S	NA	NA	S	S	PRJEB9680	SAMEA2533432	ERR550737	ftp.sra.ebi.ac.uk/vol1/fastq/ERR550/ERR550737/ERR550737_1.fastq.gz;ftp.sra.ebi.ac.uk/vol1/fastq/ERR550/ERR550737/ERR550737_2.fastq.gz
7992-08	validation	S	S	NA	NA	S	S	PRJEB9680	SAMEA2534164	ERR551747	ftp.sra.ebi.ac.uk/vol1/fastq/ERR551/ERR551747/ERR551747_1.fastq.gz;ftp.sra.ebi.ac.uk/vol1/fastq/ERR551/ERR551747/ERR551747_2.fastq.gz
8023-12	validation	S	S	NA	NA	S	S	PRJEB9680	SAMEA2533742	ERR551158	ftp.sra.ebi.ac.uk/vol1/fastq/ERR551/ERR551158/ERR551158_1.fastq.gz;ftp.sra.ebi.ac.uk/vol1/fastq/ERR551/ERR551158/ERR551158_2.fastq.gz
8035-06	validation	S	S	NA	NA	S	S	PRJEB9680	SAMEA2534545	ERR552291	ftp.sra.ebi.ac.uk/vol1/fastq/ERR552/ERR552291/ERR552291_1.fastq.gz;ftp.sra.ebi.ac.uk/vol1/fastq/ERR552/ERR552291/ERR552291_2.fastq.gz
8038-07	validation	S	S	NA	NA	S	S	PRJEB9680	SAMEA2533527	ERR550862	ftp.sra.ebi.ac.uk/vol1/fastq/ERR550/ERR550862/ERR550862_1.fastq.gz;ftp.sra.ebi.ac.uk/vol1/fastq/ERR550/ERR550862/ERR550862_2.fastq.gz
8039-07	validation	S	S	NA	NA	S	S	PRJEB9680	SAMEA2533515	ERR550845	ftp.sra.ebi.ac.uk/vol1/fastq/ERR550/ERR550845/ERR550845_1.fastq.gz;ftp.sra.ebi.ac.uk/vol1/fastq/ERR550/ERR550845/ERR550845_2.fastq.gz
8053-05	validation	S	S	NA	NA	S	S	PRJEB9680	SAMEA2535261	ERR553265	ftp.sra.ebi.ac.uk/vol1/fastq/ERR553/ERR553265/ERR553265_1.fastq.gz;ftp.sra.ebi.ac.uk/vol1/fastq/ERR553/ERR553265/ERR553265_2.fastq.gz
8071-05	validation	S	S	NA	NA	S	S	PRJEB9680	SAMEA2534771	ERR552615	ftp.sra.ebi.ac.uk/vol1/fastq/ERR552/ERR552615/ERR552615_1.fastq.gz;ftp.sra.ebi.ac.uk/vol1/fastq/ERR552/ERR552615/ERR552615_2.fastq.gz
8088-01	validation	R	R	NA	NA	R	R	PRJEB9680	SAMEA2534542	ERR552286	ftp.sra.ebi.ac.uk/vol1/fastq/ERR552/ERR552286/ERR552286_1.fastq.gz;ftp.sra.ebi.ac.uk/vol1/fastq/ERR552/ERR552286/ERR552286_2.fastq.gz
8088-07	validation	S	R	NA	NA	S	R	PRJEB9680	SAMEA2534318	ERR551962	ftp.sra.ebi.ac.uk/vol1/fastq/ERR551/ERR551962/ERR551962_1.fastq.gz;ftp.sra.ebi.ac.uk/vol1/fastq/ERR551/ERR551962/ERR551962_2.fastq.gz
8092-01	validation	S	R	NA	NA	R	R	PRJEB9680	SAMEA2534331	ERR551985	ftp.sra.ebi.ac.uk/vol1/fastq/ERR551/ERR551985/ERR551985_1.fastq.gz;ftp.sra.ebi.ac.uk/vol1/fastq/ERR551/ERR551985/ERR551985_2.fastq.gz
8096-05	validation	S	S	NA	NA	S	S	PRJEB9680	SAMEA2534789	ERR552642	ftp.sra.ebi.ac.uk/vol1/fastq/ERR552/ERR552642/ERR552642_1.fastq.gz;ftp.sra.ebi.ac.uk/vol1/fastq/ERR552/ERR552642/ERR552642_2.fastq.gz
8116-09	validation	S	S	NA	NA	S	S	PRJEB9680	SAMEA2534716	ERR552538	ftp.sra.ebi.ac.uk/vol1/fastq/ERR552/ERR552538/ERR552538_1.fastq.gz;ftp.sra.ebi.ac.uk/vol1/fastq/ERR552/ERR552538/ERR552538_2.fastq.gz
8117-09	validation	S	S	NA	NA	S	S	PRJEB9680	SAMEA2535107	ERR553061	ftp.sra.ebi.ac.uk/vol1/fastq/ERR553/ERR553061/ERR553061_1.fastq.gz;ftp.sra.ebi.ac.uk/vol1/fastq/ERR553/ERR553061/ERR553061_2.fastq.gz
8119-04	validation	R	R	NA	NA	R	R	PRJEB9680	SAMEA2534893	ERR552771	ftp.sra.ebi.ac.uk/vol1/fastq/ERR552/ERR552771/ERR552771_1.fastq.gz;ftp.sra.ebi.ac.uk/vol1/fastq/ERR552/ERR552771/ERR552771_2.fastq.gz
8121-04	validation	S	R	NA	NA	R	R	PRJEB9680	SAMEA2534761	ERR552603	ftp.sra.ebi.ac.uk/vol1/fastq/ERR552/ERR552603/ERR552603_1.fastq.gz;ftp.sra.ebi.ac.uk/vol1/fastq/ERR552/ERR552603/ERR552603_2.fastq.gz
8122-04	validation	R	R	NA	NA	R	R	PRJEB9680	SAMEA2534268	ERR551888	ftp.sra.ebi.ac.uk/vol1/fastq/ERR551/ERR551888/ERR551888_1.fastq.gz;ftp.sra.ebi.ac.uk/vol1/fastq/ERR551/ERR551888/ERR551888_2.fastq.gz
8123-04	validation	R	R	NA	NA	R	R	PRJEB9680	SAMEA2534290	ERR551918	ftp.sra.ebi.ac.uk/vol1/fastq/ERR551/ERR551918/ERR551918_1.fastq.gz;ftp.sra.ebi.ac.uk/vol1/fastq/ERR551/ERR551918/ERR551918_2.fastq.gz
8124-04	validation	R	R	NA	NA	R	R	PRJEB9680	SAMEA2534058	ERR551600	ftp.sra.ebi.ac.uk/vol1/fastq/ERR551/ERR551600/ERR551600_1.fastq.gz;ftp.sra.ebi.ac.uk/vol1/fastq/ERR551/ERR551600/ERR551600_2.fastq.gz
8125-04	validation	S	R	NA	NA	R	R	PRJEB9680	SAMEA2534644	ERR552433	ftp.sra.ebi.ac.uk/vol1/fastq/ERR552/ERR552433/ERR552433_1.fastq.gz;ftp.sra.ebi.ac.uk/vol1/fastq/ERR552/ERR552433/ERR552433_2.fastq.gz
8127-04	validation	R	R	NA	NA	R	R	PRJEB9680	SAMEA2534847	ERR552719	ftp.sra.ebi.ac.uk/vol1/fastq/ERR552/ERR552719/ERR552719_1.fastq.gz;ftp.sra.ebi.ac.uk/vol1/fastq/ERR552/ERR552719/ERR552719_2.fastq.gz
8128-04	validation	S	R	NA	NA	R	R	PRJEB9680	SAMEA2534104	ERR551667	ftp.sra.ebi.ac.uk/vol1/fastq/ERR551/ERR551667/ERR551667_1.fastq.gz;ftp.sra.ebi.ac.uk/vol1/fastq/ERR551/ERR551667/ERR551667_2.fastq.gz
8129-04	validation	S	R	NA	NA	R	R	PRJEB9680	SAMEA2534088	ERR551643	ftp.sra.ebi.ac.uk/vol1/fastq/ERR551/ERR551643/ERR551643_1.fastq.gz;ftp.sra.ebi.ac.uk/vol1/fastq/ERR551/ERR551643/ERR551643_2.fastq.gz
8130-04	validation	S	R	NA	NA	R	R	PRJEB9680	SAMEA2534152	ERR551731	ftp.sra.ebi.ac.uk/vol1/fastq/ERR551/ERR551731/ERR551731_1.fastq.gz;ftp.sra.ebi.ac.uk/vol1/fastq/ERR551/ERR551731/ERR551731_2.fastq.gz
8131-04	validation	S	R	NA	NA	R	R	PRJEB9680	SAMEA2534815	ERR552677	ftp.sra.ebi.ac.uk/vol1/fastq/ERR552/ERR552677/ERR552677_1.fastq.gz;ftp.sra.ebi.ac.uk/vol1/fastq/ERR552/ERR552677/ERR552677_2.fastq.gz
8132-04	validation	R	R	NA	NA	R	R	PRJEB9680	SAMEA2534444	ERR552148	ftp.sra.ebi.ac.uk/vol1/fastq/ERR552/ERR552148/ERR552148_1.fastq.gz;ftp.sra.ebi.ac.uk/vol1/fastq/ERR552/ERR552148/ERR552148_2.fastq.gz
8133-04	validation	R	R	NA	NA	R	R	PRJEB9680	SAMEA2534236	ERR551844	ftp.sra.ebi.ac.uk/vol1/fastq/ERR551/ERR551844/ERR551844_1.fastq.gz;ftp.sra.ebi.ac.uk/vol1/fastq/ERR551/ERR551844/ERR551844_2.fastq.gz
8143-05	validation	S	S	NA	NA	S	S	PRJEB9680	SAMEA2533370	ERR550656	ftp.sra.ebi.ac.uk/vol1/fastq/ERR550/ERR550656/ERR550656_1.fastq.gz;ftp.sra.ebi.ac.uk/vol1/fastq/ERR550/ERR550656/ERR550656_2.fastq.gz
8160-09	validation	S	S	NA	NA	S	S	PRJEB9680	SAMEA2533397	ERR550692	ftp.sra.ebi.ac.uk/vol1/fastq/ERR550/ERR550692/ERR550692_1.fastq.gz;ftp.sra.ebi.ac.uk/vol1/fastq/ERR550/ERR550692/ERR550692_2.fastq.gz
8182-10	validation	S	S	NA	NA	S	S	PRJEB9680	SAMEA2534015	ERR551546	ftp.sra.ebi.ac.uk/vol1/fastq/ERR551/ERR551546/ERR551546_1.fastq.gz;ftp.sra.ebi.ac.uk/vol1/fastq/ERR551/ERR551546/ERR551546_2.fastq.gz
8195-08	validation	S	S	NA	NA	S	S	PRJEB7281	SAMEA2533628	ERR551007	ftp.sra.ebi.ac.uk/vol1/fastq/ERR551/ERR551007/ERR551007_1.fastq.gz;ftp.sra.ebi.ac.uk/vol1/fastq/ERR551/ERR551007/ERR551007_2.fastq.gz
8196-08	validation	S	S	NA	NA	S	S	PRJEB9680	SAMEA2534417	ERR552107	ftp.sra.ebi.ac.uk/vol1/fastq/ERR552/ERR552107/ERR552107_1.fastq.gz;ftp.sra.ebi.ac.uk/vol1/fastq/ERR552/ERR552107/ERR552107_2.fastq.gz
8199-08	validation	S	S	NA	NA	S	S	PRJEB9680	SAMEA2533859	ERR551326	ftp.sra.ebi.ac.uk/vol1/fastq/ERR551/ERR551326/ERR551326_1.fastq.gz;ftp.sra.ebi.ac.uk/vol1/fastq/ERR551/ERR551326/ERR551326_2.fastq.gz
820-10	validation	S	S	NA	NA	S	S	PRJEB9680	SAMEA2533738	ERR551152	ftp.sra.ebi.ac.uk/vol1/fastq/ERR551/ERR551152/ERR551152_1.fastq.gz;ftp.sra.ebi.ac.uk/vol1/fastq/ERR551/ERR551152/ERR551152_2.fastq.gz
8210-12	validation	S	S	NA	NA	S	S	PRJEB9680	SAMEA2534039	ERR551576	ftp.sra.ebi.ac.uk/vol1/fastq/ERR551/ERR551576/ERR551576_1.fastq.gz;ftp.sra.ebi.ac.uk/vol1/fastq/ERR551/ERR551576/ERR551576_2.fastq.gz
8215-09	validation	S	S	NA	NA	S	S	PRJEB9680	SAMEA2534566	ERR552324	ftp.sra.ebi.ac.uk/vol1/fastq/ERR552/ERR552324/ERR552324_1.fastq.gz;ftp.sra.ebi.ac.uk/vol1/fastq/ERR552/ERR552324/ERR552324_2.fastq.gz
8224-07	validation	S	S	NA	NA	S	S	PRJEB9680	SAMEA2535315	ERR895346	ftp.sra.ebi.ac.uk/vol1/fastq/ERR895/ERR895346/ERR895346_1.fastq.gz;ftp.sra.ebi.ac.uk/vol1/fastq/ERR895/ERR895346/ERR895346_2.fastq.gz
8230-07	validation	S	S	NA	NA	S	S	PRJEB9680	SAMEA2533618	ERR550995	ftp.sra.ebi.ac.uk/vol1/fastq/ERR550/ERR550995/ERR550995_1.fastq.gz;ftp.sra.ebi.ac.uk/vol1/fastq/ERR550/ERR550995/ERR550995_2.fastq.gz
8262-01	validation	R	R	NA	NA	R	R	PRJEB9680	SAMEA2533894	ERR551372	ftp.sra.ebi.ac.uk/vol1/fastq/ERR551/ERR551372/ERR551372_1.fastq.gz;ftp.sra.ebi.ac.uk/vol1/fastq/ERR551/ERR551372/ERR551372_2.fastq.gz
8267-06	validation	S	S	NA	NA	S	S	PRJEB9680	SAMEA2533393	ERR550688	ftp.sra.ebi.ac.uk/vol1/fastq/ERR550/ERR550688/ERR550688_1.fastq.gz;ftp.sra.ebi.ac.uk/vol1/fastq/ERR550/ERR550688/ERR550688_2.fastq.gz
8306-06	validation	S	S	NA	NA	S	S	PRJEB9680	SAMEA2535170	ERR553143	ftp.sra.ebi.ac.uk/vol1/fastq/ERR553/ERR553143/ERR553143_1.fastq.gz;ftp.sra.ebi.ac.uk/vol1/fastq/ERR553/ERR553143/ERR553143_2.fastq.gz
8307-06	validation	S	S	NA	NA	S	S	PRJEB9680	SAMEA2534574	ERR552336	ftp.sra.ebi.ac.uk/vol1/fastq/ERR552/ERR552336/ERR552336_1.fastq.gz;ftp.sra.ebi.ac.uk/vol1/fastq/ERR552/ERR552336/ERR552336_2.fastq.gz
8308-06	validation	S	S	NA	NA	S	S	PRJEB9680	SAMEA2534341	ERR551999	ftp.sra.ebi.ac.uk/vol1/fastq/ERR551/ERR551999/ERR551999_1.fastq.gz;ftp.sra.ebi.ac.uk/vol1/fastq/ERR551/ERR551999/ERR551999_2.fastq.gz
8313-08	validation	S	S	NA	NA	S	S	PRJEB9680	SAMEA2533710	ERR551115	ftp.sra.ebi.ac.uk/vol1/fastq/ERR551/ERR551115/ERR551115_1.fastq.gz;ftp.sra.ebi.ac.uk/vol1/fastq/ERR551/ERR551115/ERR551115_2.fastq.gz
8332-09	validation	S	R	NA	NA	S	S	PRJEB9680	SAMEA2535231	ERR553232	ftp.sra.ebi.ac.uk/vol1/fastq/ERR553/ERR553232/ERR553232_1.fastq.gz;ftp.sra.ebi.ac.uk/vol1/fastq/ERR553/ERR553232/ERR553232_2.fastq.gz
8360-08	validation	S	S	NA	NA	S	S	PRJEB9680	SAMEA2534030	ERR551564	ftp.sra.ebi.ac.uk/vol1/fastq/ERR551/ERR551564/ERR551564_1.fastq.gz;ftp.sra.ebi.ac.uk/vol1/fastq/ERR551/ERR551564/ERR551564_2.fastq.gz
8366-05	validation	S	S	NA	NA	S	S	PRJEB9680	SAMEA2535287	ERR553299	ftp.sra.ebi.ac.uk/vol1/fastq/ERR553/ERR553299/ERR553299_1.fastq.gz;ftp.sra.ebi.ac.uk/vol1/fastq/ERR553/ERR553299/ERR553299_2.fastq.gz
8404-01	validation	R	R	NA	NA	R	R	PRJEB9680	SAMEA2534804	ERR552661	ftp.sra.ebi.ac.uk/vol1/fastq/ERR552/ERR552661/ERR552661_1.fastq.gz;ftp.sra.ebi.ac.uk/vol1/fastq/ERR552/ERR552661/ERR552661_2.fastq.gz
8404-08	validation	S	S	NA	NA	S	S	PRJEB9680	SAMEA2533764	ERR551191	ftp.sra.ebi.ac.uk/vol1/fastq/ERR551/ERR551191/ERR551191_1.fastq.gz;ftp.sra.ebi.ac.uk/vol1/fastq/ERR551/ERR551191/ERR551191_2.fastq.gz
84-06	validation	S	S	NA	NA	S	S	PRJEB9680	SAMEA2534831	ERR552699	ftp.sra.ebi.ac.uk/vol1/fastq/ERR552/ERR552699/ERR552699_1.fastq.gz;ftp.sra.ebi.ac.uk/vol1/fastq/ERR552/ERR552699/ERR552699_2.fastq.gz
8407-01	validation	S	R	NA	NA	R	R	PRJEB9680	SAMEA2534580	ERR552342	ftp.sra.ebi.ac.uk/vol1/fastq/ERR552/ERR552342/ERR552342_1.fastq.gz;ftp.sra.ebi.ac.uk/vol1/fastq/ERR552/ERR552342/ERR552342_2.fastq.gz
8435-05	validation	R	R	NA	NA	R	R	PRJEB9680	SAMEA2534908	ERR552793	ftp.sra.ebi.ac.uk/vol1/fastq/ERR552/ERR552793/ERR552793_1.fastq.gz;ftp.sra.ebi.ac.uk/vol1/fastq/ERR552/ERR552793/ERR552793_2.fastq.gz
8439-05	validation	R	R	NA	NA	R	R	PRJEB9680	SAMEA2533856	ERR551321	ftp.sra.ebi.ac.uk/vol1/fastq/ERR551/ERR551321/ERR551321_1.fastq.gz;ftp.sra.ebi.ac.uk/vol1/fastq/ERR551/ERR551321/ERR551321_2.fastq.gz
8440-05	validation	R	R	NA	NA	R	R	PRJEB9680	SAMEA2533440	ERR550743	ftp.sra.ebi.ac.uk/vol1/fastq/ERR550/ERR550743/ERR550743_1.fastq.gz;ftp.sra.ebi.ac.uk/vol1/fastq/ERR550/ERR550743/ERR550743_2.fastq.gz
8446-05	validation	R	R	NA	NA	R	R	PRJEB9680	SAMEA2533379	ERR550667	ftp.sra.ebi.ac.uk/vol1/fastq/ERR550/ERR550667/ERR550667_1.fastq.gz;ftp.sra.ebi.ac.uk/vol1/fastq/ERR550/ERR550667/ERR550667_2.fastq.gz
8447-05	validation	R	R	NA	NA	R	R	PRJEB9680	SAMEA2533776	ERR551211	ftp.sra.ebi.ac.uk/vol1/fastq/ERR551/ERR551211/ERR551211_1.fastq.gz;ftp.sra.ebi.ac.uk/vol1/fastq/ERR551/ERR551211/ERR551211_2.fastq.gz
8455-05	validation	R	R	NA	NA	R	R	PRJEB7281	SAMEA2533463	ERR550778	ftp.sra.ebi.ac.uk/vol1/fastq/ERR550/ERR550778/ERR550778_1.fastq.gz;ftp.sra.ebi.ac.uk/vol1/fastq/ERR550/ERR550778/ERR550778_2.fastq.gz
8456-05	validation	R	R	NA	NA	R	R	PRJEB9680	SAMEA2533615	ERR550989	ftp.sra.ebi.ac.uk/vol1/fastq/ERR550/ERR550989/ERR550989_1.fastq.gz;ftp.sra.ebi.ac.uk/vol1/fastq/ERR550/ERR550989/ERR550989_2.fastq.gz
8457-05	validation	R	R	NA	NA	R	R	PRJEB9680	SAMEA2534711	ERR552531	ftp.sra.ebi.ac.uk/vol1/fastq/ERR552/ERR552531/ERR552531_1.fastq.gz;ftp.sra.ebi.ac.uk/vol1/fastq/ERR552/ERR552531/ERR552531_2.fastq.gz
8465-12	validation	S	S	NA	NA	S	S	PRJEB9680	SAMEA2534324	ERR551971	ftp.sra.ebi.ac.uk/vol1/fastq/ERR551/ERR551971/ERR551971_1.fastq.gz;ftp.sra.ebi.ac.uk/vol1/fastq/ERR551/ERR551971/ERR551971_2.fastq.gz
8480-07	validation	S	S	NA	NA	S	S	PRJEB9680	SAMEA2533357	ERR550635	ftp.sra.ebi.ac.uk/vol1/fastq/ERR550/ERR550635/ERR550635_1.fastq.gz;ftp.sra.ebi.ac.uk/vol1/fastq/ERR550/ERR550635/ERR550635_2.fastq.gz
8487-05	validation	S	S	NA	NA	S	S	PRJEB9680	SAMEA2535021	ERR552946	ftp.sra.ebi.ac.uk/vol1/fastq/ERR552/ERR552946/ERR552946_1.fastq.gz;ftp.sra.ebi.ac.uk/vol1/fastq/ERR552/ERR552946/ERR552946_2.fastq.gz
8506-06	validation	S	R	NA	NA	S	R	PRJEB9680	SAMEA2533518	ERR550853	ftp.sra.ebi.ac.uk/vol1/fastq/ERR550/ERR550853/ERR550853_1.fastq.gz;ftp.sra.ebi.ac.uk/vol1/fastq/ERR550/ERR550853/ERR550853_2.fastq.gz
8515-12	validation	S	S	NA	NA	S	S	PRJEB9680	SAMEA2535191	ERR553175	ftp.sra.ebi.ac.uk/vol1/fastq/ERR553/ERR553175/ERR553175_1.fastq.gz;ftp.sra.ebi.ac.uk/vol1/fastq/ERR553/ERR553175/ERR553175_2.fastq.gz
8516-12	validation	S	S	NA	NA	S	S	PRJEB9680	SAMEA2533493	ERR550817	ftp.sra.ebi.ac.uk/vol1/fastq/ERR550/ERR550817/ERR550817_1.fastq.gz;ftp.sra.ebi.ac.uk/vol1/fastq/ERR550/ERR550817/ERR550817_2.fastq.gz
852-07	validation	S	S	NA	NA	S	S	PRJEB9680	SAMEA2533851	ERR551312	ftp.sra.ebi.ac.uk/vol1/fastq/ERR551/ERR551312/ERR551312_1.fastq.gz;ftp.sra.ebi.ac.uk/vol1/fastq/ERR551/ERR551312/ERR551312_2.fastq.gz
853-06	validation	S	S	NA	NA	S	S	PRJEB9680	SAMEA2533715	ERR551119	ftp.sra.ebi.ac.uk/vol1/fastq/ERR551/ERR551119/ERR551119_1.fastq.gz;ftp.sra.ebi.ac.uk/vol1/fastq/ERR551/ERR551119/ERR551119_2.fastq.gz
8586-05	validation	S	S	NA	NA	S	S	PRJEB9680	SAMEA2533410	ERR550708	ftp.sra.ebi.ac.uk/vol1/fastq/ERR550/ERR550708/ERR550708_1.fastq.gz;ftp.sra.ebi.ac.uk/vol1/fastq/ERR550/ERR550708/ERR550708_2.fastq.gz
8591-06	validation	S	S	NA	NA	S	S	PRJEB9680	SAMEA2534257	ERR551873	ftp.sra.ebi.ac.uk/vol1/fastq/ERR551/ERR551873/ERR551873_1.fastq.gz;ftp.sra.ebi.ac.uk/vol1/fastq/ERR551/ERR551873/ERR551873_2.fastq.gz
8634-08	validation	S	S	NA	NA	S	S	PRJEB9680	SAMEA2534254	ERR551871	ftp.sra.ebi.ac.uk/vol1/fastq/ERR551/ERR551871/ERR551871_1.fastq.gz;ftp.sra.ebi.ac.uk/vol1/fastq/ERR551/ERR551871/ERR551871_2.fastq.gz
8635-08	validation	S	S	NA	NA	S	S	PRJEB9680	SAMEA2534952	ERR552851	ftp.sra.ebi.ac.uk/vol1/fastq/ERR552/ERR552851/ERR552851_1.fastq.gz;ftp.sra.ebi.ac.uk/vol1/fastq/ERR552/ERR552851/ERR552851_2.fastq.gz
8644-04	validation	S	R	NA	NA	R	R	PRJEB9680	SAMEA2534200	ERR551798	ftp.sra.ebi.ac.uk/vol1/fastq/ERR551/ERR551798/ERR551798_1.fastq.gz;ftp.sra.ebi.ac.uk/vol1/fastq/ERR551/ERR551798/ERR551798_2.fastq.gz
8645-04	validation	S	R	NA	NA	R	R	PRJEB9680	SAMEA2533443	ERR550748	ftp.sra.ebi.ac.uk/vol1/fastq/ERR550/ERR550748/ERR550748_1.fastq.gz;ftp.sra.ebi.ac.uk/vol1/fastq/ERR550/ERR550748/ERR550748_2.fastq.gz
8647-01	validation	R	R	NA	NA	R	R	PRJEB9680	SAMEA2533513	ERR550841	ftp.sra.ebi.ac.uk/vol1/fastq/ERR550/ERR550841/ERR550841_1.fastq.gz;ftp.sra.ebi.ac.uk/vol1/fastq/ERR550/ERR550841/ERR550841_2.fastq.gz
8647-04	validation	S	R	NA	NA	R	R	PRJEB9680	SAMEA2533941	ERR551437	ftp.sra.ebi.ac.uk/vol1/fastq/ERR551/ERR551437/ERR551437_1.fastq.gz;ftp.sra.ebi.ac.uk/vol1/fastq/ERR551/ERR551437/ERR551437_2.fastq.gz
8648-04	validation	S	R	NA	NA	R	R	PRJEB9680	SAMEA2533898	ERR551377	ftp.sra.ebi.ac.uk/vol1/fastq/ERR551/ERR551377/ERR551377_1.fastq.gz;ftp.sra.ebi.ac.uk/vol1/fastq/ERR551/ERR551377/ERR551377_2.fastq.gz
8649-04	validation	R	R	NA	NA	R	R	PRJEB9680	SAMEA2533365	ERR550649	ftp.sra.ebi.ac.uk/vol1/fastq/ERR550/ERR550649/ERR550649_1.fastq.gz;ftp.sra.ebi.ac.uk/vol1/fastq/ERR550/ERR550649/ERR550649_2.fastq.gz
8650-04	validation	S	R	NA	NA	R	R	PRJEB9680	SAMEA2535200	ERR553192	ftp.sra.ebi.ac.uk/vol1/fastq/ERR553/ERR553192/ERR553192_1.fastq.gz;ftp.sra.ebi.ac.uk/vol1/fastq/ERR553/ERR553192/ERR553192_2.fastq.gz
8650-11	validation	S	S	NA	NA	S	S	PRJEB9680	SAMEA2534005	ERR551532	ftp.sra.ebi.ac.uk/vol1/fastq/ERR551/ERR551532/ERR551532_1.fastq.gz;ftp.sra.ebi.ac.uk/vol1/fastq/ERR551/ERR551532/ERR551532_2.fastq.gz
8651-04	validation	S	R	NA	NA	R	R	PRJEB9680	SAMEA2534091	ERR551648	ftp.sra.ebi.ac.uk/vol1/fastq/ERR551/ERR551648/ERR551648_1.fastq.gz;ftp.sra.ebi.ac.uk/vol1/fastq/ERR551/ERR551648/ERR551648_2.fastq.gz
8652-04	validation	R	R	NA	NA	R	R	PRJEB9680	SAMEA2534780	ERR552631	ftp.sra.ebi.ac.uk/vol1/fastq/ERR552/ERR552631/ERR552631_1.fastq.gz;ftp.sra.ebi.ac.uk/vol1/fastq/ERR552/ERR552631/ERR552631_2.fastq.gz
8654-06	validation	S	S	NA	NA	S	S	PRJEB7281	SAMEA2535126	ERR553086	ftp.sra.ebi.ac.uk/vol1/fastq/ERR553/ERR553086/ERR553086_1.fastq.gz;ftp.sra.ebi.ac.uk/vol1/fastq/ERR553/ERR553086/ERR553086_2.fastq.gz
8655-04	validation	S	R	NA	NA	R	R	PRJEB9680	SAMEA2534365	ERR552033	ftp.sra.ebi.ac.uk/vol1/fastq/ERR552/ERR552033/ERR552033_1.fastq.gz;ftp.sra.ebi.ac.uk/vol1/fastq/ERR552/ERR552033/ERR552033_2.fastq.gz
8658-01	validation	R	R	NA	NA	R	R	PRJEB9680	SAMEA2535198	ERR553184	ftp.sra.ebi.ac.uk/vol1/fastq/ERR553/ERR553184/ERR553184_1.fastq.gz;ftp.sra.ebi.ac.uk/vol1/fastq/ERR553/ERR553184/ERR553184_2.fastq.gz
8658-04	validation	R	R	NA	NA	R	R	PRJEB9680	SAMEA2534338	ERR551996	ftp.sra.ebi.ac.uk/vol1/fastq/ERR551/ERR551996/ERR551996_1.fastq.gz;ftp.sra.ebi.ac.uk/vol1/fastq/ERR551/ERR551996/ERR551996_2.fastq.gz
8659-01	validation	R	R	NA	NA	R	R	PRJEB9680	SAMEA2533409	ERR550706	ftp.sra.ebi.ac.uk/vol1/fastq/ERR550/ERR550706/ERR550706_1.fastq.gz;ftp.sra.ebi.ac.uk/vol1/fastq/ERR550/ERR550706/ERR550706_2.fastq.gz
8659-04	validation	S	R	NA	NA	R	R	PRJEB9680	SAMEA2533937	ERR551431	ftp.sra.ebi.ac.uk/vol1/fastq/ERR551/ERR551431/ERR551431_1.fastq.gz;ftp.sra.ebi.ac.uk/vol1/fastq/ERR551/ERR551431/ERR551431_2.fastq.gz
8660-04	validation	S	R	NA	NA	R	R	PRJEB9680	SAMEA2533707	ERR551108	ftp.sra.ebi.ac.uk/vol1/fastq/ERR551/ERR551108/ERR551108_1.fastq.gz;ftp.sra.ebi.ac.uk/vol1/fastq/ERR551/ERR551108/ERR551108_2.fastq.gz
8661-04	validation	S	R	NA	NA	R	R	PRJEB9680	SAMEA2534162	ERR551745	ftp.sra.ebi.ac.uk/vol1/fastq/ERR551/ERR551745/ERR551745_1.fastq.gz;ftp.sra.ebi.ac.uk/vol1/fastq/ERR551/ERR551745/ERR551745_2.fastq.gz
8662-04	validation	S	R	NA	NA	R	R	PRJEB9680	SAMEA2534391	ERR552068	ftp.sra.ebi.ac.uk/vol1/fastq/ERR552/ERR552068/ERR552068_1.fastq.gz;ftp.sra.ebi.ac.uk/vol1/fastq/ERR552/ERR552068/ERR552068_2.fastq.gz
8662-05	validation	S	S	NA	NA	S	R	PRJEB7281	SAMEA2534474	ERR552190	ftp.sra.ebi.ac.uk/vol1/fastq/ERR552/ERR552190/ERR552190_1.fastq.gz;ftp.sra.ebi.ac.uk/vol1/fastq/ERR552/ERR552190/ERR552190_2.fastq.gz
8664-04	validation	S	R	NA	NA	R	R	PRJEB9680	SAMEA2533902	ERR551385	ftp.sra.ebi.ac.uk/vol1/fastq/ERR551/ERR551385/ERR551385_1.fastq.gz;ftp.sra.ebi.ac.uk/vol1/fastq/ERR551/ERR551385/ERR551385_2.fastq.gz
8666-04	validation	R	R	NA	NA	R	R	PRJEB9680	SAMEA2533639	ERR551020	ftp.sra.ebi.ac.uk/vol1/fastq/ERR551/ERR551020/ERR551020_1.fastq.gz;ftp.sra.ebi.ac.uk/vol1/fastq/ERR551/ERR551020/ERR551020_2.fastq.gz
8668-04	validation	S	R	NA	NA	R	R	PRJEB9680	SAMEA2533963	ERR551464	ftp.sra.ebi.ac.uk/vol1/fastq/ERR551/ERR551464/ERR551464_1.fastq.gz;ftp.sra.ebi.ac.uk/vol1/fastq/ERR551/ERR551464/ERR551464_2.fastq.gz
8669-04	validation	R	R	NA	NA	R	R	PRJEB9680	SAMEA2534945	ERR552842	ftp.sra.ebi.ac.uk/vol1/fastq/ERR552/ERR552842/ERR552842_1.fastq.gz;ftp.sra.ebi.ac.uk/vol1/fastq/ERR552/ERR552842/ERR552842_2.fastq.gz
8671-04	validation	S	R	NA	NA	R	R	PRJEB9680	SAMEA2533458	ERR550770	ftp.sra.ebi.ac.uk/vol1/fastq/ERR550/ERR550770/ERR550770_1.fastq.gz;ftp.sra.ebi.ac.uk/vol1/fastq/ERR550/ERR550770/ERR550770_2.fastq.gz
8681-07	validation	S	S	NA	NA	S	S	PRJEB9680	SAMEA2534754	ERR552595	ftp.sra.ebi.ac.uk/vol1/fastq/ERR552/ERR552595/ERR552595_1.fastq.gz;ftp.sra.ebi.ac.uk/vol1/fastq/ERR552/ERR552595/ERR552595_2.fastq.gz
8688-09	validation	S	S	NA	NA	S	S	PRJEB9680	SAMEA2533769	ERR551198	ftp.sra.ebi.ac.uk/vol1/fastq/ERR551/ERR551198/ERR551198_1.fastq.gz;ftp.sra.ebi.ac.uk/vol1/fastq/ERR551/ERR551198/ERR551198_2.fastq.gz
8745-06	validation	S	S	NA	NA	S	S	PRJEB9680	SAMEA2533668	ERR551061	ftp.sra.ebi.ac.uk/vol1/fastq/ERR551/ERR551061/ERR551061_1.fastq.gz;ftp.sra.ebi.ac.uk/vol1/fastq/ERR551/ERR551061/ERR551061_2.fastq.gz
8767-06	validation	S	S	NA	NA	S	S	PRJEB9680	SAMEA2533630	ERR551009	ftp.sra.ebi.ac.uk/vol1/fastq/ERR551/ERR551009/ERR551009_1.fastq.gz;ftp.sra.ebi.ac.uk/vol1/fastq/ERR551/ERR551009/ERR551009_2.fastq.gz
8768-06	validation	S	S	NA	NA	S	S	PRJEB9680	SAMEA2533667	ERR551058	ftp.sra.ebi.ac.uk/vol1/fastq/ERR551/ERR551058/ERR551058_1.fastq.gz;ftp.sra.ebi.ac.uk/vol1/fastq/ERR551/ERR551058/ERR551058_2.fastq.gz
8769-11	validation	S	S	NA	NA	S	S	PRJEB9680	SAMEA2534198	ERR551796	ftp.sra.ebi.ac.uk/vol1/fastq/ERR551/ERR551796/ERR551796_1.fastq.gz;ftp.sra.ebi.ac.uk/vol1/fastq/ERR551/ERR551796/ERR551796_2.fastq.gz
8779-06	validation	S	S	NA	NA	S	S	PRJEB9680	SAMEA2517429	ERR552153	ftp.sra.ebi.ac.uk/vol1/fastq/ERR552/ERR552153/ERR552153_1.fastq.gz;ftp.sra.ebi.ac.uk/vol1/fastq/ERR552/ERR552153/ERR552153_2.fastq.gz
8844-10	validation	S	S	NA	NA	S	S	PRJEB9680	SAMEA2533581	ERR550943	ftp.sra.ebi.ac.uk/vol1/fastq/ERR550/ERR550943/ERR550943_1.fastq.gz;ftp.sra.ebi.ac.uk/vol1/fastq/ERR550/ERR550943/ERR550943_2.fastq.gz
8846-11	validation	S	S	NA	NA	S	S	PRJEB9680	SAMEA2534451	ERR552156	ftp.sra.ebi.ac.uk/vol1/fastq/ERR552/ERR552156/ERR552156_1.fastq.gz;ftp.sra.ebi.ac.uk/vol1/fastq/ERR552/ERR552156/ERR552156_2.fastq.gz
8847-11	validation	S	S	NA	NA	S	S	PRJEB9680	SAMEA2535311	ERR553327	ftp.sra.ebi.ac.uk/vol1/fastq/ERR553/ERR553327/ERR553327_1.fastq.gz;ftp.sra.ebi.ac.uk/vol1/fastq/ERR553/ERR553327/ERR553327_2.fastq.gz
8869-01	validation	R	R	NA	NA	R	R	PRJEB9680	SAMEA2534134	ERR551708	ftp.sra.ebi.ac.uk/vol1/fastq/ERR551/ERR551708/ERR551708_1.fastq.gz;ftp.sra.ebi.ac.uk/vol1/fastq/ERR551/ERR551708/ERR551708_2.fastq.gz
8871-01	validation	R	R	NA	NA	R	R	PRJEB9680	SAMEA2533722	ERR551128	ftp.sra.ebi.ac.uk/vol1/fastq/ERR551/ERR551128/ERR551128_1.fastq.gz;ftp.sra.ebi.ac.uk/vol1/fastq/ERR551/ERR551128/ERR551128_2.fastq.gz
8874-01	validation	R	R	NA	NA	R	R	PRJEB9680	SAMEA2533664	ERR551052	ftp.sra.ebi.ac.uk/vol1/fastq/ERR551/ERR551052/ERR551052_1.fastq.gz;ftp.sra.ebi.ac.uk/vol1/fastq/ERR551/ERR551052/ERR551052_2.fastq.gz
8896-11	validation	S	S	NA	NA	S	S	PRJEB9680	SAMEA2534873	ERR552750	ftp.sra.ebi.ac.uk/vol1/fastq/ERR552/ERR552750/ERR552750_1.fastq.gz;ftp.sra.ebi.ac.uk/vol1/fastq/ERR552/ERR552750/ERR552750_2.fastq.gz
8912-09	validation	S	S	NA	NA	S	S	PRJEB9680	SAMEA2534812	ERR552674	ftp.sra.ebi.ac.uk/vol1/fastq/ERR552/ERR552674/ERR552674_1.fastq.gz;ftp.sra.ebi.ac.uk/vol1/fastq/ERR552/ERR552674/ERR552674_2.fastq.gz
8917-07	validation	S	S	NA	NA	S	S	PRJEB9680	SAMEA2534499	ERR552229	ftp.sra.ebi.ac.uk/vol1/fastq/ERR552/ERR552229/ERR552229_1.fastq.gz;ftp.sra.ebi.ac.uk/vol1/fastq/ERR552/ERR552229/ERR552229_2.fastq.gz
8918-07	validation	S	S	NA	NA	S	S	PRJEB9680	SAMEA2533748	ERR551165	ftp.sra.ebi.ac.uk/vol1/fastq/ERR551/ERR551165/ERR551165_1.fastq.gz;ftp.sra.ebi.ac.uk/vol1/fastq/ERR551/ERR551165/ERR551165_2.fastq.gz
8919-07	validation	S	S	NA	NA	S	S	PRJEB9680	SAMEA2535187	ERR553167	ftp.sra.ebi.ac.uk/vol1/fastq/ERR553/ERR553167/ERR553167_1.fastq.gz;ftp.sra.ebi.ac.uk/vol1/fastq/ERR553/ERR553167/ERR553167_2.fastq.gz
8926-05	validation	S	S	NA	NA	S	S	PRJEB9680	SAMEA2535084	ERR553034	ftp.sra.ebi.ac.uk/vol1/fastq/ERR553/ERR553034/ERR553034_1.fastq.gz;ftp.sra.ebi.ac.uk/vol1/fastq/ERR553/ERR553034/ERR553034_2.fastq.gz
8927-06	validation	S	S	NA	NA	S	S	PRJEB9680	SAMEA2533480	ERR550801	ftp.sra.ebi.ac.uk/vol1/fastq/ERR550/ERR550801/ERR550801_1.fastq.gz;ftp.sra.ebi.ac.uk/vol1/fastq/ERR550/ERR550801/ERR550801_2.fastq.gz
8941-07	validation	S	R	NA	NA	S	R	PRJEB9680	SAMEA2534246	ERR551860	ftp.sra.ebi.ac.uk/vol1/fastq/ERR551/ERR551860/ERR551860_1.fastq.gz;ftp.sra.ebi.ac.uk/vol1/fastq/ERR551/ERR551860/ERR551860_2.fastq.gz
8961-05	validation	S	S	NA	NA	S	S	PRJEB9680	SAMEA2533875	ERR551348	ftp.sra.ebi.ac.uk/vol1/fastq/ERR551/ERR551348/ERR551348_1.fastq.gz;ftp.sra.ebi.ac.uk/vol1/fastq/ERR551/ERR551348/ERR551348_2.fastq.gz
8962-06	validation	S	S	NA	NA	S	S	PRJEB9680	SAMEA2535295	ERR553309	ftp.sra.ebi.ac.uk/vol1/fastq/ERR553/ERR553309/ERR553309_1.fastq.gz;ftp.sra.ebi.ac.uk/vol1/fastq/ERR553/ERR553309/ERR553309_2.fastq.gz
8998-11	validation	S	S	NA	NA	S	S	PRJEB9680	SAMEA2534931	ERR552826	ftp.sra.ebi.ac.uk/vol1/fastq/ERR552/ERR552826/ERR552826_1.fastq.gz;ftp.sra.ebi.ac.uk/vol1/fastq/ERR552/ERR552826/ERR552826_2.fastq.gz
9000-10	validation	S	S	NA	NA	S	S	PRJEB9680	SAMEA2534395	ERR552072	ftp.sra.ebi.ac.uk/vol1/fastq/ERR552/ERR552072/ERR552072_1.fastq.gz;ftp.sra.ebi.ac.uk/vol1/fastq/ERR552/ERR552072/ERR552072_2.fastq.gz
9002-06	validation	S	S	NA	NA	S	S	PRJEB9680	SAMEA2533382	ERR550672	ftp.sra.ebi.ac.uk/vol1/fastq/ERR550/ERR550672/ERR550672_1.fastq.gz;ftp.sra.ebi.ac.uk/vol1/fastq/ERR550/ERR550672/ERR550672_2.fastq.gz
9003-06	validation	S	S	NA	NA	S	S	PRJEB9680	SAMEA2535057	ERR552999	ftp.sra.ebi.ac.uk/vol1/fastq/ERR552/ERR552999/ERR552999_1.fastq.gz;ftp.sra.ebi.ac.uk/vol1/fastq/ERR552/ERR552999/ERR552999_2.fastq.gz
9045-05	validation	R	R	NA	NA	R	R	PRJEB9680	SAMEA2534624	ERR552401	ftp.sra.ebi.ac.uk/vol1/fastq/ERR552/ERR552401/ERR552401_1.fastq.gz;ftp.sra.ebi.ac.uk/vol1/fastq/ERR552/ERR552401/ERR552401_2.fastq.gz
9048-05	validation	R	R	NA	NA	R	R	PRJEB7281	SAMEA2534593	ERR552358	ftp.sra.ebi.ac.uk/vol1/fastq/ERR552/ERR552358/ERR552358_1.fastq.gz;ftp.sra.ebi.ac.uk/vol1/fastq/ERR552/ERR552358/ERR552358_2.fastq.gz
9050-05	validation	R	R	NA	NA	R	R	PRJEB9680	SAMEA2533377	ERR550664	ftp.sra.ebi.ac.uk/vol1/fastq/ERR550/ERR550664/ERR550664_1.fastq.gz;ftp.sra.ebi.ac.uk/vol1/fastq/ERR550/ERR550664/ERR550664_2.fastq.gz
9052-05	validation	R	R	NA	NA	R	R	PRJEB7281	SAMEA2534307	ERR551945	ftp.sra.ebi.ac.uk/vol1/fastq/ERR551/ERR551945/ERR551945_1.fastq.gz;ftp.sra.ebi.ac.uk/vol1/fastq/ERR551/ERR551945/ERR551945_2.fastq.gz
9053-05	validation	R	R	NA	NA	R	R	PRJEB9680	SAMEA2533389	ERR550682	ftp.sra.ebi.ac.uk/vol1/fastq/ERR550/ERR550682/ERR550682_1.fastq.gz;ftp.sra.ebi.ac.uk/vol1/fastq/ERR550/ERR550682/ERR550682_2.fastq.gz
9054-05	validation	S	R	NA	NA	R	R	PRJEB9680	SAMEA2534864	ERR552738	ftp.sra.ebi.ac.uk/vol1/fastq/ERR552/ERR552738/ERR552738_1.fastq.gz;ftp.sra.ebi.ac.uk/vol1/fastq/ERR552/ERR552738/ERR552738_2.fastq.gz
9059-05	validation	R	R	NA	NA	R	R	PRJEB9680	SAMEA2533879	ERR551352	ftp.sra.ebi.ac.uk/vol1/fastq/ERR551/ERR551352/ERR551352_1.fastq.gz;ftp.sra.ebi.ac.uk/vol1/fastq/ERR551/ERR551352/ERR551352_2.fastq.gz
9059-12	validation	S	S	NA	NA	S	S	PRJEB9680	SAMEA2533421	ERR550722	ftp.sra.ebi.ac.uk/vol1/fastq/ERR550/ERR550722/ERR550722_1.fastq.gz;ftp.sra.ebi.ac.uk/vol1/fastq/ERR550/ERR550722/ERR550722_2.fastq.gz
9060-05	validation	R	R	NA	NA	R	R	PRJEB9680	SAMEA2534518	ERR552258	ftp.sra.ebi.ac.uk/vol1/fastq/ERR552/ERR552258/ERR552258_1.fastq.gz;ftp.sra.ebi.ac.uk/vol1/fastq/ERR552/ERR552258/ERR552258_2.fastq.gz
9064-05	validation	R	R	NA	NA	R	R	PRJEB9680	SAMEA2535205	ERR553198	ftp.sra.ebi.ac.uk/vol1/fastq/ERR553/ERR553198/ERR553198_1.fastq.gz;ftp.sra.ebi.ac.uk/vol1/fastq/ERR553/ERR553198/ERR553198_2.fastq.gz
9096-01	validation	R	R	NA	NA	R	R	PRJEB9680	SAMEA2533453	ERR550763	ftp.sra.ebi.ac.uk/vol1/fastq/ERR550/ERR550763/ERR550763_1.fastq.gz;ftp.sra.ebi.ac.uk/vol1/fastq/ERR550/ERR550763/ERR550763_2.fastq.gz
9097-09	validation	S	S	NA	NA	S	S	PRJEB9680	SAMEA2533948	ERR551447	ftp.sra.ebi.ac.uk/vol1/fastq/ERR551/ERR551447/ERR551447_1.fastq.gz;ftp.sra.ebi.ac.uk/vol1/fastq/ERR551/ERR551447/ERR551447_2.fastq.gz
9133-09	validation	S	S	NA	NA	S	S	PRJEB9680	SAMEA2535161	ERR553135	ftp.sra.ebi.ac.uk/vol1/fastq/ERR553/ERR553135/ERR553135_1.fastq.gz;ftp.sra.ebi.ac.uk/vol1/fastq/ERR553/ERR553135/ERR553135_2.fastq.gz
9148-11	validation	S	S	NA	NA	S	S	PRJEB9680	SAMEA2534792	ERR552644	ftp.sra.ebi.ac.uk/vol1/fastq/ERR552/ERR552644/ERR552644_1.fastq.gz;ftp.sra.ebi.ac.uk/vol1/fastq/ERR552/ERR552644/ERR552644_2.fastq.gz
9150-05	validation	S	S	NA	NA	S	S	PRJEB9680	SAMEA2534879	ERR552756	ftp.sra.ebi.ac.uk/vol1/fastq/ERR552/ERR552756/ERR552756_1.fastq.gz;ftp.sra.ebi.ac.uk/vol1/fastq/ERR552/ERR552756/ERR552756_2.fastq.gz
9165-12	validation	S	R	NA	NA	R	R	PRJEB9680	SAMEA2533889	ERR551366	ftp.sra.ebi.ac.uk/vol1/fastq/ERR551/ERR551366/ERR551366_1.fastq.gz;ftp.sra.ebi.ac.uk/vol1/fastq/ERR551/ERR551366/ERR551366_2.fastq.gz
9167-12	validation	S	S	NA	NA	S	S	PRJEB9680	SAMEA2534796	ERR552649	ftp.sra.ebi.ac.uk/vol1/fastq/ERR552/ERR552649/ERR552649_1.fastq.gz;ftp.sra.ebi.ac.uk/vol1/fastq/ERR552/ERR552649/ERR552649_2.fastq.gz
9171-08	validation	S	S	NA	NA	S	S	PRJEB9680	SAMEA2535263	ERR553267	ftp.sra.ebi.ac.uk/vol1/fastq/ERR553/ERR553267/ERR553267_1.fastq.gz;ftp.sra.ebi.ac.uk/vol1/fastq/ERR553/ERR553267/ERR553267_2.fastq.gz
9179-05	validation	S	S	NA	NA	S	S	PRJEB9680	SAMEA2534176	ERR551762	ftp.sra.ebi.ac.uk/vol1/fastq/ERR551/ERR551762/ERR551762_1.fastq.gz;ftp.sra.ebi.ac.uk/vol1/fastq/ERR551/ERR551762/ERR551762_2.fastq.gz
9211-06	validation	S	S	NA	NA	S	S	PRJEB9680	SAMEA2534844	ERR552713	ftp.sra.ebi.ac.uk/vol1/fastq/ERR552/ERR552713/ERR552713_1.fastq.gz;ftp.sra.ebi.ac.uk/vol1/fastq/ERR552/ERR552713/ERR552713_2.fastq.gz
925-08	validation	S	R	NA	NA	S	S	PRJEB9680	SAMEA2534717	ERR552539	ftp.sra.ebi.ac.uk/vol1/fastq/ERR552/ERR552539/ERR552539_1.fastq.gz;ftp.sra.ebi.ac.uk/vol1/fastq/ERR552/ERR552539/ERR552539_2.fastq.gz
9254-06	validation	S	S	NA	NA	S	S	PRJEB9680	SAMEA2534467	ERR552180	ftp.sra.ebi.ac.uk/vol1/fastq/ERR552/ERR552180/ERR552180_1.fastq.gz;ftp.sra.ebi.ac.uk/vol1/fastq/ERR552/ERR552180/ERR552180_2.fastq.gz
9265-08	validation	S	S	NA	NA	S	S	PRJEB9680	SAMEA2534247	ERR551864	ftp.sra.ebi.ac.uk/vol1/fastq/ERR551/ERR551864/ERR551864_1.fastq.gz;ftp.sra.ebi.ac.uk/vol1/fastq/ERR551/ERR551864/ERR551864_2.fastq.gz
9293-07	validation	S	S	NA	NA	S	S	PRJEB9680	SAMEA2535255	ERR553259	ftp.sra.ebi.ac.uk/vol1/fastq/ERR553/ERR553259/ERR553259_1.fastq.gz;ftp.sra.ebi.ac.uk/vol1/fastq/ERR553/ERR553259/ERR553259_2.fastq.gz
9293-11	validation	S	S	NA	NA	S	S	PRJEB9680	SAMEA2534867	ERR552744	ftp.sra.ebi.ac.uk/vol1/fastq/ERR552/ERR552744/ERR552744_1.fastq.gz;ftp.sra.ebi.ac.uk/vol1/fastq/ERR552/ERR552744/ERR552744_2.fastq.gz
9294-11	validation	S	S	NA	NA	S	S	PRJEB9680	SAMEA2535359	ERR553390	ftp.sra.ebi.ac.uk/vol1/fastq/ERR553/ERR553390/ERR553390_1.fastq.gz;ftp.sra.ebi.ac.uk/vol1/fastq/ERR553/ERR553390/ERR553390_2.fastq.gz
9295-12	validation	S	S	NA	NA	S	R	PRJEB9680	SAMEA2533383	ERR550673	ftp.sra.ebi.ac.uk/vol1/fastq/ERR550/ERR550673/ERR550673_1.fastq.gz;ftp.sra.ebi.ac.uk/vol1/fastq/ERR550/ERR550673/ERR550673_2.fastq.gz
9296-06	validation	S	S	NA	NA	S	S	PRJEB9680	SAMEA2533989	ERR551503	ftp.sra.ebi.ac.uk/vol1/fastq/ERR551/ERR551503/ERR551503_1.fastq.gz;ftp.sra.ebi.ac.uk/vol1/fastq/ERR551/ERR551503/ERR551503_2.fastq.gz
9296-07	validation	S	S	NA	NA	S	S	PRJEB9680	SAMEA2534845	ERR552716	ftp.sra.ebi.ac.uk/vol1/fastq/ERR552/ERR552716/ERR552716_1.fastq.gz;ftp.sra.ebi.ac.uk/vol1/fastq/ERR552/ERR552716/ERR552716_2.fastq.gz
9296-10	validation	S	S	NA	NA	S	S	PRJEB9680	SAMEA2534097	ERR551658	ftp.sra.ebi.ac.uk/vol1/fastq/ERR551/ERR551658/ERR551658_1.fastq.gz;ftp.sra.ebi.ac.uk/vol1/fastq/ERR551/ERR551658/ERR551658_2.fastq.gz
9297-07	validation	S	S	NA	NA	S	S	PRJEB9680	SAMEA2533486	ERR550810	ftp.sra.ebi.ac.uk/vol1/fastq/ERR550/ERR550810/ERR550810_1.fastq.gz;ftp.sra.ebi.ac.uk/vol1/fastq/ERR550/ERR550810/ERR550810_2.fastq.gz
9300-07	validation	S	S	NA	NA	S	S	PRJEB9680	SAMEA2534886	ERR552762	ftp.sra.ebi.ac.uk/vol1/fastq/ERR552/ERR552762/ERR552762_1.fastq.gz;ftp.sra.ebi.ac.uk/vol1/fastq/ERR552/ERR552762/ERR552762_2.fastq.gz
9322-08	validation	S	S	NA	NA	S	S	PRJEB9680	SAMEA2533512	ERR550844	ftp.sra.ebi.ac.uk/vol1/fastq/ERR550/ERR550844/ERR550844_1.fastq.gz;ftp.sra.ebi.ac.uk/vol1/fastq/ERR550/ERR550844/ERR550844_2.fastq.gz
9337-09	validation	S	S	NA	NA	S	S	PRJEB9680	SAMEA2533375	ERR550662	ftp.sra.ebi.ac.uk/vol1/fastq/ERR550/ERR550662/ERR550662_1.fastq.gz;ftp.sra.ebi.ac.uk/vol1/fastq/ERR550/ERR550662/ERR550662_2.fastq.gz
9342-11	validation	S	S	NA	NA	S	S	PRJEB9680	SAMEA2533597	ERR550965	ftp.sra.ebi.ac.uk/vol1/fastq/ERR550/ERR550965/ERR550965_1.fastq.gz;ftp.sra.ebi.ac.uk/vol1/fastq/ERR550/ERR550965/ERR550965_2.fastq.gz
936-05	validation	S	S	NA	NA	S	S	PRJEB9680	SAMEA2534941	ERR552837	ftp.sra.ebi.ac.uk/vol1/fastq/ERR552/ERR552837/ERR552837_1.fastq.gz;ftp.sra.ebi.ac.uk/vol1/fastq/ERR552/ERR552837/ERR552837_2.fastq.gz
9368-08	validation	S	S	NA	NA	S	S	PRJEB9680	SAMEA2533614	ERR550991	ftp.sra.ebi.ac.uk/vol1/fastq/ERR550/ERR550991/ERR550991_1.fastq.gz;ftp.sra.ebi.ac.uk/vol1/fastq/ERR550/ERR550991/ERR550991_2.fastq.gz
9382-07	validation	S	S	NA	NA	S	S	PRJEB9680	SAMEA2534719	ERR552541	ftp.sra.ebi.ac.uk/vol1/fastq/ERR552/ERR552541/ERR552541_1.fastq.gz;ftp.sra.ebi.ac.uk/vol1/fastq/ERR552/ERR552541/ERR552541_2.fastq.gz
9385-08	validation	S	S	NA	NA	S	S	PRJEB9680	SAMEA2533974	ERR551482	ftp.sra.ebi.ac.uk/vol1/fastq/ERR551/ERR551482/ERR551482_1.fastq.gz;ftp.sra.ebi.ac.uk/vol1/fastq/ERR551/ERR551482/ERR551482_2.fastq.gz
9385-12	validation	S	S	NA	NA	S	S	PRJEB9680	SAMEA2535131	ERR553091	ftp.sra.ebi.ac.uk/vol1/fastq/ERR553/ERR553091/ERR553091_1.fastq.gz;ftp.sra.ebi.ac.uk/vol1/fastq/ERR553/ERR553091/ERR553091_2.fastq.gz
9407-10	validation	S	S	NA	NA	S	S	PRJEB9680	SAMEA2534213	ERR551818	ftp.sra.ebi.ac.uk/vol1/fastq/ERR551/ERR551818/ERR551818_1.fastq.gz;ftp.sra.ebi.ac.uk/vol1/fastq/ERR551/ERR551818/ERR551818_2.fastq.gz
9424-08	validation	S	S	NA	NA	S	S	PRJEB9680	SAMEA2534482	ERR552205	ftp.sra.ebi.ac.uk/vol1/fastq/ERR552/ERR552205/ERR552205_1.fastq.gz;ftp.sra.ebi.ac.uk/vol1/fastq/ERR552/ERR552205/ERR552205_2.fastq.gz
9426-11	validation	S	S	NA	NA	S	S	PRJEB9680	SAMEA2533842	ERR551297	ftp.sra.ebi.ac.uk/vol1/fastq/ERR551/ERR551297/ERR551297_1.fastq.gz;ftp.sra.ebi.ac.uk/vol1/fastq/ERR551/ERR551297/ERR551297_2.fastq.gz
9489-08	validation	S	S	NA	NA	S	S	PRJEB9680	SAMEA2534032	ERR551565	ftp.sra.ebi.ac.uk/vol1/fastq/ERR551/ERR551565/ERR551565_1.fastq.gz;ftp.sra.ebi.ac.uk/vol1/fastq/ERR551/ERR551565/ERR551565_2.fastq.gz
9504-10	validation	S	S	NA	NA	S	S	PRJEB9680	SAMEA2534912	ERR552803	ftp.sra.ebi.ac.uk/vol1/fastq/ERR552/ERR552803/ERR552803_1.fastq.gz;ftp.sra.ebi.ac.uk/vol1/fastq/ERR552/ERR552803/ERR552803_2.fastq.gz
9524-07	validation	S	S	NA	NA	S	S	PRJEB9680	SAMEA2534255	ERR551872	ftp.sra.ebi.ac.uk/vol1/fastq/ERR551/ERR551872/ERR551872_1.fastq.gz;ftp.sra.ebi.ac.uk/vol1/fastq/ERR551/ERR551872/ERR551872_2.fastq.gz
9528-08	validation	S	S	NA	NA	S	S	PRJEB9680	SAMEA2534674	ERR552476	ftp.sra.ebi.ac.uk/vol1/fastq/ERR552/ERR552476/ERR552476_1.fastq.gz;ftp.sra.ebi.ac.uk/vol1/fastq/ERR552/ERR552476/ERR552476_2.fastq.gz
9538-11	validation	S	S	NA	NA	S	S	PRJEB9680	SAMEA2535137	ERR553102	ftp.sra.ebi.ac.uk/vol1/fastq/ERR553/ERR553102/ERR553102_1.fastq.gz;ftp.sra.ebi.ac.uk/vol1/fastq/ERR553/ERR553102/ERR553102_2.fastq.gz
9546-01	validation	S	R	NA	NA	R	R	PRJEB9680	SAMEA2534551	ERR552298	ftp.sra.ebi.ac.uk/vol1/fastq/ERR552/ERR552298/ERR552298_1.fastq.gz;ftp.sra.ebi.ac.uk/vol1/fastq/ERR552/ERR552298/ERR552298_2.fastq.gz
9549-01	validation	R	R	NA	NA	R	R	PRJEB9680	SAMEA2534862	ERR552741	ftp.sra.ebi.ac.uk/vol1/fastq/ERR552/ERR552741/ERR552741_1.fastq.gz;ftp.sra.ebi.ac.uk/vol1/fastq/ERR552/ERR552741/ERR552741_2.fastq.gz
9553-01	validation	R	R	NA	NA	R	R	PRJEB9680	SAMEA2534420	ERR552112	ftp.sra.ebi.ac.uk/vol1/fastq/ERR552/ERR552112/ERR552112_1.fastq.gz;ftp.sra.ebi.ac.uk/vol1/fastq/ERR552/ERR552112/ERR552112_2.fastq.gz
9556-08	validation	S	S	NA	NA	S	S	PRJEB9680	SAMEA2534336	ERR551992	ftp.sra.ebi.ac.uk/vol1/fastq/ERR551/ERR551992/ERR551992_1.fastq.gz;ftp.sra.ebi.ac.uk/vol1/fastq/ERR551/ERR551992/ERR551992_2.fastq.gz
9559-01	validation	R	R	NA	NA	R	R	PRJEB9680	SAMEA2534616	ERR552390	ftp.sra.ebi.ac.uk/vol1/fastq/ERR552/ERR552390/ERR552390_1.fastq.gz;ftp.sra.ebi.ac.uk/vol1/fastq/ERR552/ERR552390/ERR552390_2.fastq.gz
9560-01	validation	R	R	NA	NA	R	R	PRJEB9680	SAMEA2535028	ERR552955	ftp.sra.ebi.ac.uk/vol1/fastq/ERR552/ERR552955/ERR552955_1.fastq.gz;ftp.sra.ebi.ac.uk/vol1/fastq/ERR552/ERR552955/ERR552955_2.fastq.gz
9580-10	validation	S	S	NA	NA	S	S	PRJEB9680	SAMEA2535297	ERR553311	ftp.sra.ebi.ac.uk/vol1/fastq/ERR553/ERR553311/ERR553311_1.fastq.gz;ftp.sra.ebi.ac.uk/vol1/fastq/ERR553/ERR553311/ERR553311_2.fastq.gz
9589-07	validation	S	S	NA	NA	S	S	PRJEB7281	SAMEA2533555	ERR550910	ftp.sra.ebi.ac.uk/vol1/fastq/ERR550/ERR550910/ERR550910_1.fastq.gz;ftp.sra.ebi.ac.uk/vol1/fastq/ERR550/ERR550910/ERR550910_2.fastq.gz
9598-07	validation	S	S	NA	NA	S	S	PRJEB9680	SAMEA2534480	ERR552203	ftp.sra.ebi.ac.uk/vol1/fastq/ERR552/ERR552203/ERR552203_1.fastq.gz;ftp.sra.ebi.ac.uk/vol1/fastq/ERR552/ERR552203/ERR552203_2.fastq.gz
9604-08	validation	S	S	NA	NA	S	S	PRJEB9680	SAMEA2534706	ERR552524	ftp.sra.ebi.ac.uk/vol1/fastq/ERR552/ERR552524/ERR552524_1.fastq.gz;ftp.sra.ebi.ac.uk/vol1/fastq/ERR552/ERR552524/ERR552524_2.fastq.gz
961-07	validation	S	S	NA	NA	S	S	PRJEB9680	SAMEA2535056	ERR552995	ftp.sra.ebi.ac.uk/vol1/fastq/ERR552/ERR552995/ERR552995_1.fastq.gz;ftp.sra.ebi.ac.uk/vol1/fastq/ERR552/ERR552995/ERR552995_2.fastq.gz
9670-11	validation	S	S	NA	NA	S	S	PRJEB9680	SAMEA2533656	ERR551042	ftp.sra.ebi.ac.uk/vol1/fastq/ERR551/ERR551042/ERR551042_1.fastq.gz;ftp.sra.ebi.ac.uk/vol1/fastq/ERR551/ERR551042/ERR551042_2.fastq.gz
9677-10	validation	S	S	NA	NA	S	S	PRJEB9680	SAMEA2535202	ERR553193	ftp.sra.ebi.ac.uk/vol1/fastq/ERR553/ERR553193/ERR553193_1.fastq.gz;ftp.sra.ebi.ac.uk/vol1/fastq/ERR553/ERR553193/ERR553193_2.fastq.gz
9679-07	validation	S	S	NA	NA	S	S	PRJEB9680	SAMEA2534617	ERR552388	ftp.sra.ebi.ac.uk/vol1/fastq/ERR552/ERR552388/ERR552388_1.fastq.gz;ftp.sra.ebi.ac.uk/vol1/fastq/ERR552/ERR552388/ERR552388_2.fastq.gz
9681-11	validation	S	S	NA	NA	S	S	PRJEB9680	SAMEA2534530	ERR552270	ftp.sra.ebi.ac.uk/vol1/fastq/ERR552/ERR552270/ERR552270_1.fastq.gz;ftp.sra.ebi.ac.uk/vol1/fastq/ERR552/ERR552270/ERR552270_2.fastq.gz
9688-04	validation	R	R	NA	NA	R	R	PRJEB9680	SAMEA2533785	ERR551220	ftp.sra.ebi.ac.uk/vol1/fastq/ERR551/ERR551220/ERR551220_1.fastq.gz;ftp.sra.ebi.ac.uk/vol1/fastq/ERR551/ERR551220/ERR551220_2.fastq.gz
9689-04	validation	S	R	NA	NA	R	R	PRJEB9680	SAMEA2535243	ERR553246	ftp.sra.ebi.ac.uk/vol1/fastq/ERR553/ERR553246/ERR553246_1.fastq.gz;ftp.sra.ebi.ac.uk/vol1/fastq/ERR553/ERR553246/ERR553246_2.fastq.gz
9690-04	validation	S	R	NA	NA	R	R	PRJEB9680	SAMEA2533730	ERR551142	ftp.sra.ebi.ac.uk/vol1/fastq/ERR551/ERR551142/ERR551142_1.fastq.gz;ftp.sra.ebi.ac.uk/vol1/fastq/ERR551/ERR551142/ERR551142_2.fastq.gz
9691-04	validation	R	R	NA	NA	R	R	PRJEB9680	SAMEA2534052	ERR551592	ftp.sra.ebi.ac.uk/vol1/fastq/ERR551/ERR551592/ERR551592_1.fastq.gz;ftp.sra.ebi.ac.uk/vol1/fastq/ERR551/ERR551592/ERR551592_2.fastq.gz
9694-04	validation	S	R	NA	NA	R	R	PRJEB9680	SAMEA2533996	ERR551515	ftp.sra.ebi.ac.uk/vol1/fastq/ERR551/ERR551515/ERR551515_1.fastq.gz;ftp.sra.ebi.ac.uk/vol1/fastq/ERR551/ERR551515/ERR551515_2.fastq.gz
9700-04	validation	S	R	NA	NA	R	R	PRJEB7281	SAMEA2534744	ERR552580	ftp.sra.ebi.ac.uk/vol1/fastq/ERR552/ERR552580/ERR552580_1.fastq.gz;ftp.sra.ebi.ac.uk/vol1/fastq/ERR552/ERR552580/ERR552580_2.fastq.gz
9702-04	validation	R	R	NA	NA	R	R	PRJEB9680	SAMEA2533485	ERR550809	ftp.sra.ebi.ac.uk/vol1/fastq/ERR550/ERR550809/ERR550809_1.fastq.gz;ftp.sra.ebi.ac.uk/vol1/fastq/ERR550/ERR550809/ERR550809_2.fastq.gz
9703-04	validation	S	R	NA	NA	R	R	PRJEB9680	SAMEA2534084	ERR551634	ftp.sra.ebi.ac.uk/vol1/fastq/ERR551/ERR551634/ERR551634_1.fastq.gz;ftp.sra.ebi.ac.uk/vol1/fastq/ERR551/ERR551634/ERR551634_2.fastq.gz
9707-12	validation	S	S	NA	NA	S	R	PRJEB9680	SAMEA2533591	ERR550956	ftp.sra.ebi.ac.uk/vol1/fastq/ERR550/ERR550956/ERR550956_1.fastq.gz;ftp.sra.ebi.ac.uk/vol1/fastq/ERR550/ERR550956/ERR550956_2.fastq.gz
9708-05	validation	S	S	NA	NA	S	S	PRJEB9680	SAMEA2534920	ERR552810	ftp.sra.ebi.ac.uk/vol1/fastq/ERR552/ERR552810/ERR552810_1.fastq.gz;ftp.sra.ebi.ac.uk/vol1/fastq/ERR552/ERR552810/ERR552810_2.fastq.gz
9716-11	validation	S	S	NA	NA	S	S	PRJEB9680	SAMEA2534026	ERR551559	ftp.sra.ebi.ac.uk/vol1/fastq/ERR551/ERR551559/ERR551559_1.fastq.gz;ftp.sra.ebi.ac.uk/vol1/fastq/ERR551/ERR551559/ERR551559_2.fastq.gz
9750-07	validation	S	S	NA	NA	S	S	PRJEB9680	SAMEA2533721	ERR551127	ftp.sra.ebi.ac.uk/vol1/fastq/ERR551/ERR551127/ERR551127_1.fastq.gz;ftp.sra.ebi.ac.uk/vol1/fastq/ERR551/ERR551127/ERR551127_2.fastq.gz
9755-11	validation	S	S	NA	NA	S	S	PRJEB9680	SAMEA2533417	ERR550717	ftp.sra.ebi.ac.uk/vol1/fastq/ERR550/ERR550717/ERR550717_1.fastq.gz;ftp.sra.ebi.ac.uk/vol1/fastq/ERR550/ERR550717/ERR550717_2.fastq.gz
9798-07	validation	S	S	NA	NA	S	S	PRJEB9680	SAMEA2534961	ERR552860	ftp.sra.ebi.ac.uk/vol1/fastq/ERR552/ERR552860/ERR552860_1.fastq.gz;ftp.sra.ebi.ac.uk/vol1/fastq/ERR552/ERR552860/ERR552860_2.fastq.gz
9825-01	validation	R	R	NA	NA	R	R	PRJEB9680	SAMEA2534061	ERR551603	ftp.sra.ebi.ac.uk/vol1/fastq/ERR551/ERR551603/ERR551603_1.fastq.gz;ftp.sra.ebi.ac.uk/vol1/fastq/ERR551/ERR551603/ERR551603_2.fastq.gz
9827-08	validation	S	S	NA	NA	S	S	PRJEB9680	SAMEA2533888	ERR551365	ftp.sra.ebi.ac.uk/vol1/fastq/ERR551/ERR551365/ERR551365_1.fastq.gz;ftp.sra.ebi.ac.uk/vol1/fastq/ERR551/ERR551365/ERR551365_2.fastq.gz
9828-01	validation	R	R	NA	NA	R	R	PRJEB9680	SAMEA2534413	ERR552102	ftp.sra.ebi.ac.uk/vol1/fastq/ERR552/ERR552102/ERR552102_1.fastq.gz;ftp.sra.ebi.ac.uk/vol1/fastq/ERR552/ERR552102/ERR552102_2.fastq.gz
9829-08	validation	S	R	NA	NA	S	S	PRJEB7281	SAMEA2533840	ERR551293	ftp.sra.ebi.ac.uk/vol1/fastq/ERR551/ERR551293/ERR551293_1.fastq.gz;ftp.sra.ebi.ac.uk/vol1/fastq/ERR551/ERR551293/ERR551293_2.fastq.gz
9840-06	validation	S	S	NA	NA	S	S	PRJEB9680	SAMEA2534267	ERR551889	ftp.sra.ebi.ac.uk/vol1/fastq/ERR551/ERR551889/ERR551889_1.fastq.gz;ftp.sra.ebi.ac.uk/vol1/fastq/ERR551/ERR551889/ERR551889_2.fastq.gz
984-08	validation	S	S	NA	NA	S	S	PRJEB9680	SAMEA2535294	ERR553308	ftp.sra.ebi.ac.uk/vol1/fastq/ERR553/ERR553308/ERR553308_1.fastq.gz;ftp.sra.ebi.ac.uk/vol1/fastq/ERR553/ERR553308/ERR553308_2.fastq.gz
9870-09	validation	S	S	NA	NA	S	S	PRJEB9680	SAMEA2535319	ERR553339	ftp.sra.ebi.ac.uk/vol1/fastq/ERR553/ERR553339/ERR553339_1.fastq.gz;ftp.sra.ebi.ac.uk/vol1/fastq/ERR553/ERR553339/ERR553339_2.fastq.gz
987-07	validation	S	R	NA	NA	S	S	PRJEB9680	SAMEA2535149	ERR553113	ftp.sra.ebi.ac.uk/vol1/fastq/ERR553/ERR553113/ERR553113_1.fastq.gz;ftp.sra.ebi.ac.uk/vol1/fastq/ERR553/ERR553113/ERR553113_2.fastq.gz
987-08	validation	S	S	NA	NA	S	S	PRJEB9680	SAMEA2534748	ERR552584	ftp.sra.ebi.ac.uk/vol1/fastq/ERR552/ERR552584/ERR552584_1.fastq.gz;ftp.sra.ebi.ac.uk/vol1/fastq/ERR552/ERR552584/ERR552584_2.fastq.gz
9893-07	validation	S	S	NA	NA	S	S	PRJEB9680	SAMEA2534313	ERR551954	ftp.sra.ebi.ac.uk/vol1/fastq/ERR551/ERR551954/ERR551954_1.fastq.gz;ftp.sra.ebi.ac.uk/vol1/fastq/ERR551/ERR551954/ERR551954_2.fastq.gz
9894-10	validation	S	S	NA	NA	S	S	PRJEB9680	SAMEA2533788	ERR551224	ftp.sra.ebi.ac.uk/vol1/fastq/ERR551/ERR551224/ERR551224_1.fastq.gz;ftp.sra.ebi.ac.uk/vol1/fastq/ERR551/ERR551224/ERR551224_2.fastq.gz
9921-09	validation	S	S	NA	NA	S	S	PRJEB9680	SAMEA2535358	ERR553388	ftp.sra.ebi.ac.uk/vol1/fastq/ERR553/ERR553388/ERR553388_1.fastq.gz;ftp.sra.ebi.ac.uk/vol1/fastq/ERR553/ERR553388/ERR553388_2.fastq.gz
9921-12	validation	S	S	NA	NA	S	S	PRJEB9680	SAMEA2535247	ERR553249	ftp.sra.ebi.ac.uk/vol1/fastq/ERR553/ERR553249/ERR553249_1.fastq.gz;ftp.sra.ebi.ac.uk/vol1/fastq/ERR553/ERR553249/ERR553249_2.fastq.gz
9952-07	validation	S	S	NA	NA	S	S	PRJEB9680	SAMEA2517431	ERR552202	ftp.sra.ebi.ac.uk/vol1/fastq/ERR552/ERR552202/ERR552202_1.fastq.gz;ftp.sra.ebi.ac.uk/vol1/fastq/ERR552/ERR552202/ERR552202_2.fastq.gz
9965-07	validation	S	S	NA	NA	S	S	PRJEB9680	SAMEA2534419	ERR552110	ftp.sra.ebi.ac.uk/vol1/fastq/ERR552/ERR552110/ERR552110_1.fastq.gz;ftp.sra.ebi.ac.uk/vol1/fastq/ERR552/ERR552110/ERR552110_2.fastq.gz
9966-05	validation	R	R	NA	NA	R	R	PRJEB9680	SAMEA2533838	ERR551290	ftp.sra.ebi.ac.uk/vol1/fastq/ERR551/ERR551290/ERR551290_1.fastq.gz;ftp.sra.ebi.ac.uk/vol1/fastq/ERR551/ERR551290/ERR551290_2.fastq.gz
997-10	validation	S	S	NA	NA	S	R	PRJEB9680	SAMEA2534637	ERR552419	ftp.sra.ebi.ac.uk/vol1/fastq/ERR552/ERR552419/ERR552419_1.fastq.gz;ftp.sra.ebi.ac.uk/vol1/fastq/ERR552/ERR552419/ERR552419_2.fastq.gz
9972-05	validation	R	R	NA	NA	R	R	PRJEB9680	SAMEA2534651	ERR552441	ftp.sra.ebi.ac.uk/vol1/fastq/ERR552/ERR552441/ERR552441_1.fastq.gz;ftp.sra.ebi.ac.uk/vol1/fastq/ERR552/ERR552441/ERR552441_2.fastq.gz
9973-05	validation	R	R	NA	NA	R	R	PRJEB9680	SAMEA2533489	ERR550812	ftp.sra.ebi.ac.uk/vol1/fastq/ERR550/ERR550812/ERR550812_1.fastq.gz;ftp.sra.ebi.ac.uk/vol1/fastq/ERR550/ERR550812/ERR550812_2.fastq.gz
9974-05	validation	R	R	NA	NA	R	R	PRJEB9680	SAMEA2534129	ERR551701	ftp.sra.ebi.ac.uk/vol1/fastq/ERR551/ERR551701/ERR551701_1.fastq.gz;ftp.sra.ebi.ac.uk/vol1/fastq/ERR551/ERR551701/ERR551701_2.fastq.gz
9975-05	validation	R	R	NA	NA	R	R	PRJEB9680	SAMEA2535011	ERR552933	ftp.sra.ebi.ac.uk/vol1/fastq/ERR552/ERR552933/ERR552933_1.fastq.gz;ftp.sra.ebi.ac.uk/vol1/fastq/ERR552/ERR552933/ERR552933_2.fastq.gz
9976-05	validation	R	R	NA	NA	R	R	PRJEB9680	SAMEA2535014	ERR552937	ftp.sra.ebi.ac.uk/vol1/fastq/ERR552/ERR552937/ERR552937_1.fastq.gz;ftp.sra.ebi.ac.uk/vol1/fastq/ERR552/ERR552937/ERR552937_2.fastq.gz
9977-05	validation	R	R	NA	NA	R	R	PRJEB9680	SAMEA2534702	ERR552517	ftp.sra.ebi.ac.uk/vol1/fastq/ERR552/ERR552517/ERR552517_1.fastq.gz;ftp.sra.ebi.ac.uk/vol1/fastq/ERR552/ERR552517/ERR552517_2.fastq.gz
9978-05	validation	R	R	NA	NA	R	R	PRJEB9680	SAMEA2534067	ERR551611	ftp.sra.ebi.ac.uk/vol1/fastq/ERR551/ERR551611/ERR551611_1.fastq.gz;ftp.sra.ebi.ac.uk/vol1/fastq/ERR551/ERR551611/ERR551611_2.fastq.gz
9979-05	validation	S	R	NA	NA	R	R	PRJEB9680	SAMEA2534895	ERR552774	ftp.sra.ebi.ac.uk/vol1/fastq/ERR552/ERR552774/ERR552774_1.fastq.gz;ftp.sra.ebi.ac.uk/vol1/fastq/ERR552/ERR552774/ERR552774_2.fastq.gz
9980-05	validation	R	R	NA	NA	R	R	PRJEB9680	SAMEA2533733	ERR551145	ftp.sra.ebi.ac.uk/vol1/fastq/ERR551/ERR551145/ERR551145_1.fastq.gz;ftp.sra.ebi.ac.uk/vol1/fastq/ERR551/ERR551145/ERR551145_2.fastq.gz
998-05	validation	S	S	NA	NA	S	S	PRJEB9680	SAMEA2535314	ERR553333	ftp.sra.ebi.ac.uk/vol1/fastq/ERR553/ERR553333/ERR553333_1.fastq.gz;ftp.sra.ebi.ac.uk/vol1/fastq/ERR553/ERR553333/ERR553333_2.fastq.gz
9982-05	validation	R	R	NA	NA	R	R	PRJEB9680	SAMEA2533936	ERR551430	ftp.sra.ebi.ac.uk/vol1/fastq/ERR551/ERR551430/ERR551430_1.fastq.gz;ftp.sra.ebi.ac.uk/vol1/fastq/ERR551/ERR551430/ERR551430_2.fastq.gz
999-12	validation	S	S	NA	NA	S	S	PRJEB9680	SAMEA2534678	ERR552483	ftp.sra.ebi.ac.uk/vol1/fastq/ERR552/ERR552483/ERR552483_1.fastq.gz;ftp.sra.ebi.ac.uk/vol1/fastq/ERR552/ERR552483/ERR552483_2.fastq.gz
EI00643414-S8	validation	S	S	S	S	S	S	PRJNA282721	SAMN03648526	SRR2101279	ftp.sra.ebi.ac.uk/vol1/fastq/SRR210/009/SRR2101279/SRR2101279_1.fastq.gz;ftp.sra.ebi.ac.uk/vol1/fastq/SRR210/009/SRR2101279/SRR2101279_2.fastq.gz
IF00020880-S26	validation	S	S	S	S	S	S	PRJNA282721	SAMN03648547	SRR2101300	ftp.sra.ebi.ac.uk/vol1/fastq/SRR210/000/SRR2101300/SRR2101300_1.fastq.gz;ftp.sra.ebi.ac.uk/vol1/fastq/SRR210/000/SRR2101300/SRR2101300_2.fastq.gz
IF00020969-S32	validation	S	S	S	S	S	S	PRJNA282721	SAMN03648548	SRR2101301	ftp.sra.ebi.ac.uk/vol1/fastq/SRR210/001/SRR2101301/SRR2101301_1.fastq.gz;ftp.sra.ebi.ac.uk/vol1/fastq/SRR210/001/SRR2101301/SRR2101301_2.fastq.gz
IF00079308-S20	validation	S	S	S	S	S	S	PRJNA282721	SAMN03648549	SRR2101302	ftp.sra.ebi.ac.uk/vol1/fastq/SRR210/002/SRR2101302/SRR2101302_1.fastq.gz;ftp.sra.ebi.ac.uk/vol1/fastq/SRR210/002/SRR2101302/SRR2101302_2.fastq.gz
IF00079383-S27	validation	S	S	S	S	S	S	PRJNA282721	SAMN03648550	SRR2101303	ftp.sra.ebi.ac.uk/vol1/fastq/SRR210/003/SRR2101303/SRR2101303_1.fastq.gz;ftp.sra.ebi.ac.uk/vol1/fastq/SRR210/003/SRR2101303/SRR2101303_2.fastq.gz
IF00079388-S23	validation	S	S	S	S	S	S	PRJNA282721	SAMN03648551	SRR2101304	ftp.sra.ebi.ac.uk/vol1/fastq/SRR210/004/SRR2101304/SRR2101304_1.fastq.gz;ftp.sra.ebi.ac.uk/vol1/fastq/SRR210/004/SRR2101304/SRR2101304_2.fastq.gz
IF00091665-S7	validation	S	S	S	S	S	S	PRJNA282721	SAMN03648552	SRR2101305	ftp.sra.ebi.ac.uk/vol1/fastq/SRR210/005/SRR2101305/SRR2101305_1.fastq.gz;ftp.sra.ebi.ac.uk/vol1/fastq/SRR210/005/SRR2101305/SRR2101305_2.fastq.gz
IF00091750-S10	validation	S	R	S	S	S	S	PRJNA282721	SAMN03648553	SRR2101306	ftp.sra.ebi.ac.uk/vol1/fastq/SRR210/006/SRR2101306/SRR2101306_1.fastq.gz;ftp.sra.ebi.ac.uk/vol1/fastq/SRR210/006/SRR2101306/SRR2101306_2.fastq.gz
IF00091761-S29	validation	S	R	S	S	R	R	PRJNA282721	SAMN03648554	SRR2101307	ftp.sra.ebi.ac.uk/vol1/fastq/SRR210/007/SRR2101307/SRR2101307_1.fastq.gz;ftp.sra.ebi.ac.uk/vol1/fastq/SRR210/007/SRR2101307/SRR2101307_2.fastq.gz
IF00112193-S1	validation	S	S	S	S	S	S	PRJNA282721	SAMN03648555	SRR2101308	ftp.sra.ebi.ac.uk/vol1/fastq/SRR210/008/SRR2101308/SRR2101308_1.fastq.gz;ftp.sra.ebi.ac.uk/vol1/fastq/SRR210/008/SRR2101308/SRR2101308_2.fastq.gz
IF00129143-S32	validation	S	R	NA	S	S	S	PRJNA282721	SAMN03648556	SRR2101309	ftp.sra.ebi.ac.uk/vol1/fastq/SRR210/009/SRR2101309/SRR2101309_1.fastq.gz;ftp.sra.ebi.ac.uk/vol1/fastq/SRR210/009/SRR2101309/SRR2101309_2.fastq.gz
IF00133942-S34	validation	S	S	S	S	S	S	PRJNA282721	SAMN03648557	SRR2101310	ftp.sra.ebi.ac.uk/vol1/fastq/SRR210/000/SRR2101310/SRR2101310_1.fastq.gz;ftp.sra.ebi.ac.uk/vol1/fastq/SRR210/000/SRR2101310/SRR2101310_2.fastq.gz
IF00133966-S10	validation	S	R	S	S	S	S	PRJNA282721	SAMN03648558	SRR2101311	ftp.sra.ebi.ac.uk/vol1/fastq/SRR210/001/SRR2101311/SRR2101311_1.fastq.gz;ftp.sra.ebi.ac.uk/vol1/fastq/SRR210/001/SRR2101311/SRR2101311_2.fastq.gz
IF00140841-S30	validation	S	R	S	S	S	S	PRJNA282721	SAMN03648559	SRR2101312	ftp.sra.ebi.ac.uk/vol1/fastq/SRR210/002/SRR2101312/SRR2101312_1.fastq.gz;ftp.sra.ebi.ac.uk/vol1/fastq/SRR210/002/SRR2101312/SRR2101312_2.fastq.gz
IK00109200-S24	validation	S	S	S	S	S	S	PRJNA282721	SAMN03648560	SRR2101313	ftp.sra.ebi.ac.uk/vol1/fastq/SRR210/003/SRR2101313/SRR2101313_1.fastq.gz;ftp.sra.ebi.ac.uk/vol1/fastq/SRR210/003/SRR2101313/SRR2101313_2.fastq.gz
IK00109221-S12	validation	S	S	S	S	S	S	PRJNA282721	SAMN03648561	SRR2101314	ftp.sra.ebi.ac.uk/vol1/fastq/SRR210/004/SRR2101314/SRR2101314_1.fastq.gz;ftp.sra.ebi.ac.uk/vol1/fastq/SRR210/004/SRR2101314/SRR2101314_2.fastq.gz
IK00117937-S5	validation	S	S	S	S	S	S	PRJNA282721	SAMN03648562	SRR2101315	ftp.sra.ebi.ac.uk/vol1/fastq/SRR210/005/SRR2101315/SRR2101315_1.fastq.gz;ftp.sra.ebi.ac.uk/vol1/fastq/SRR210/005/SRR2101315/SRR2101315_2.fastq.gz
IK00170295-S8	validation	S	R	S	R	S	S	PRJNA282721	SAMN03648563	SRR2101316	ftp.sra.ebi.ac.uk/vol1/fastq/SRR210/006/SRR2101316/SRR2101316_1.fastq.gz;ftp.sra.ebi.ac.uk/vol1/fastq/SRR210/006/SRR2101316/SRR2101316_2.fastq.gz
JC00167711-S2	validation	S	S	S	S	S	S	PRJNA282721	SAMN03648564	SRR2101317	ftp.sra.ebi.ac.uk/vol1/fastq/SRR210/007/SRR2101317/SRR2101317_1.fastq.gz;ftp.sra.ebi.ac.uk/vol1/fastq/SRR210/007/SRR2101317/SRR2101317_2.fastq.gz
JC00167713-S9	validation	S	S	S	S	S	S	PRJNA282721	SAMN03648565	SRR2101318	ftp.sra.ebi.ac.uk/vol1/fastq/SRR210/008/SRR2101318/SRR2101318_1.fastq.gz;ftp.sra.ebi.ac.uk/vol1/fastq/SRR210/008/SRR2101318/SRR2101318_2.fastq.gz
JC00167714-S1	validation	S	S	S	S	S	S	PRJNA282721	SAMN03648566	SRR2101319	ftp.sra.ebi.ac.uk/vol1/fastq/SRR210/009/SRR2101319/SRR2101319_1.fastq.gz;ftp.sra.ebi.ac.uk/vol1/fastq/SRR210/009/SRR2101319/SRR2101319_2.fastq.gz
LA00001073-S2	validation	S	S	S	S	S	S	PRJNA282721	SAMN03648569	SRR2101322	ftp.sra.ebi.ac.uk/vol1/fastq/SRR210/002/SRR2101322/SRR2101322_1.fastq.gz;ftp.sra.ebi.ac.uk/vol1/fastq/SRR210/002/SRR2101322/SRR2101322_2.fastq.gz
MG00235575-S17	validation	S	S	S	S	S	S	PRJNA282721	SAMN03648577	SRR2101330	ftp.sra.ebi.ac.uk/vol1/fastq/SRR210/000/SRR2101330/SRR2101330_1.fastq.gz;ftp.sra.ebi.ac.uk/vol1/fastq/SRR210/000/SRR2101330/SRR2101330_2.fastq.gz
MG00255827-S9	validation	S	S	S	S	S	S	PRJNA282721	SAMN03648578	SRR2101331	ftp.sra.ebi.ac.uk/vol1/fastq/SRR210/001/SRR2101331/SRR2101331_1.fastq.gz;ftp.sra.ebi.ac.uk/vol1/fastq/SRR210/001/SRR2101331/SRR2101331_2.fastq.gz
MG00279768-S21	validation	S	S	S	S	S	S	PRJNA282721	SAMN03648579	SRR2101332	ftp.sra.ebi.ac.uk/vol1/fastq/SRR210/002/SRR2101332/SRR2101332_1.fastq.gz;ftp.sra.ebi.ac.uk/vol1/fastq/SRR210/002/SRR2101332/SRR2101332_2.fastq.gz
MG00304956-S25	validation	S	S	S	S	S	S	PRJNA282721	SAMN03648580	SRR2101333	ftp.sra.ebi.ac.uk/vol1/fastq/SRR210/003/SRR2101333/SRR2101333_1.fastq.gz;ftp.sra.ebi.ac.uk/vol1/fastq/SRR210/003/SRR2101333/SRR2101333_2.fastq.gz
OR00050580-S5	validation	S	S	S	S	S	S	PRJNA282721	SAMN03648581	SRR2101334	ftp.sra.ebi.ac.uk/vol1/fastq/SRR210/004/SRR2101334/SRR2101334_1.fastq.gz;ftp.sra.ebi.ac.uk/vol1/fastq/SRR210/004/SRR2101334/SRR2101334_2.fastq.gz
PK00487346-S13	validation	S	S	S	S	S	S	PRJNA282721	SAMN03648582	SRR2101335	ftp.sra.ebi.ac.uk/vol1/fastq/SRR210/005/SRR2101335/SRR2101335_1.fastq.gz;ftp.sra.ebi.ac.uk/vol1/fastq/SRR210/005/SRR2101335/SRR2101335_2.fastq.gz
PK00499135-S21	validation	S	S	S	S	S	S	PRJNA282721	SAMN03648583	SRR2101336	ftp.sra.ebi.ac.uk/vol1/fastq/SRR210/006/SRR2101336/SRR2101336_1.fastq.gz;ftp.sra.ebi.ac.uk/vol1/fastq/SRR210/006/SRR2101336/SRR2101336_2.fastq.gz
PS00227738-S22	validation	S	S	S	S	S	S	PRJNA282721	SAMN03648584	SRR2101337	ftp.sra.ebi.ac.uk/vol1/fastq/SRR210/007/SRR2101337/SRR2101337_1.fastq.gz;ftp.sra.ebi.ac.uk/vol1/fastq/SRR210/007/SRR2101337/SRR2101337_2.fastq.gz
PS00229629-S23	validation	S	S	S	S	S	S	PRJNA282721	SAMN03648585	SRR2101338	ftp.sra.ebi.ac.uk/vol1/fastq/SRR210/008/SRR2101338/SRR2101338_1.fastq.gz;ftp.sra.ebi.ac.uk/vol1/fastq/SRR210/008/SRR2101338/SRR2101338_2.fastq.gz
PS00245642-S10	validation	S	S	S	S	S	S	PRJNA282721	SAMN03648586	SRR2101339	ftp.sra.ebi.ac.uk/vol1/fastq/SRR210/009/SRR2101339/SRR2101339_1.fastq.gz;ftp.sra.ebi.ac.uk/vol1/fastq/SRR210/009/SRR2101339/SRR2101339_2.fastq.gz
RG00148290-S22	validation	S	S	S	S	S	S	PRJNA282721	SAMN03648587	SRR2101340	ftp.sra.ebi.ac.uk/vol1/fastq/SRR210/000/SRR2101340/SRR2101340_1.fastq.gz;ftp.sra.ebi.ac.uk/vol1/fastq/SRR210/000/SRR2101340/SRR2101340_2.fastq.gz
RG00149801-S4	validation	S	S	S	S	S	S	PRJNA282721	SAMN03648588	SRR2101341	ftp.sra.ebi.ac.uk/vol1/fastq/SRR210/001/SRR2101341/SRR2101341_1.fastq.gz;ftp.sra.ebi.ac.uk/vol1/fastq/SRR210/001/SRR2101341/SRR2101341_2.fastq.gz
RG00151067-S2	validation	S	R	S	S	S	S	PRJNA282721	SAMN03648589	SRR2101342	ftp.sra.ebi.ac.uk/vol1/fastq/SRR210/002/SRR2101342/SRR2101342_1.fastq.gz;ftp.sra.ebi.ac.uk/vol1/fastq/SRR210/002/SRR2101342/SRR2101342_2.fastq.gz
RG00152541-S19	validation	S	S	S	S	S	S	PRJNA282721	SAMN03648590	SRR2101343	ftp.sra.ebi.ac.uk/vol1/fastq/SRR210/003/SRR2101343/SRR2101343_1.fastq.gz;ftp.sra.ebi.ac.uk/vol1/fastq/SRR210/003/SRR2101343/SRR2101343_2.fastq.gz
RG00153143-S11	validation	S	R	R	R	R	R	PRJNA282721	SAMN03648591	SRR2101344	ftp.sra.ebi.ac.uk/vol1/fastq/SRR210/004/SRR2101344/SRR2101344_1.fastq.gz;ftp.sra.ebi.ac.uk/vol1/fastq/SRR210/004/SRR2101344/SRR2101344_2.fastq.gz
TRL0015859-S14	validation	S	S	S	S	S	S	PRJNA282721	SAMN03648599	SRR2101352	ftp.sra.ebi.ac.uk/vol1/fastq/SRR210/002/SRR2101352/SRR2101352_1.fastq.gz;ftp.sra.ebi.ac.uk/vol1/fastq/SRR210/002/SRR2101352/SRR2101352_2.fastq.gz
TRL0015867-S26	validation	S	S	S	S	S	S	PRJNA282721	SAMN03648600	SRR2101353	ftp.sra.ebi.ac.uk/vol1/fastq/SRR210/003/SRR2101353/SRR2101353_1.fastq.gz;ftp.sra.ebi.ac.uk/vol1/fastq/SRR210/003/SRR2101353/SRR2101353_2.fastq.gz
TRL0015869-S1	validation	S	S	S	S	S	S	PRJNA282721	SAMN03648601	SRR2101354	ftp.sra.ebi.ac.uk/vol1/fastq/SRR210/004/SRR2101354/SRR2101354_1.fastq.gz;ftp.sra.ebi.ac.uk/vol1/fastq/SRR210/004/SRR2101354/SRR2101354_2.fastq.gz
TRL0015960	validation	S	S	S	S	NA	S	PRJNA282721	SAMN03648602	SRR2101355	ftp.sra.ebi.ac.uk/vol1/fastq/SRR210/005/SRR2101355/SRR2101355_1.fastq.gz;ftp.sra.ebi.ac.uk/vol1/fastq/SRR210/005/SRR2101355/SRR2101355_2.fastq.gz
TRL0016066-S14	validation	S	S	S	S	S	S	PRJNA282721	SAMN03648603	SRR2101356	ftp.sra.ebi.ac.uk/vol1/fastq/SRR210/006/SRR2101356/SRR2101356_1.fastq.gz;ftp.sra.ebi.ac.uk/vol1/fastq/SRR210/006/SRR2101356/SRR2101356_2.fastq.gz
TRL0016080-S31	validation	S	S	S	S	S	S	PRJNA282721	SAMN03648604	SRR2101357	ftp.sra.ebi.ac.uk/vol1/fastq/SRR210/007/SRR2101357/SRR2101357_1.fastq.gz;ftp.sra.ebi.ac.uk/vol1/fastq/SRR210/007/SRR2101357/SRR2101357_2.fastq.gz
TRL0016087-S13	validation	S	S	S	S	S	S	PRJNA282721	SAMN03648605	SRR2101358	ftp.sra.ebi.ac.uk/vol1/fastq/SRR210/008/SRR2101358/SRR2101358_1.fastq.gz;ftp.sra.ebi.ac.uk/vol1/fastq/SRR210/008/SRR2101358/SRR2101358_2.fastq.gz
TRL0016098-S12	validation	S	S	S	S	S	S	PRJNA282721	SAMN03648606	SRR2101359	ftp.sra.ebi.ac.uk/vol1/fastq/SRR210/009/SRR2101359/SRR2101359_1.fastq.gz;ftp.sra.ebi.ac.uk/vol1/fastq/SRR210/009/SRR2101359/SRR2101359_2.fastq.gz
TRL0016123	validation	R	R	S	S	R	R	PRJNA282721	SAMN03648607	SRR2101360	ftp.sra.ebi.ac.uk/vol1/fastq/SRR210/000/SRR2101360/SRR2101360_1.fastq.gz;ftp.sra.ebi.ac.uk/vol1/fastq/SRR210/000/SRR2101360/SRR2101360_2.fastq.gz
TRL0016130-S22	validation	S	S	S	S	S	S	PRJNA282721	SAMN03648608	SRR2101361	ftp.sra.ebi.ac.uk/vol1/fastq/SRR210/001/SRR2101361/SRR2101361_1.fastq.gz;ftp.sra.ebi.ac.uk/vol1/fastq/SRR210/001/SRR2101361/SRR2101361_2.fastq.gz
TRL0016174-S10	validation	S	S	S	S	S	R	PRJNA282721	SAMN03648609	SRR2101362	ftp.sra.ebi.ac.uk/vol1/fastq/SRR210/002/SRR2101362/SRR2101362_1.fastq.gz;ftp.sra.ebi.ac.uk/vol1/fastq/SRR210/002/SRR2101362/SRR2101362_2.fastq.gz
TRL0016178-S14	validation	S	S	S	S	S	S	PRJNA282721	SAMN03648610	SRR2101363	ftp.sra.ebi.ac.uk/vol1/fastq/SRR210/003/SRR2101363/SRR2101363_1.fastq.gz;ftp.sra.ebi.ac.uk/vol1/fastq/SRR210/003/SRR2101363/SRR2101363_2.fastq.gz
TRL0016199-S3	validation	S	S	S	S	S	S	PRJNA282721	SAMN03648611	SRR2101364	ftp.sra.ebi.ac.uk/vol1/fastq/SRR210/004/SRR2101364/SRR2101364_1.fastq.gz;ftp.sra.ebi.ac.uk/vol1/fastq/SRR210/004/SRR2101364/SRR2101364_2.fastq.gz
TRL0016214-S1	validation	S	S	S	S	S	S	PRJNA282721	SAMN03648612	SRR2101365	ftp.sra.ebi.ac.uk/vol1/fastq/SRR210/005/SRR2101365/SRR2101365_1.fastq.gz;ftp.sra.ebi.ac.uk/vol1/fastq/SRR210/005/SRR2101365/SRR2101365_2.fastq.gz
TRL0016219-S20	validation	R	S	S	S	R	S	PRJNA282721	SAMN03648613	SRR2101366	ftp.sra.ebi.ac.uk/vol1/fastq/SRR210/006/SRR2101366/SRR2101366_1.fastq.gz;ftp.sra.ebi.ac.uk/vol1/fastq/SRR210/006/SRR2101366/SRR2101366_2.fastq.gz
TRL0016252-S12	validation	S	S	S	S	S	S	PRJNA282721	SAMN03648614	SRR2101367	ftp.sra.ebi.ac.uk/vol1/fastq/SRR210/007/SRR2101367/SRR2101367_1.fastq.gz;ftp.sra.ebi.ac.uk/vol1/fastq/SRR210/007/SRR2101367/SRR2101367_2.fastq.gz
TRL0016256-S4	validation	S	R	S	S	S	S	PRJNA282721	SAMN03648615	SRR2101368	ftp.sra.ebi.ac.uk/vol1/fastq/SRR210/008/SRR2101368/SRR2101368_1.fastq.gz;ftp.sra.ebi.ac.uk/vol1/fastq/SRR210/008/SRR2101368/SRR2101368_2.fastq.gz
TRL0016271-S12	validation	S	S	S	S	S	S	PRJNA282721	SAMN03648616	SRR2101369	ftp.sra.ebi.ac.uk/vol1/fastq/SRR210/009/SRR2101369/SRR2101369_1.fastq.gz;ftp.sra.ebi.ac.uk/vol1/fastq/SRR210/009/SRR2101369/SRR2101369_2.fastq.gz
TRL0016301-S13	validation	S	S	S	S	S	R	PRJNA282721	SAMN03648617	SRR2101370	ftp.sra.ebi.ac.uk/vol1/fastq/SRR210/000/SRR2101370/SRR2101370_1.fastq.gz;ftp.sra.ebi.ac.uk/vol1/fastq/SRR210/000/SRR2101370/SRR2101370_2.fastq.gz
TRL0016312-S1	validation	S	S	S	S	S	S	PRJNA282721	SAMN03648618	SRR2101371	ftp.sra.ebi.ac.uk/vol1/fastq/SRR210/001/SRR2101371/SRR2101371_1.fastq.gz;ftp.sra.ebi.ac.uk/vol1/fastq/SRR210/001/SRR2101371/SRR2101371_2.fastq.gz
TRL0016321-S19	validation	S	S	S	S	S	S	PRJNA282721	SAMN03648619	SRR2101372	ftp.sra.ebi.ac.uk/vol1/fastq/SRR210/002/SRR2101372/SRR2101372_1.fastq.gz;ftp.sra.ebi.ac.uk/vol1/fastq/SRR210/002/SRR2101372/SRR2101372_2.fastq.gz
TRL0016331-S16	validation	S	S	S	S	R	R	PRJNA282721	SAMN03648620	SRR2101373	ftp.sra.ebi.ac.uk/vol1/fastq/SRR210/003/SRR2101373/SRR2101373_1.fastq.gz;ftp.sra.ebi.ac.uk/vol1/fastq/SRR210/003/SRR2101373/SRR2101373_2.fastq.gz
TRL0016341-S13	validation	S	S	S	S	S	S	PRJNA282721	SAMN03648621	SRR2101374	ftp.sra.ebi.ac.uk/vol1/fastq/SRR210/004/SRR2101374/SRR2101374_1.fastq.gz;ftp.sra.ebi.ac.uk/vol1/fastq/SRR210/004/SRR2101374/SRR2101374_2.fastq.gz
TRL0016353-S19	validation	S	S	S	S	S	S	PRJNA282721	SAMN03648622	SRR2101375	ftp.sra.ebi.ac.uk/vol1/fastq/SRR210/005/SRR2101375/SRR2101375_1.fastq.gz;ftp.sra.ebi.ac.uk/vol1/fastq/SRR210/005/SRR2101375/SRR2101375_2.fastq.gz
TRL0016408	validation	S	S	NA	S	S	NA	PRJNA282721	SAMN03648623	SRR2101376	ftp.sra.ebi.ac.uk/vol1/fastq/SRR210/006/SRR2101376/SRR2101376_1.fastq.gz;ftp.sra.ebi.ac.uk/vol1/fastq/SRR210/006/SRR2101376/SRR2101376_2.fastq.gz
TRL0016409-S27	validation	S	S	S	S	S	S	PRJNA282721	SAMN03648624	SRR2101377	ftp.sra.ebi.ac.uk/vol1/fastq/SRR210/007/SRR2101377/SRR2101377_1.fastq.gz;ftp.sra.ebi.ac.uk/vol1/fastq/SRR210/007/SRR2101377/SRR2101377_2.fastq.gz
TRL0016449	validation	S	S	NA	S	NA	NA	PRJNA282721	SAMN03648625	SRR2101378	ftp.sra.ebi.ac.uk/vol1/fastq/SRR210/008/SRR2101378/SRR2101378_1.fastq.gz;ftp.sra.ebi.ac.uk/vol1/fastq/SRR210/008/SRR2101378/SRR2101378_2.fastq.gz
TRL0016474	validation	S	S	S	S	NA	S	PRJNA282721	SAMN03648626	SRR2101379	ftp.sra.ebi.ac.uk/vol1/fastq/SRR210/009/SRR2101379/SRR2101379_1.fastq.gz;ftp.sra.ebi.ac.uk/vol1/fastq/SRR210/009/SRR2101379/SRR2101379_2.fastq.gz
TRL0016497-S2	validation	S	S	S	S	S	S	PRJNA282721	SAMN03648627	SRR2101380	ftp.sra.ebi.ac.uk/vol1/fastq/SRR210/000/SRR2101380/SRR2101380_1.fastq.gz;ftp.sra.ebi.ac.uk/vol1/fastq/SRR210/000/SRR2101380/SRR2101380_2.fastq.gz
TRL0016503-S2	validation	S	S	S	S	S	S	PRJNA282721	SAMN03648628	SRR2101381	ftp.sra.ebi.ac.uk/vol1/fastq/SRR210/001/SRR2101381/SRR2101381_1.fastq.gz;ftp.sra.ebi.ac.uk/vol1/fastq/SRR210/001/SRR2101381/SRR2101381_2.fastq.gz
TRL0016512-S10	validation	S	S	S	S	S	S	PRJNA282721	SAMN03648629	SRR2101382	ftp.sra.ebi.ac.uk/vol1/fastq/SRR210/002/SRR2101382/SRR2101382_1.fastq.gz;ftp.sra.ebi.ac.uk/vol1/fastq/SRR210/002/SRR2101382/SRR2101382_2.fastq.gz
TRL0016521	validation	S	S	NA	S	NA	S	PRJNA282721	SAMN03648630	SRR2101383	ftp.sra.ebi.ac.uk/vol1/fastq/SRR210/003/SRR2101383/SRR2101383_1.fastq.gz;ftp.sra.ebi.ac.uk/vol1/fastq/SRR210/003/SRR2101383/SRR2101383_2.fastq.gz
TRL0016541	validation	R	R	S	R	R	R	PRJNA282721	SAMN03648631	SRR2101384	ftp.sra.ebi.ac.uk/vol1/fastq/SRR210/004/SRR2101384/SRR2101384_1.fastq.gz;ftp.sra.ebi.ac.uk/vol1/fastq/SRR210/004/SRR2101384/SRR2101384_2.fastq.gz
TRL0016549-S15	validation	S	S	S	S	S	S	PRJNA282721	SAMN03648632	SRR2101385	ftp.sra.ebi.ac.uk/vol1/fastq/SRR210/005/SRR2101385/SRR2101385_1.fastq.gz;ftp.sra.ebi.ac.uk/vol1/fastq/SRR210/005/SRR2101385/SRR2101385_2.fastq.gz
TRL0016580	validation	S	S	NA	S	NA	NA	PRJNA282721	SAMN03648633	SRR2101386	ftp.sra.ebi.ac.uk/vol1/fastq/SRR210/006/SRR2101386/SRR2101386_1.fastq.gz;ftp.sra.ebi.ac.uk/vol1/fastq/SRR210/006/SRR2101386/SRR2101386_2.fastq.gz
TRL0016616-S26	validation	S	S	S	S	S	S	PRJNA282721	SAMN03648634	SRR2101387	ftp.sra.ebi.ac.uk/vol1/fastq/SRR210/007/SRR2101387/SRR2101387_1.fastq.gz;ftp.sra.ebi.ac.uk/vol1/fastq/SRR210/007/SRR2101387/SRR2101387_2.fastq.gz
TRL0016622-S29	validation	S	S	S	S	S	S	PRJNA282721	SAMN03648635	SRR2101388	ftp.sra.ebi.ac.uk/vol1/fastq/SRR210/008/SRR2101388/SRR2101388_1.fastq.gz;ftp.sra.ebi.ac.uk/vol1/fastq/SRR210/008/SRR2101388/SRR2101388_2.fastq.gz
TRL0016629	validation	S	S	NA	S	S	NA	PRJNA282721	SAMN03648636	SRR2101389	ftp.sra.ebi.ac.uk/vol1/fastq/SRR210/009/SRR2101389/SRR2101389_1.fastq.gz;ftp.sra.ebi.ac.uk/vol1/fastq/SRR210/009/SRR2101389/SRR2101389_2.fastq.gz
TRL0016694	validation	S	S	NA	S	NA	NA	PRJNA282721	SAMN03648637	SRR2101390	ftp.sra.ebi.ac.uk/vol1/fastq/SRR210/000/SRR2101390/SRR2101390_1.fastq.gz;ftp.sra.ebi.ac.uk/vol1/fastq/SRR210/000/SRR2101390/SRR2101390_2.fastq.gz
TRL0016704-S3	validation	S	S	S	S	S	S	PRJNA282721	SAMN03648638	SRR2101391	ftp.sra.ebi.ac.uk/vol1/fastq/SRR210/001/SRR2101391/SRR2101391_1.fastq.gz;ftp.sra.ebi.ac.uk/vol1/fastq/SRR210/001/SRR2101391/SRR2101391_2.fastq.gz
TRL0016724-S3	validation	S	R	S	S	S	S	PRJNA282721	SAMN03648639	SRR2101392	ftp.sra.ebi.ac.uk/vol1/fastq/SRR210/002/SRR2101392/SRR2101392_1.fastq.gz;ftp.sra.ebi.ac.uk/vol1/fastq/SRR210/002/SRR2101392/SRR2101392_2.fastq.gz
TRL0016742-S47	validation	S	S	S	S	S	S	PRJNA282721	SAMN03648640	SRR2101393	ftp.sra.ebi.ac.uk/vol1/fastq/SRR210/003/SRR2101393/SRR2101393_1.fastq.gz;ftp.sra.ebi.ac.uk/vol1/fastq/SRR210/003/SRR2101393/SRR2101393_2.fastq.gz
TRL0016761-S17	validation	S	S	S	S	S	S	PRJNA282721	SAMN03648641	SRR2101394	ftp.sra.ebi.ac.uk/vol1/fastq/SRR210/004/SRR2101394/SRR2101394_1.fastq.gz;ftp.sra.ebi.ac.uk/vol1/fastq/SRR210/004/SRR2101394/SRR2101394_2.fastq.gz
TRL0016762	validation	S	S	S	S	NA	S	PRJNA282721	SAMN03648642	SRR2101395	ftp.sra.ebi.ac.uk/vol1/fastq/SRR210/005/SRR2101395/SRR2101395_1.fastq.gz;ftp.sra.ebi.ac.uk/vol1/fastq/SRR210/005/SRR2101395/SRR2101395_2.fastq.gz
TRL0016801-S20	validation	S	S	S	S	S	S	PRJNA282721	SAMN03648643	SRR2101396	ftp.sra.ebi.ac.uk/vol1/fastq/SRR210/006/SRR2101396/SRR2101396_1.fastq.gz;ftp.sra.ebi.ac.uk/vol1/fastq/SRR210/006/SRR2101396/SRR2101396_2.fastq.gz
TRL0016813-S17	validation	S	S	S	S	S	S	PRJNA282721	SAMN03648644	SRR2101397	ftp.sra.ebi.ac.uk/vol1/fastq/SRR210/007/SRR2101397/SRR2101397_1.fastq.gz;ftp.sra.ebi.ac.uk/vol1/fastq/SRR210/007/SRR2101397/SRR2101397_2.fastq.gz
TRL0016814-S44	validation	S	S	S	S	S	S	PRJNA282721	SAMN03648645	SRR2101398	ftp.sra.ebi.ac.uk/vol1/fastq/SRR210/008/SRR2101398/SRR2101398_1.fastq.gz;ftp.sra.ebi.ac.uk/vol1/fastq/SRR210/008/SRR2101398/SRR2101398_2.fastq.gz
TRL0016882-S9	validation	S	S	S	S	S	S	PRJNA282721	SAMN03648646	SRR2101399	ftp.sra.ebi.ac.uk/vol1/fastq/SRR210/009/SRR2101399/SRR2101399_1.fastq.gz;ftp.sra.ebi.ac.uk/vol1/fastq/SRR210/009/SRR2101399/SRR2101399_2.fastq.gz
TRL0017022-S1	validation	S	S	S	S	S	S	PRJNA282721	SAMN03648647	SRR2101400	ftp.sra.ebi.ac.uk/vol1/fastq/SRR210/000/SRR2101400/SRR2101400_1.fastq.gz;ftp.sra.ebi.ac.uk/vol1/fastq/SRR210/000/SRR2101400/SRR2101400_2.fastq.gz
TRL0017025-S11	validation	S	S	S	S	S	S	PRJNA282721	SAMN03648648	SRR2101401	ftp.sra.ebi.ac.uk/vol1/fastq/SRR210/001/SRR2101401/SRR2101401_1.fastq.gz;ftp.sra.ebi.ac.uk/vol1/fastq/SRR210/001/SRR2101401/SRR2101401_2.fastq.gz
TRL0017134-S11	validation	S	S	S	S	S	S	PRJNA282721	SAMN03648649	SRR2101402	ftp.sra.ebi.ac.uk/vol1/fastq/SRR210/002/SRR2101402/SRR2101402_1.fastq.gz;ftp.sra.ebi.ac.uk/vol1/fastq/SRR210/002/SRR2101402/SRR2101402_2.fastq.gz
TRL0017152	validation	S	S	S	S	NA	S	PRJNA282721	SAMN03648650	SRR2101403	ftp.sra.ebi.ac.uk/vol1/fastq/SRR210/003/SRR2101403/SRR2101403_1.fastq.gz;ftp.sra.ebi.ac.uk/vol1/fastq/SRR210/003/SRR2101403/SRR2101403_2.fastq.gz
TRL0017228-S7	validation	S	S	S	S	S	S	PRJNA282721	SAMN03648651	SRR2101404	ftp.sra.ebi.ac.uk/vol1/fastq/SRR210/004/SRR2101404/SRR2101404_1.fastq.gz;ftp.sra.ebi.ac.uk/vol1/fastq/SRR210/004/SRR2101404/SRR2101404_2.fastq.gz
TRL0017317-S4	validation	S	S	S	S	S	S	PRJNA282721	SAMN03648653	SRR2101406	ftp.sra.ebi.ac.uk/vol1/fastq/SRR210/006/SRR2101406/SRR2101406_1.fastq.gz;ftp.sra.ebi.ac.uk/vol1/fastq/SRR210/006/SRR2101406/SRR2101406_2.fastq.gz
TRL0017365	validation	S	S	NA	S	S	S	PRJNA282721	SAMN03648654	SRR2101407	ftp.sra.ebi.ac.uk/vol1/fastq/SRR210/007/SRR2101407/SRR2101407_1.fastq.gz;ftp.sra.ebi.ac.uk/vol1/fastq/SRR210/007/SRR2101407/SRR2101407_2.fastq.gz
TRL0017519-S6	validation	S	S	S	S	S	S	PRJNA282721	SAMN03648655	SRR2101408	ftp.sra.ebi.ac.uk/vol1/fastq/SRR210/008/SRR2101408/SRR2101408_1.fastq.gz;ftp.sra.ebi.ac.uk/vol1/fastq/SRR210/008/SRR2101408/SRR2101408_2.fastq.gz
TRL0017575	validation	S	S	S	S	S	S	PRJNA282721	SAMN03648656	SRR2101409	ftp.sra.ebi.ac.uk/vol1/fastq/SRR210/009/SRR2101409/SRR2101409_1.fastq.gz;ftp.sra.ebi.ac.uk/vol1/fastq/SRR210/009/SRR2101409/SRR2101409_2.fastq.gz
TRL0017697-S18	validation	S	S	S	S	S	S	PRJNA282721	SAMN03648657	SRR2101410	ftp.sra.ebi.ac.uk/vol1/fastq/SRR210/000/SRR2101410/SRR2101410_1.fastq.gz;ftp.sra.ebi.ac.uk/vol1/fastq/SRR210/000/SRR2101410/SRR2101410_2.fastq.gz
TRL0017721	validation	S	S	NA	S	NA	S	PRJNA282721	SAMN03648658	SRR2101411	ftp.sra.ebi.ac.uk/vol1/fastq/SRR210/001/SRR2101411/SRR2101411_1.fastq.gz;ftp.sra.ebi.ac.uk/vol1/fastq/SRR210/001/SRR2101411/SRR2101411_2.fastq.gz
TRL0017740	validation	S	R	NA	S	NA	S	PRJNA282721	SAMN03648659	SRR2101412	ftp.sra.ebi.ac.uk/vol1/fastq/SRR210/002/SRR2101412/SRR2101412_1.fastq.gz;ftp.sra.ebi.ac.uk/vol1/fastq/SRR210/002/SRR2101412/SRR2101412_2.fastq.gz
TRL0017757	validation	S	S	NA	S	NA	S	PRJNA282721	SAMN03648660	SRR2101413	ftp.sra.ebi.ac.uk/vol1/fastq/SRR210/003/SRR2101413/SRR2101413_1.fastq.gz;ftp.sra.ebi.ac.uk/vol1/fastq/SRR210/003/SRR2101413/SRR2101413_2.fastq.gz
TRL0017766-S27	validation	S	S	S	S	S	S	PRJNA282721	SAMN03648661	SRR2101414	ftp.sra.ebi.ac.uk/vol1/fastq/SRR210/004/SRR2101414/SRR2101414_1.fastq.gz;ftp.sra.ebi.ac.uk/vol1/fastq/SRR210/004/SRR2101414/SRR2101414_2.fastq.gz
TRL0017768-S8	validation	S	R	S	S	S	S	PRJNA282721	SAMN03648662	SRR2101415	ftp.sra.ebi.ac.uk/vol1/fastq/SRR210/005/SRR2101415/SRR2101415_1.fastq.gz;ftp.sra.ebi.ac.uk/vol1/fastq/SRR210/005/SRR2101415/SRR2101415_2.fastq.gz
TRL0018039	validation	S	S	S	S	NA	S	PRJNA282721	SAMN03648664	SRR2101417	ftp.sra.ebi.ac.uk/vol1/fastq/SRR210/007/SRR2101417/SRR2101417_1.fastq.gz;ftp.sra.ebi.ac.uk/vol1/fastq/SRR210/007/SRR2101417/SRR2101417_2.fastq.gz
TRL0018072-S18	validation	S	S	S	S	S	S	PRJNA282721	SAMN03648665	SRR2101418	ftp.sra.ebi.ac.uk/vol1/fastq/SRR210/008/SRR2101418/SRR2101418_1.fastq.gz;ftp.sra.ebi.ac.uk/vol1/fastq/SRR210/008/SRR2101418/SRR2101418_2.fastq.gz
TRL0018089-S9	validation	S	S	S	S	S	S	PRJNA282721	SAMN03648666	SRR2101419	ftp.sra.ebi.ac.uk/vol1/fastq/SRR210/009/SRR2101419/SRR2101419_1.fastq.gz;ftp.sra.ebi.ac.uk/vol1/fastq/SRR210/009/SRR2101419/SRR2101419_2.fastq.gz
TRL0018169	validation	S	S	S	S	NA	S	PRJNA282721	SAMN03648667	SRR2101420	ftp.sra.ebi.ac.uk/vol1/fastq/SRR210/000/SRR2101420/SRR2101420_1.fastq.gz;ftp.sra.ebi.ac.uk/vol1/fastq/SRR210/000/SRR2101420/SRR2101420_2.fastq.gz
TRL0018178-S9	validation	S	S	S	S	S	S	PRJNA282721	SAMN03648668	SRR2101421	ftp.sra.ebi.ac.uk/vol1/fastq/SRR210/001/SRR2101421/SRR2101421_1.fastq.gz;ftp.sra.ebi.ac.uk/vol1/fastq/SRR210/001/SRR2101421/SRR2101421_2.fastq.gz
TRL0018220-S2	validation	S	S	S	S	S	S	PRJNA282721	SAMN03648669	SRR2101422	ftp.sra.ebi.ac.uk/vol1/fastq/SRR210/002/SRR2101422/SRR2101422_1.fastq.gz;ftp.sra.ebi.ac.uk/vol1/fastq/SRR210/002/SRR2101422/SRR2101422_2.fastq.gz
TRL0018266-S19	validation	S	S	S	S	S	S	PRJNA282721	SAMN03648670	SRR2101423	ftp.sra.ebi.ac.uk/vol1/fastq/SRR210/003/SRR2101423/SRR2101423_1.fastq.gz;ftp.sra.ebi.ac.uk/vol1/fastq/SRR210/003/SRR2101423/SRR2101423_2.fastq.gz
TRL0018311	validation	S	S	S	S	S	S	PRJNA282721	SAMN03648671	SRR2101424	ftp.sra.ebi.ac.uk/vol1/fastq/SRR210/004/SRR2101424/SRR2101424_1.fastq.gz;ftp.sra.ebi.ac.uk/vol1/fastq/SRR210/004/SRR2101424/SRR2101424_2.fastq.gz
TRL0018352-S3	validation	S	S	S	S	S	S	PRJNA282721	SAMN03648672	SRR2101425	ftp.sra.ebi.ac.uk/vol1/fastq/SRR210/005/SRR2101425/SRR2101425_1.fastq.gz;ftp.sra.ebi.ac.uk/vol1/fastq/SRR210/005/SRR2101425/SRR2101425_2.fastq.gz
TRL0018360	validation	S	S	S	S	NA	S	PRJNA282721	SAMN03648673	SRR2101426	ftp.sra.ebi.ac.uk/vol1/fastq/SRR210/006/SRR2101426/SRR2101426_1.fastq.gz;ftp.sra.ebi.ac.uk/vol1/fastq/SRR210/006/SRR2101426/SRR2101426_2.fastq.gz
TRL0018368-S11	validation	S	S	S	S	R	S	PRJNA282721	SAMN03648674	SRR2101427	ftp.sra.ebi.ac.uk/vol1/fastq/SRR210/007/SRR2101427/SRR2101427_1.fastq.gz;ftp.sra.ebi.ac.uk/vol1/fastq/SRR210/007/SRR2101427/SRR2101427_2.fastq.gz
TRL0018403-S8	validation	S	S	S	S	S	S	PRJNA282721	SAMN03648675	SRR2101428	ftp.sra.ebi.ac.uk/vol1/fastq/SRR210/008/SRR2101428/SRR2101428_1.fastq.gz;ftp.sra.ebi.ac.uk/vol1/fastq/SRR210/008/SRR2101428/SRR2101428_2.fastq.gz
TRL0018441-S3	validation	S	S	S	S	S	S	PRJNA282721	SAMN03648676	SRR2101429	ftp.sra.ebi.ac.uk/vol1/fastq/SRR210/009/SRR2101429/SRR2101429_1.fastq.gz;ftp.sra.ebi.ac.uk/vol1/fastq/SRR210/009/SRR2101429/SRR2101429_2.fastq.gz
TRL0018485-S17	validation	S	S	S	S	S	S	PRJNA282721	SAMN03648678	SRR2101431	ftp.sra.ebi.ac.uk/vol1/fastq/SRR210/001/SRR2101431/SRR2101431_1.fastq.gz;ftp.sra.ebi.ac.uk/vol1/fastq/SRR210/001/SRR2101431/SRR2101431_2.fastq.gz
TRL0018488-S5	validation	S	S	S	S	S	S	PRJNA282721	SAMN03648679	SRR2101432	ftp.sra.ebi.ac.uk/vol1/fastq/SRR210/002/SRR2101432/SRR2101432_1.fastq.gz;ftp.sra.ebi.ac.uk/vol1/fastq/SRR210/002/SRR2101432/SRR2101432_2.fastq.gz
TRL0018583-S31	validation	S	S	S	S	S	S	PRJNA282721	SAMN03648680	SRR2101433	ftp.sra.ebi.ac.uk/vol1/fastq/SRR210/003/SRR2101433/SRR2101433_1.fastq.gz;ftp.sra.ebi.ac.uk/vol1/fastq/SRR210/003/SRR2101433/SRR2101433_2.fastq.gz
TRL0018632-S1	validation	S	S	S	S	S	S	PRJNA282721	SAMN03648681	SRR2101434	ftp.sra.ebi.ac.uk/vol1/fastq/SRR210/004/SRR2101434/SRR2101434_1.fastq.gz;ftp.sra.ebi.ac.uk/vol1/fastq/SRR210/004/SRR2101434/SRR2101434_2.fastq.gz
TRL0018664-S13	validation	S	S	S	S	S	S	PRJNA282721	SAMN03648682	SRR2101435	ftp.sra.ebi.ac.uk/vol1/fastq/SRR210/005/SRR2101435/SRR2101435_1.fastq.gz;ftp.sra.ebi.ac.uk/vol1/fastq/SRR210/005/SRR2101435/SRR2101435_2.fastq.gz
TRL0018722-S6	validation	S	S	S	S	S	S	PRJNA282721	SAMN03648683	SRR2101436	ftp.sra.ebi.ac.uk/vol1/fastq/SRR210/006/SRR2101436/SRR2101436_1.fastq.gz;ftp.sra.ebi.ac.uk/vol1/fastq/SRR210/006/SRR2101436/SRR2101436_2.fastq.gz
TRL0018733-S5	validation	S	S	S	S	S	S	PRJNA282721	SAMN03648684	SRR2101437	ftp.sra.ebi.ac.uk/vol1/fastq/SRR210/007/SRR2101437/SRR2101437_1.fastq.gz;ftp.sra.ebi.ac.uk/vol1/fastq/SRR210/007/SRR2101437/SRR2101437_2.fastq.gz
TRL0018800-S4	validation	S	S	S	S	S	S	PRJNA282721	SAMN03648686	SRR2101439	ftp.sra.ebi.ac.uk/vol1/fastq/SRR210/009/SRR2101439/SRR2101439_1.fastq.gz;ftp.sra.ebi.ac.uk/vol1/fastq/SRR210/009/SRR2101439/SRR2101439_2.fastq.gz
TRL0018813-S15	validation	S	S	S	S	S	S	PRJNA282721	SAMN03648688	SRR2101441	ftp.sra.ebi.ac.uk/vol1/fastq/SRR210/001/SRR2101441/SRR2101441_1.fastq.gz;ftp.sra.ebi.ac.uk/vol1/fastq/SRR210/001/SRR2101441/SRR2101441_2.fastq.gz
TRL0018872-S1	validation	S	S	S	S	S	S	PRJNA282721	SAMN03648689	SRR2101442	ftp.sra.ebi.ac.uk/vol1/fastq/SRR210/002/SRR2101442/SRR2101442_1.fastq.gz;ftp.sra.ebi.ac.uk/vol1/fastq/SRR210/002/SRR2101442/SRR2101442_2.fastq.gz
TRL0018958-S9	validation	S	S	S	S	S	S	PRJNA282721	SAMN03648691	SRR2101444	ftp.sra.ebi.ac.uk/vol1/fastq/SRR210/004/SRR2101444/SRR2101444_1.fastq.gz;ftp.sra.ebi.ac.uk/vol1/fastq/SRR210/004/SRR2101444/SRR2101444_2.fastq.gz
TRL0019058-S6	validation	S	S	S	S	S	S	PRJNA282721	SAMN03648692	SRR2101445	ftp.sra.ebi.ac.uk/vol1/fastq/SRR210/005/SRR2101445/SRR2101445_1.fastq.gz;ftp.sra.ebi.ac.uk/vol1/fastq/SRR210/005/SRR2101445/SRR2101445_2.fastq.gz
TRL0019063-S15	validation	S	S	S	S	S	S	PRJNA282721	SAMN03648693	SRR2101446	ftp.sra.ebi.ac.uk/vol1/fastq/SRR210/006/SRR2101446/SRR2101446_1.fastq.gz;ftp.sra.ebi.ac.uk/vol1/fastq/SRR210/006/SRR2101446/SRR2101446_2.fastq.gz
TRL0019074-S4	validation	S	S	S	S	S	S	PRJNA282721	SAMN03648694	SRR2101447	ftp.sra.ebi.ac.uk/vol1/fastq/SRR210/007/SRR2101447/SRR2101447_1.fastq.gz;ftp.sra.ebi.ac.uk/vol1/fastq/SRR210/007/SRR2101447/SRR2101447_2.fastq.gz
TRL0019143-S29	validation	S	S	S	S	S	S	PRJNA282721	SAMN03648695	SRR2101448	ftp.sra.ebi.ac.uk/vol1/fastq/SRR210/008/SRR2101448/SRR2101448_1.fastq.gz;ftp.sra.ebi.ac.uk/vol1/fastq/SRR210/008/SRR2101448/SRR2101448_2.fastq.gz
TRL0019195-S16	validation	S	S	S	S	S	S	PRJNA282721	SAMN03648696	SRR2101449	ftp.sra.ebi.ac.uk/vol1/fastq/SRR210/009/SRR2101449/SRR2101449_1.fastq.gz;ftp.sra.ebi.ac.uk/vol1/fastq/SRR210/009/SRR2101449/SRR2101449_2.fastq.gz
TRL0019282-S7	validation	S	S	S	S	S	S	PRJNA282721	SAMN03648697	SRR2101450	ftp.sra.ebi.ac.uk/vol1/fastq/SRR210/000/SRR2101450/SRR2101450_1.fastq.gz;ftp.sra.ebi.ac.uk/vol1/fastq/SRR210/000/SRR2101450/SRR2101450_2.fastq.gz
TRL0019284	validation	S	S	S	S	S	S	PRJNA282721	SAMN03648698	SRR2101451	ftp.sra.ebi.ac.uk/vol1/fastq/SRR210/001/SRR2101451/SRR2101451_1.fastq.gz;ftp.sra.ebi.ac.uk/vol1/fastq/SRR210/001/SRR2101451/SRR2101451_2.fastq.gz
TRL0019292	validation	S	S	NA	S	NA	S	PRJNA282721	SAMN03648699	SRR2101452	ftp.sra.ebi.ac.uk/vol1/fastq/SRR210/002/SRR2101452/SRR2101452_1.fastq.gz;ftp.sra.ebi.ac.uk/vol1/fastq/SRR210/002/SRR2101452/SRR2101452_2.fastq.gz
TRL0019680-S8	validation	S	S	S	S	S	S	PRJNA282721	SAMN03648700	SRR2101453	ftp.sra.ebi.ac.uk/vol1/fastq/SRR210/003/SRR2101453/SRR2101453_1.fastq.gz;ftp.sra.ebi.ac.uk/vol1/fastq/SRR210/003/SRR2101453/SRR2101453_2.fastq.gz
TRL0019899	validation	S	R	S	S	S	S	PRJNA282721	SAMN03648701	SRR2101454	ftp.sra.ebi.ac.uk/vol1/fastq/SRR210/004/SRR2101454/SRR2101454_1.fastq.gz;ftp.sra.ebi.ac.uk/vol1/fastq/SRR210/004/SRR2101454/SRR2101454_2.fastq.gz
TRL0019955-S17	validation	S	S	S	S	S	S	PRJNA282721	SAMN03648702	SRR2101455	ftp.sra.ebi.ac.uk/vol1/fastq/SRR210/005/SRR2101455/SRR2101455_1.fastq.gz;ftp.sra.ebi.ac.uk/vol1/fastq/SRR210/005/SRR2101455/SRR2101455_2.fastq.gz
TRL0019973-S18	validation	S	S	S	S	S	S	PRJNA282721	SAMN03648703	SRR2101456	ftp.sra.ebi.ac.uk/vol1/fastq/SRR210/006/SRR2101456/SRR2101456_1.fastq.gz;ftp.sra.ebi.ac.uk/vol1/fastq/SRR210/006/SRR2101456/SRR2101456_2.fastq.gz
TRL0020341-S24	validation	S	S	S	S	S	S	PRJNA282721	SAMN03648704	SRR2101457	ftp.sra.ebi.ac.uk/vol1/fastq/SRR210/007/SRR2101457/SRR2101457_1.fastq.gz;ftp.sra.ebi.ac.uk/vol1/fastq/SRR210/007/SRR2101457/SRR2101457_2.fastq.gz
TRL0020344-S21	validation	S	S	S	S	S	S	PRJNA282721	SAMN03648705	SRR2101458	ftp.sra.ebi.ac.uk/vol1/fastq/SRR210/008/SRR2101458/SRR2101458_1.fastq.gz;ftp.sra.ebi.ac.uk/vol1/fastq/SRR210/008/SRR2101458/SRR2101458_2.fastq.gz
TRL0020517	validation	S	S	S	S	S	S	PRJNA282721	SAMN03648706	SRR2101459	ftp.sra.ebi.ac.uk/vol1/fastq/SRR210/009/SRR2101459/SRR2101459_1.fastq.gz;ftp.sra.ebi.ac.uk/vol1/fastq/SRR210/009/SRR2101459/SRR2101459_2.fastq.gz
TRL0020863-S23	validation	S	S	S	S	R	S	PRJNA282721	SAMN03648707	SRR2101460	ftp.sra.ebi.ac.uk/vol1/fastq/SRR210/000/SRR2101460/SRR2101460_1.fastq.gz;ftp.sra.ebi.ac.uk/vol1/fastq/SRR210/000/SRR2101460/SRR2101460_2.fastq.gz
TRL0020966-S27	validation	S	S	S	S	S	S	PRJNA282721	SAMN03648708	SRR2101461	ftp.sra.ebi.ac.uk/vol1/fastq/SRR210/001/SRR2101461/SRR2101461_1.fastq.gz;ftp.sra.ebi.ac.uk/vol1/fastq/SRR210/001/SRR2101461/SRR2101461_2.fastq.gz
TRL0021012-S4	validation	S	S	S	S	S	S	PRJNA282721	SAMN03648710	SRR2101463	ftp.sra.ebi.ac.uk/vol1/fastq/SRR210/003/SRR2101463/SRR2101463_1.fastq.gz;ftp.sra.ebi.ac.uk/vol1/fastq/SRR210/003/SRR2101463/SRR2101463_2.fastq.gz
TRL0021250-S11	validation	S	S	S	S	S	S	PRJNA282721	SAMN03648711	SRR2101464	ftp.sra.ebi.ac.uk/vol1/fastq/SRR210/004/SRR2101464/SRR2101464_1.fastq.gz;ftp.sra.ebi.ac.uk/vol1/fastq/SRR210/004/SRR2101464/SRR2101464_2.fastq.gz
TRL0021300-S41	validation	S	S	S	S	S	S	PRJNA282721	SAMN03648712	SRR2101465	ftp.sra.ebi.ac.uk/vol1/fastq/SRR210/005/SRR2101465/SRR2101465_1.fastq.gz;ftp.sra.ebi.ac.uk/vol1/fastq/SRR210/005/SRR2101465/SRR2101465_2.fastq.gz
TRL0021378-S12	validation	S	S	S	S	S	S	PRJNA282721	SAMN03648713	SRR2101466	ftp.sra.ebi.ac.uk/vol1/fastq/SRR210/006/SRR2101466/SRR2101466_1.fastq.gz;ftp.sra.ebi.ac.uk/vol1/fastq/SRR210/006/SRR2101466/SRR2101466_2.fastq.gz
TRL0021395-S24	validation	R	R	S	S	S	R	PRJNA282721	SAMN03648714	SRR2101467	ftp.sra.ebi.ac.uk/vol1/fastq/SRR210/007/SRR2101467/SRR2101467_1.fastq.gz;ftp.sra.ebi.ac.uk/vol1/fastq/SRR210/007/SRR2101467/SRR2101467_2.fastq.gz
TRL0021417-S36	validation	S	S	S	S	S	S	PRJNA282721	SAMN03648715	SRR2101468	ftp.sra.ebi.ac.uk/vol1/fastq/SRR210/008/SRR2101468/SRR2101468_1.fastq.gz;ftp.sra.ebi.ac.uk/vol1/fastq/SRR210/008/SRR2101468/SRR2101468_2.fastq.gz
TRL0021420-S12	validation	S	R	S	S	S	S	PRJNA282721	SAMN03648716	SRR2101469	ftp.sra.ebi.ac.uk/vol1/fastq/SRR210/009/SRR2101469/SRR2101469_1.fastq.gz;ftp.sra.ebi.ac.uk/vol1/fastq/SRR210/009/SRR2101469/SRR2101469_2.fastq.gz
TRL0021714	validation	S	R	S	S	R	R	PRJNA282721	SAMN03648717	SRR2101470	ftp.sra.ebi.ac.uk/vol1/fastq/SRR210/000/SRR2101470/SRR2101470_1.fastq.gz;ftp.sra.ebi.ac.uk/vol1/fastq/SRR210/000/SRR2101470/SRR2101470_2.fastq.gz
TRL0021763-S20	validation	S	S	S	S	S	S	PRJNA282721	SAMN03648718	SRR2101471	ftp.sra.ebi.ac.uk/vol1/fastq/SRR210/001/SRR2101471/SRR2101471_1.fastq.gz;ftp.sra.ebi.ac.uk/vol1/fastq/SRR210/001/SRR2101471/SRR2101471_2.fastq.gz
TRL0021821-S7	validation	S	S	S	S	S	S	PRJNA282721	SAMN03648719	SRR2101472	ftp.sra.ebi.ac.uk/vol1/fastq/SRR210/002/SRR2101472/SRR2101472_1.fastq.gz;ftp.sra.ebi.ac.uk/vol1/fastq/SRR210/002/SRR2101472/SRR2101472_2.fastq.gz
TRL0021881	validation	S	S	S	S	NA	S	PRJNA282721	SAMN03648720	SRR2101473	ftp.sra.ebi.ac.uk/vol1/fastq/SRR210/003/SRR2101473/SRR2101473_1.fastq.gz;ftp.sra.ebi.ac.uk/vol1/fastq/SRR210/003/SRR2101473/SRR2101473_2.fastq.gz
TRL0021931-S27	validation	S	S	S	S	S	S	PRJNA282721	SAMN03648721	SRR2101474	ftp.sra.ebi.ac.uk/vol1/fastq/SRR210/004/SRR2101474/SRR2101474_1.fastq.gz;ftp.sra.ebi.ac.uk/vol1/fastq/SRR210/004/SRR2101474/SRR2101474_2.fastq.gz
TRL0022004-S8	validation	S	S	S	S	S	S	PRJNA282721	SAMN03648722	SRR2101475	ftp.sra.ebi.ac.uk/vol1/fastq/SRR210/005/SRR2101475/SRR2101475_1.fastq.gz;ftp.sra.ebi.ac.uk/vol1/fastq/SRR210/005/SRR2101475/SRR2101475_2.fastq.gz
TRL0022006-S1	validation	S	S	S	S	S	S	PRJNA282721	SAMN03648723	SRR2101476	ftp.sra.ebi.ac.uk/vol1/fastq/SRR210/006/SRR2101476/SRR2101476_1.fastq.gz;ftp.sra.ebi.ac.uk/vol1/fastq/SRR210/006/SRR2101476/SRR2101476_2.fastq.gz
TRL0022009-S37	validation	S	S	S	S	S	S	PRJNA282721	SAMN03648724	SRR2101477	ftp.sra.ebi.ac.uk/vol1/fastq/SRR210/007/SRR2101477/SRR2101477_1.fastq.gz;ftp.sra.ebi.ac.uk/vol1/fastq/SRR210/007/SRR2101477/SRR2101477_2.fastq.gz
TRL0022047-S10	validation	S	S	S	S	S	S	PRJNA282721	SAMN03648725	SRR2101478	ftp.sra.ebi.ac.uk/vol1/fastq/SRR210/008/SRR2101478/SRR2101478_1.fastq.gz;ftp.sra.ebi.ac.uk/vol1/fastq/SRR210/008/SRR2101478/SRR2101478_2.fastq.gz
TRL0022053-S14	validation	S	S	S	S	S	S	PRJNA282721	SAMN03648726	SRR2101479	ftp.sra.ebi.ac.uk/vol1/fastq/SRR210/009/SRR2101479/SRR2101479_1.fastq.gz;ftp.sra.ebi.ac.uk/vol1/fastq/SRR210/009/SRR2101479/SRR2101479_2.fastq.gz
TRL0022536-S28	validation	S	S	S	S	S	S	PRJNA282721	SAMN03648727	SRR2101480	ftp.sra.ebi.ac.uk/vol1/fastq/SRR210/000/SRR2101480/SRR2101480_1.fastq.gz;ftp.sra.ebi.ac.uk/vol1/fastq/SRR210/000/SRR2101480/SRR2101480_2.fastq.gz
TRL0022661-S9	validation	S	S	S	S	S	S	PRJNA282721	SAMN03648728	SRR2101481	ftp.sra.ebi.ac.uk/vol1/fastq/SRR210/001/SRR2101481/SRR2101481_1.fastq.gz;ftp.sra.ebi.ac.uk/vol1/fastq/SRR210/001/SRR2101481/SRR2101481_2.fastq.gz
TRL0022753-S10	validation	R	R	S	S	R	R	PRJNA282721	SAMN03648729	SRR2101482	ftp.sra.ebi.ac.uk/vol1/fastq/SRR210/002/SRR2101482/SRR2101482_1.fastq.gz;ftp.sra.ebi.ac.uk/vol1/fastq/SRR210/002/SRR2101482/SRR2101482_2.fastq.gz
TRL0023175-S6	validation	S	S	S	S	S	S	PRJNA282721	SAMN03648730	SRR2101483	ftp.sra.ebi.ac.uk/vol1/fastq/SRR210/003/SRR2101483/SRR2101483_1.fastq.gz;ftp.sra.ebi.ac.uk/vol1/fastq/SRR210/003/SRR2101483/SRR2101483_2.fastq.gz
TRL0023419-S3	validation	S	S	S	S	S	S	PRJNA282721	SAMN03648731	SRR2101484	ftp.sra.ebi.ac.uk/vol1/fastq/SRR210/004/SRR2101484/SRR2101484_1.fastq.gz;ftp.sra.ebi.ac.uk/vol1/fastq/SRR210/004/SRR2101484/SRR2101484_2.fastq.gz
TRL0023423-S10	validation	S	S	S	S	S	S	PRJNA282721	SAMN03648732	SRR2101485	ftp.sra.ebi.ac.uk/vol1/fastq/SRR210/005/SRR2101485/SRR2101485_1.fastq.gz;ftp.sra.ebi.ac.uk/vol1/fastq/SRR210/005/SRR2101485/SRR2101485_2.fastq.gz
TRL0023615-S4	validation	S	S	S	S	S	S	PRJNA282721	SAMN03648733	SRR2101486	ftp.sra.ebi.ac.uk/vol1/fastq/SRR210/006/SRR2101486/SRR2101486_1.fastq.gz;ftp.sra.ebi.ac.uk/vol1/fastq/SRR210/006/SRR2101486/SRR2101486_2.fastq.gz
TRL0023638-S6	validation	S	S	S	S	S	S	PRJNA282721	SAMN03648734	SRR2101487	ftp.sra.ebi.ac.uk/vol1/fastq/SRR210/007/SRR2101487/SRR2101487_1.fastq.gz;ftp.sra.ebi.ac.uk/vol1/fastq/SRR210/007/SRR2101487/SRR2101487_2.fastq.gz
TRL0024083-S12	validation	S	S	S	S	S	S	PRJNA282721	SAMN03648735	SRR2101488	ftp.sra.ebi.ac.uk/vol1/fastq/SRR210/008/SRR2101488/SRR2101488_1.fastq.gz;ftp.sra.ebi.ac.uk/vol1/fastq/SRR210/008/SRR2101488/SRR2101488_2.fastq.gz
TRL0024177-S29	validation	S	S	S	S	S	S	PRJNA282721	SAMN03648736	SRR2101489	ftp.sra.ebi.ac.uk/vol1/fastq/SRR210/009/SRR2101489/SRR2101489_1.fastq.gz;ftp.sra.ebi.ac.uk/vol1/fastq/SRR210/009/SRR2101489/SRR2101489_2.fastq.gz
TRL0024182-S13	validation	S	S	S	S	S	S	PRJNA282721	SAMN03648737	SRR2101490	ftp.sra.ebi.ac.uk/vol1/fastq/SRR210/000/SRR2101490/SRR2101490_1.fastq.gz;ftp.sra.ebi.ac.uk/vol1/fastq/SRR210/000/SRR2101490/SRR2101490_2.fastq.gz
TRL0024245-S21	validation	S	S	S	S	S	S	PRJNA282721	SAMN03648738	SRR2101491	ftp.sra.ebi.ac.uk/vol1/fastq/SRR210/001/SRR2101491/SRR2101491_1.fastq.gz;ftp.sra.ebi.ac.uk/vol1/fastq/SRR210/001/SRR2101491/SRR2101491_2.fastq.gz
TRL0024281	validation	S	S	S	S	S	S	PRJNA282721	SAMN03648739	SRR2101492	ftp.sra.ebi.ac.uk/vol1/fastq/SRR210/002/SRR2101492/SRR2101492_1.fastq.gz;ftp.sra.ebi.ac.uk/vol1/fastq/SRR210/002/SRR2101492/SRR2101492_2.fastq.gz
TRL0024361-S18	validation	S	R	S	S	S	S	PRJNA282721	SAMN03648740	SRR2101493	ftp.sra.ebi.ac.uk/vol1/fastq/SRR210/003/SRR2101493/SRR2101493_1.fastq.gz;ftp.sra.ebi.ac.uk/vol1/fastq/SRR210/003/SRR2101493/SRR2101493_2.fastq.gz
TRL0024390-S24	validation	S	S	S	S	S	S	PRJNA282721	SAMN03648741	SRR2101494	ftp.sra.ebi.ac.uk/vol1/fastq/SRR210/004/SRR2101494/SRR2101494_1.fastq.gz;ftp.sra.ebi.ac.uk/vol1/fastq/SRR210/004/SRR2101494/SRR2101494_2.fastq.gz
TRL0024410-S8	validation	S	S	S	S	R	S	PRJNA282721	SAMN03648742	SRR2101495	ftp.sra.ebi.ac.uk/vol1/fastq/SRR210/005/SRR2101495/SRR2101495_1.fastq.gz;ftp.sra.ebi.ac.uk/vol1/fastq/SRR210/005/SRR2101495/SRR2101495_2.fastq.gz
TRL0024506-S9	validation	S	S	S	S	S	S	PRJNA282721	SAMN03648743	SRR2101496	ftp.sra.ebi.ac.uk/vol1/fastq/SRR210/006/SRR2101496/SRR2101496_1.fastq.gz;ftp.sra.ebi.ac.uk/vol1/fastq/SRR210/006/SRR2101496/SRR2101496_2.fastq.gz
TRL0024745-S19	validation	S	S	S	S	S	S	PRJNA282721	SAMN03648744	SRR2101497	ftp.sra.ebi.ac.uk/vol1/fastq/SRR210/007/SRR2101497/SRR2101497_1.fastq.gz;ftp.sra.ebi.ac.uk/vol1/fastq/SRR210/007/SRR2101497/SRR2101497_2.fastq.gz
TRL0024874-S16	validation	S	S	S	S	S	S	PRJNA282721	SAMN03648745	SRR2101498	ftp.sra.ebi.ac.uk/vol1/fastq/SRR210/008/SRR2101498/SRR2101498_1.fastq.gz;ftp.sra.ebi.ac.uk/vol1/fastq/SRR210/008/SRR2101498/SRR2101498_2.fastq.gz
TRL0024875	validation	S	S	NA	S	NA	NA	PRJNA282721	SAMN03648746	SRR2101499	ftp.sra.ebi.ac.uk/vol1/fastq/SRR210/009/SRR2101499/SRR2101499_1.fastq.gz;ftp.sra.ebi.ac.uk/vol1/fastq/SRR210/009/SRR2101499/SRR2101499_2.fastq.gz
TRL0025007-S5	validation	S	S	S	S	S	S	PRJNA282721	SAMN03648747	SRR2101500	ftp.sra.ebi.ac.uk/vol1/fastq/SRR210/000/SRR2101500/SRR2101500_1.fastq.gz;ftp.sra.ebi.ac.uk/vol1/fastq/SRR210/000/SRR2101500/SRR2101500_2.fastq.gz
TRL0025285-S11	validation	S	S	S	S	S	S	PRJNA282721	SAMN03648748	SRR2101501	ftp.sra.ebi.ac.uk/vol1/fastq/SRR210/001/SRR2101501/SRR2101501_1.fastq.gz;ftp.sra.ebi.ac.uk/vol1/fastq/SRR210/001/SRR2101501/SRR2101501_2.fastq.gz
TRL0025403-S30	validation	S	S	S	S	S	S	PRJNA282721	SAMN03648749	SRR2101502	ftp.sra.ebi.ac.uk/vol1/fastq/SRR210/002/SRR2101502/SRR2101502_1.fastq.gz;ftp.sra.ebi.ac.uk/vol1/fastq/SRR210/002/SRR2101502/SRR2101502_2.fastq.gz
TRL0025475-S12	validation	S	S	S	S	S	S	PRJNA282721	SAMN03648750	SRR2101503	ftp.sra.ebi.ac.uk/vol1/fastq/SRR210/003/SRR2101503/SRR2101503_1.fastq.gz;ftp.sra.ebi.ac.uk/vol1/fastq/SRR210/003/SRR2101503/SRR2101503_2.fastq.gz
TRL0025476-S16	validation	S	S	S	S	S	S	PRJNA282721	SAMN03648751	SRR2101504	ftp.sra.ebi.ac.uk/vol1/fastq/SRR210/004/SRR2101504/SRR2101504_1.fastq.gz;ftp.sra.ebi.ac.uk/vol1/fastq/SRR210/004/SRR2101504/SRR2101504_2.fastq.gz
TRL0025711-S14	validation	S	R	S	S	R	R	PRJNA282721	SAMN03648752	SRR2101505	ftp.sra.ebi.ac.uk/vol1/fastq/SRR210/005/SRR2101505/SRR2101505_1.fastq.gz;ftp.sra.ebi.ac.uk/vol1/fastq/SRR210/005/SRR2101505/SRR2101505_2.fastq.gz
TRL0025873-S14	validation	S	S	S	S	S	S	PRJNA282721	SAMN03648754	SRR2101507	ftp.sra.ebi.ac.uk/vol1/fastq/SRR210/007/SRR2101507/SRR2101507_1.fastq.gz;ftp.sra.ebi.ac.uk/vol1/fastq/SRR210/007/SRR2101507/SRR2101507_2.fastq.gz
TRL0025996-S9	validation	S	S	S	S	S	S	PRJNA282721	SAMN03648755	SRR2101508	ftp.sra.ebi.ac.uk/vol1/fastq/SRR210/008/SRR2101508/SRR2101508_1.fastq.gz;ftp.sra.ebi.ac.uk/vol1/fastq/SRR210/008/SRR2101508/SRR2101508_2.fastq.gz
TRL0026167-S15	validation	S	S	S	S	S	S	PRJNA282721	SAMN03648756	SRR2101509	ftp.sra.ebi.ac.uk/vol1/fastq/SRR210/009/SRR2101509/SRR2101509_1.fastq.gz;ftp.sra.ebi.ac.uk/vol1/fastq/SRR210/009/SRR2101509/SRR2101509_2.fastq.gz
TRL0026204-S13	validation	S	S	S	S	S	S	PRJNA282721	SAMN03648757	SRR2101510	ftp.sra.ebi.ac.uk/vol1/fastq/SRR210/000/SRR2101510/SRR2101510_1.fastq.gz;ftp.sra.ebi.ac.uk/vol1/fastq/SRR210/000/SRR2101510/SRR2101510_2.fastq.gz
TRL0026310-S4	validation	S	S	S	S	S	S	PRJNA282721	SAMN03648758	SRR2101511	ftp.sra.ebi.ac.uk/vol1/fastq/SRR210/001/SRR2101511/SRR2101511_1.fastq.gz;ftp.sra.ebi.ac.uk/vol1/fastq/SRR210/001/SRR2101511/SRR2101511_2.fastq.gz
TRL0026425-S47	validation	S	S	S	S	S	S	PRJNA282721	SAMN03648759	SRR2101512	ftp.sra.ebi.ac.uk/vol1/fastq/SRR210/002/SRR2101512/SRR2101512_1.fastq.gz;ftp.sra.ebi.ac.uk/vol1/fastq/SRR210/002/SRR2101512/SRR2101512_2.fastq.gz
TRL0026428-S16	validation	S	S	S	S	S	S	PRJNA282721	SAMN03648760	SRR2101513	ftp.sra.ebi.ac.uk/vol1/fastq/SRR210/003/SRR2101513/SRR2101513_1.fastq.gz;ftp.sra.ebi.ac.uk/vol1/fastq/SRR210/003/SRR2101513/SRR2101513_2.fastq.gz
TRL0026608-S23	validation	S	S	S	S	S	S	PRJNA282721	SAMN03648762	SRR2101515	ftp.sra.ebi.ac.uk/vol1/fastq/SRR210/005/SRR2101515/SRR2101515_1.fastq.gz;ftp.sra.ebi.ac.uk/vol1/fastq/SRR210/005/SRR2101515/SRR2101515_2.fastq.gz
TRL0026655-S14	validation	S	R	S	S	S	S	PRJNA282721	SAMN03648763	SRR2101516	ftp.sra.ebi.ac.uk/vol1/fastq/SRR210/006/SRR2101516/SRR2101516_1.fastq.gz;ftp.sra.ebi.ac.uk/vol1/fastq/SRR210/006/SRR2101516/SRR2101516_2.fastq.gz
TRL0026860-S24	validation	S	S	S	S	S	S	PRJNA282721	SAMN03648764	SRR2101517	ftp.sra.ebi.ac.uk/vol1/fastq/SRR210/007/SRR2101517/SRR2101517_1.fastq.gz;ftp.sra.ebi.ac.uk/vol1/fastq/SRR210/007/SRR2101517/SRR2101517_2.fastq.gz
TRL0027342-S8	validation	S	S	S	S	S	S	PRJNA282721	SAMN03648765	SRR2101518	ftp.sra.ebi.ac.uk/vol1/fastq/SRR210/008/SRR2101518/SRR2101518_1.fastq.gz;ftp.sra.ebi.ac.uk/vol1/fastq/SRR210/008/SRR2101518/SRR2101518_2.fastq.gz
TRL0027390-S21	validation	S	R	S	S	S	R	PRJNA282721	SAMN03648766	SRR2101519	ftp.sra.ebi.ac.uk/vol1/fastq/SRR210/009/SRR2101519/SRR2101519_1.fastq.gz;ftp.sra.ebi.ac.uk/vol1/fastq/SRR210/009/SRR2101519/SRR2101519_2.fastq.gz
TRL0027392-S5	validation	S	S	S	S	S	S	PRJNA282721	SAMN03648767	SRR2101520	ftp.sra.ebi.ac.uk/vol1/fastq/SRR210/000/SRR2101520/SRR2101520_1.fastq.gz;ftp.sra.ebi.ac.uk/vol1/fastq/SRR210/000/SRR2101520/SRR2101520_2.fastq.gz
TRL0027440-S12	validation	S	S	S	S	S	S	PRJNA282721	SAMN03648768	SRR2101521	ftp.sra.ebi.ac.uk/vol1/fastq/SRR210/001/SRR2101521/SRR2101521_1.fastq.gz;ftp.sra.ebi.ac.uk/vol1/fastq/SRR210/001/SRR2101521/SRR2101521_2.fastq.gz
TRL0027505-S18	validation	S	S	S	S	S	S	PRJNA282721	SAMN03648769	SRR2101522	ftp.sra.ebi.ac.uk/vol1/fastq/SRR210/002/SRR2101522/SRR2101522_1.fastq.gz;ftp.sra.ebi.ac.uk/vol1/fastq/SRR210/002/SRR2101522/SRR2101522_2.fastq.gz
TRL0027509-S21	validation	S	S	S	S	S	S	PRJNA282721	SAMN03648770	SRR2101523	ftp.sra.ebi.ac.uk/vol1/fastq/SRR210/003/SRR2101523/SRR2101523_1.fastq.gz;ftp.sra.ebi.ac.uk/vol1/fastq/SRR210/003/SRR2101523/SRR2101523_2.fastq.gz
TRL0027521-S18	validation	S	S	S	S	S	S	PRJNA282721	SAMN03648771	SRR2101524	ftp.sra.ebi.ac.uk/vol1/fastq/SRR210/004/SRR2101524/SRR2101524_1.fastq.gz;ftp.sra.ebi.ac.uk/vol1/fastq/SRR210/004/SRR2101524/SRR2101524_2.fastq.gz
TRL0028246-S7	validation	S	S	S	S	S	S	PRJNA282721	SAMN03648772	SRR2101525	ftp.sra.ebi.ac.uk/vol1/fastq/SRR210/005/SRR2101525/SRR2101525_1.fastq.gz;ftp.sra.ebi.ac.uk/vol1/fastq/SRR210/005/SRR2101525/SRR2101525_2.fastq.gz
TRL0028320-S45	validation	S	S	S	S	S	S	PRJNA282721	SAMN03648773	SRR2101526	ftp.sra.ebi.ac.uk/vol1/fastq/SRR210/006/SRR2101526/SRR2101526_1.fastq.gz;ftp.sra.ebi.ac.uk/vol1/fastq/SRR210/006/SRR2101526/SRR2101526_2.fastq.gz
TRL0028391-S16	validation	S	S	S	S	S	S	PRJNA282721	SAMN03648774	SRR2101527	ftp.sra.ebi.ac.uk/vol1/fastq/SRR210/007/SRR2101527/SRR2101527_1.fastq.gz;ftp.sra.ebi.ac.uk/vol1/fastq/SRR210/007/SRR2101527/SRR2101527_2.fastq.gz
TRL0028744-S13	validation	S	S	S	S	S	S	PRJNA282721	SAMN03648775	SRR2101528	ftp.sra.ebi.ac.uk/vol1/fastq/SRR210/008/SRR2101528/SRR2101528_1.fastq.gz;ftp.sra.ebi.ac.uk/vol1/fastq/SRR210/008/SRR2101528/SRR2101528_2.fastq.gz
TRL0028810-S9	validation	S	S	S	S	S	S	PRJNA282721	SAMN03648776	SRR2101529	ftp.sra.ebi.ac.uk/vol1/fastq/SRR210/009/SRR2101529/SRR2101529_1.fastq.gz;ftp.sra.ebi.ac.uk/vol1/fastq/SRR210/009/SRR2101529/SRR2101529_2.fastq.gz
TRL0028961-S18	validation	S	R	S	S	S	S	PRJNA282721	SAMN03648777	SRR2101530	ftp.sra.ebi.ac.uk/vol1/fastq/SRR210/000/SRR2101530/SRR2101530_1.fastq.gz;ftp.sra.ebi.ac.uk/vol1/fastq/SRR210/000/SRR2101530/SRR2101530_2.fastq.gz
TRL0029067-S40	validation	S	S	S	S	S	S	PRJNA282721	SAMN03648778	SRR2101531	ftp.sra.ebi.ac.uk/vol1/fastq/SRR210/001/SRR2101531/SRR2101531_1.fastq.gz;ftp.sra.ebi.ac.uk/vol1/fastq/SRR210/001/SRR2101531/SRR2101531_2.fastq.gz
TRL0029138-S10	validation	S	S	S	S	S	S	PRJNA282721	SAMN03648779	SRR2101532	ftp.sra.ebi.ac.uk/vol1/fastq/SRR210/002/SRR2101532/SRR2101532_1.fastq.gz;ftp.sra.ebi.ac.uk/vol1/fastq/SRR210/002/SRR2101532/SRR2101532_2.fastq.gz
TRL0029147-S19	validation	S	S	S	S	S	S	PRJNA282721	SAMN03648780	SRR2101533	ftp.sra.ebi.ac.uk/vol1/fastq/SRR210/003/SRR2101533/SRR2101533_1.fastq.gz;ftp.sra.ebi.ac.uk/vol1/fastq/SRR210/003/SRR2101533/SRR2101533_2.fastq.gz
TRL0029432-S45	validation	S	S	S	S	S	S	PRJNA282721	SAMN03648781	SRR2101534	ftp.sra.ebi.ac.uk/vol1/fastq/SRR210/004/SRR2101534/SRR2101534_1.fastq.gz;ftp.sra.ebi.ac.uk/vol1/fastq/SRR210/004/SRR2101534/SRR2101534_2.fastq.gz
TRL0029435	validation	S	S	NA	S	NA	S	PRJNA282721	SAMN03648782	SRR2101535	ftp.sra.ebi.ac.uk/vol1/fastq/SRR210/005/SRR2101535/SRR2101535_1.fastq.gz;ftp.sra.ebi.ac.uk/vol1/fastq/SRR210/005/SRR2101535/SRR2101535_2.fastq.gz
TRL0029777-S19	validation	S	S	S	S	S	S	PRJNA282721	SAMN03648784	SRR2101537	ftp.sra.ebi.ac.uk/vol1/fastq/SRR210/007/SRR2101537/SRR2101537_1.fastq.gz;ftp.sra.ebi.ac.uk/vol1/fastq/SRR210/007/SRR2101537/SRR2101537_2.fastq.gz
TRL0029793-S20	validation	S	S	S	S	S	S	PRJNA282721	SAMN03648785	SRR2101538	ftp.sra.ebi.ac.uk/vol1/fastq/SRR210/008/SRR2101538/SRR2101538_1.fastq.gz;ftp.sra.ebi.ac.uk/vol1/fastq/SRR210/008/SRR2101538/SRR2101538_2.fastq.gz
TRL0029796-S8	validation	R	R	S	S	S	R	PRJNA282721	SAMN03648786	SRR2101539	ftp.sra.ebi.ac.uk/vol1/fastq/SRR210/009/SRR2101539/SRR2101539_1.fastq.gz;ftp.sra.ebi.ac.uk/vol1/fastq/SRR210/009/SRR2101539/SRR2101539_2.fastq.gz
TRL0029808-S8	validation	S	S	S	S	S	S	PRJNA282721	SAMN03648787	SRR2101540	ftp.sra.ebi.ac.uk/vol1/fastq/SRR210/000/SRR2101540/SRR2101540_1.fastq.gz;ftp.sra.ebi.ac.uk/vol1/fastq/SRR210/000/SRR2101540/SRR2101540_2.fastq.gz
TRL0029924-S17	validation	S	R	S	S	S	S	PRJNA282721	SAMN03648788	SRR2101541	ftp.sra.ebi.ac.uk/vol1/fastq/SRR210/001/SRR2101541/SRR2101541_1.fastq.gz;ftp.sra.ebi.ac.uk/vol1/fastq/SRR210/001/SRR2101541/SRR2101541_2.fastq.gz
TRL0029926-S2	validation	S	S	S	S	S	S	PRJNA282721	SAMN03648789	SRR2101542	ftp.sra.ebi.ac.uk/vol1/fastq/SRR210/002/SRR2101542/SRR2101542_1.fastq.gz;ftp.sra.ebi.ac.uk/vol1/fastq/SRR210/002/SRR2101542/SRR2101542_2.fastq.gz
TRL0030368-S15	validation	S	S	S	S	S	S	PRJNA282721	SAMN03648791	SRR2101544	ftp.sra.ebi.ac.uk/vol1/fastq/SRR210/004/SRR2101544/SRR2101544_1.fastq.gz;ftp.sra.ebi.ac.uk/vol1/fastq/SRR210/004/SRR2101544/SRR2101544_2.fastq.gz
TRL0030380-S14	validation	S	S	S	S	S	S	PRJNA282721	SAMN03648792	SRR2101545	ftp.sra.ebi.ac.uk/vol1/fastq/SRR210/005/SRR2101545/SRR2101545_1.fastq.gz;ftp.sra.ebi.ac.uk/vol1/fastq/SRR210/005/SRR2101545/SRR2101545_2.fastq.gz
TRL0030430-S9	validation	S	S	S	S	S	S	PRJNA282721	SAMN03648794	SRR2101547	ftp.sra.ebi.ac.uk/vol1/fastq/SRR210/007/SRR2101547/SRR2101547_1.fastq.gz;ftp.sra.ebi.ac.uk/vol1/fastq/SRR210/007/SRR2101547/SRR2101547_2.fastq.gz
TRL0030872-S11	validation	S	S	S	S	S	S	PRJNA282721	SAMN03648795	SRR2101548	ftp.sra.ebi.ac.uk/vol1/fastq/SRR210/008/SRR2101548/SRR2101548_1.fastq.gz;ftp.sra.ebi.ac.uk/vol1/fastq/SRR210/008/SRR2101548/SRR2101548_2.fastq.gz
TRL0030958-S27	validation	S	S	S	S	S	S	PRJNA282721	SAMN03648797	SRR2101550	ftp.sra.ebi.ac.uk/vol1/fastq/SRR210/000/SRR2101550/SRR2101550_1.fastq.gz;ftp.sra.ebi.ac.uk/vol1/fastq/SRR210/000/SRR2101550/SRR2101550_2.fastq.gz
TRL0030979-S43	validation	S	S	S	S	S	S	PRJNA282721	SAMN03648799	SRR2101552	ftp.sra.ebi.ac.uk/vol1/fastq/SRR210/002/SRR2101552/SRR2101552_1.fastq.gz;ftp.sra.ebi.ac.uk/vol1/fastq/SRR210/002/SRR2101552/SRR2101552_2.fastq.gz
TRL0030988-S20	validation	S	S	S	S	S	S	PRJNA282721	SAMN03648800	SRR2101553	ftp.sra.ebi.ac.uk/vol1/fastq/SRR210/003/SRR2101553/SRR2101553_1.fastq.gz;ftp.sra.ebi.ac.uk/vol1/fastq/SRR210/003/SRR2101553/SRR2101553_2.fastq.gz
TRL0030991-S7	validation	S	S	S	S	S	S	PRJNA282721	SAMN03648801	SRR2101554	ftp.sra.ebi.ac.uk/vol1/fastq/SRR210/004/SRR2101554/SRR2101554_1.fastq.gz;ftp.sra.ebi.ac.uk/vol1/fastq/SRR210/004/SRR2101554/SRR2101554_2.fastq.gz
TRL0031029-S19	validation	S	R	S	S	R	R	PRJNA282721	SAMN03648802	SRR2101555	ftp.sra.ebi.ac.uk/vol1/fastq/SRR210/005/SRR2101555/SRR2101555_1.fastq.gz;ftp.sra.ebi.ac.uk/vol1/fastq/SRR210/005/SRR2101555/SRR2101555_2.fastq.gz
TRL0031114-S17	validation	S	S	S	S	S	S	PRJNA282721	SAMN03648803	SRR2101556	ftp.sra.ebi.ac.uk/vol1/fastq/SRR210/006/SRR2101556/SRR2101556_1.fastq.gz;ftp.sra.ebi.ac.uk/vol1/fastq/SRR210/006/SRR2101556/SRR2101556_2.fastq.gz
TRL0031240-S32	validation	S	S	S	S	S	S	PRJNA282721	SAMN03648804	SRR2101557	ftp.sra.ebi.ac.uk/vol1/fastq/SRR210/007/SRR2101557/SRR2101557_1.fastq.gz;ftp.sra.ebi.ac.uk/vol1/fastq/SRR210/007/SRR2101557/SRR2101557_2.fastq.gz
TRL0031434-S22	validation	S	S	S	S	S	S	PRJNA282721	SAMN03648806	SRR2101559	ftp.sra.ebi.ac.uk/vol1/fastq/SRR210/009/SRR2101559/SRR2101559_1.fastq.gz;ftp.sra.ebi.ac.uk/vol1/fastq/SRR210/009/SRR2101559/SRR2101559_2.fastq.gz
TRL0031475-S9	validation	S	S	S	S	S	S	PRJNA282721	SAMN03648807	SRR2101560	ftp.sra.ebi.ac.uk/vol1/fastq/SRR210/000/SRR2101560/SRR2101560_1.fastq.gz;ftp.sra.ebi.ac.uk/vol1/fastq/SRR210/000/SRR2101560/SRR2101560_2.fastq.gz
TRL0031487-S32	validation	S	S	S	S	S	S	PRJNA282721	SAMN03648808	SRR2101561	ftp.sra.ebi.ac.uk/vol1/fastq/SRR210/001/SRR2101561/SRR2101561_1.fastq.gz;ftp.sra.ebi.ac.uk/vol1/fastq/SRR210/001/SRR2101561/SRR2101561_2.fastq.gz
TRL0031813-S6	validation	S	S	S	S	R	S	PRJNA282721	SAMN03648809	SRR2101562	ftp.sra.ebi.ac.uk/vol1/fastq/SRR210/002/SRR2101562/SRR2101562_1.fastq.gz;ftp.sra.ebi.ac.uk/vol1/fastq/SRR210/002/SRR2101562/SRR2101562_2.fastq.gz
TRL0033281	validation	S	S	NA	S	NA	S	PRJNA282721	SAMN03648810	SRR2101563	ftp.sra.ebi.ac.uk/vol1/fastq/SRR210/003/SRR2101563/SRR2101563_1.fastq.gz;ftp.sra.ebi.ac.uk/vol1/fastq/SRR210/003/SRR2101563/SRR2101563_2.fastq.gz
TRL0035150-S17	validation	S	S	S	S	S	S	PRJNA282721	SAMN03648812	SRR2101565	ftp.sra.ebi.ac.uk/vol1/fastq/SRR210/005/SRR2101565/SRR2101565_1.fastq.gz;ftp.sra.ebi.ac.uk/vol1/fastq/SRR210/005/SRR2101565/SRR2101565_2.fastq.gz
TRL0035583-S28	validation	S	S	S	S	S	S	PRJNA282721	SAMN03648814	SRR2101567	ftp.sra.ebi.ac.uk/vol1/fastq/SRR210/007/SRR2101567/SRR2101567_1.fastq.gz;ftp.sra.ebi.ac.uk/vol1/fastq/SRR210/007/SRR2101567/SRR2101567_2.fastq.gz
TRL0035631-S15	validation	S	S	S	S	S	S	PRJNA282721	SAMN03648815	SRR2101568	ftp.sra.ebi.ac.uk/vol1/fastq/SRR210/008/SRR2101568/SRR2101568_1.fastq.gz;ftp.sra.ebi.ac.uk/vol1/fastq/SRR210/008/SRR2101568/SRR2101568_2.fastq.gz
TRL0035890-S42	validation	S	S	S	S	S	S	PRJNA282721	SAMN03648816	SRR2101569	ftp.sra.ebi.ac.uk/vol1/fastq/SRR210/009/SRR2101569/SRR2101569_1.fastq.gz;ftp.sra.ebi.ac.uk/vol1/fastq/SRR210/009/SRR2101569/SRR2101569_2.fastq.gz
TRL0035923-S9	validation	S	S	S	S	S	S	PRJNA282721	SAMN03648817	SRR2101570	ftp.sra.ebi.ac.uk/vol1/fastq/SRR210/000/SRR2101570/SRR2101570_1.fastq.gz;ftp.sra.ebi.ac.uk/vol1/fastq/SRR210/000/SRR2101570/SRR2101570_2.fastq.gz
TRL0036335-S14	validation	S	S	S	S	S	S	PRJNA282721	SAMN03648818	SRR2101571	ftp.sra.ebi.ac.uk/vol1/fastq/SRR210/001/SRR2101571/SRR2101571_1.fastq.gz;ftp.sra.ebi.ac.uk/vol1/fastq/SRR210/001/SRR2101571/SRR2101571_2.fastq.gz
TRL0036568-S5	validation	S	S	S	S	R	S	PRJNA282721	SAMN03648819	SRR2101572	ftp.sra.ebi.ac.uk/vol1/fastq/SRR210/002/SRR2101572/SRR2101572_1.fastq.gz;ftp.sra.ebi.ac.uk/vol1/fastq/SRR210/002/SRR2101572/SRR2101572_2.fastq.gz
TRL0036775-S15	validation	R	R	S	R	R	R	PRJNA282721	SAMN03648821	SRR2101574	ftp.sra.ebi.ac.uk/vol1/fastq/SRR210/004/SRR2101574/SRR2101574_1.fastq.gz;ftp.sra.ebi.ac.uk/vol1/fastq/SRR210/004/SRR2101574/SRR2101574_2.fastq.gz
TRL0036776-S20	validation	S	S	S	S	S	S	PRJNA282721	SAMN03648822	SRR2101575	ftp.sra.ebi.ac.uk/vol1/fastq/SRR210/005/SRR2101575/SRR2101575_1.fastq.gz;ftp.sra.ebi.ac.uk/vol1/fastq/SRR210/005/SRR2101575/SRR2101575_2.fastq.gz
TRL0036924-S16	validation	S	S	S	S	S	S	PRJNA282721	SAMN03648823	SRR2101576	ftp.sra.ebi.ac.uk/vol1/fastq/SRR210/006/SRR2101576/SRR2101576_1.fastq.gz;ftp.sra.ebi.ac.uk/vol1/fastq/SRR210/006/SRR2101576/SRR2101576_2.fastq.gz
TRL0036926-S26	validation	S	S	S	S	S	S	PRJNA282721	SAMN03648824	SRR2101577	ftp.sra.ebi.ac.uk/vol1/fastq/SRR210/007/SRR2101577/SRR2101577_1.fastq.gz;ftp.sra.ebi.ac.uk/vol1/fastq/SRR210/007/SRR2101577/SRR2101577_2.fastq.gz
TRL0036930-S8	validation	S	S	S	S	S	S	PRJNA282721	SAMN03648825	SRR2101578	ftp.sra.ebi.ac.uk/vol1/fastq/SRR210/008/SRR2101578/SRR2101578_1.fastq.gz;ftp.sra.ebi.ac.uk/vol1/fastq/SRR210/008/SRR2101578/SRR2101578_2.fastq.gz
TRL0036942-S24	validation	S	R	S	S	S	S	PRJNA282721	SAMN03648826	SRR2101579	ftp.sra.ebi.ac.uk/vol1/fastq/SRR210/009/SRR2101579/SRR2101579_1.fastq.gz;ftp.sra.ebi.ac.uk/vol1/fastq/SRR210/009/SRR2101579/SRR2101579_2.fastq.gz
TRL0037193-S22	validation	S	S	S	S	S	S	PRJNA282721	SAMN03648828	SRR2101581	ftp.sra.ebi.ac.uk/vol1/fastq/SRR210/001/SRR2101581/SRR2101581_1.fastq.gz;ftp.sra.ebi.ac.uk/vol1/fastq/SRR210/001/SRR2101581/SRR2101581_2.fastq.gz
TRL0037206	validation	S	S	NA	S	S	R	PRJNA282721	SAMN03648829	SRR2101582	ftp.sra.ebi.ac.uk/vol1/fastq/SRR210/002/SRR2101582/SRR2101582_1.fastq.gz;ftp.sra.ebi.ac.uk/vol1/fastq/SRR210/002/SRR2101582/SRR2101582_2.fastq.gz
TRL0037347-S24	validation	S	S	S	S	S	S	PRJNA282721	SAMN03648830	SRR2101583	ftp.sra.ebi.ac.uk/vol1/fastq/SRR210/003/SRR2101583/SRR2101583_1.fastq.gz;ftp.sra.ebi.ac.uk/vol1/fastq/SRR210/003/SRR2101583/SRR2101583_2.fastq.gz
TRL0037386-S2	validation	S	S	S	S	S	S	PRJNA282721	SAMN03648831	SRR2101584	ftp.sra.ebi.ac.uk/vol1/fastq/SRR210/004/SRR2101584/SRR2101584_1.fastq.gz;ftp.sra.ebi.ac.uk/vol1/fastq/SRR210/004/SRR2101584/SRR2101584_2.fastq.gz
TRL0037387-S20	validation	S	S	S	S	S	S	PRJNA282721	SAMN03648832	SRR2101585	ftp.sra.ebi.ac.uk/vol1/fastq/SRR210/005/SRR2101585/SRR2101585_1.fastq.gz;ftp.sra.ebi.ac.uk/vol1/fastq/SRR210/005/SRR2101585/SRR2101585_2.fastq.gz
TRL0037467	validation	S	S	S	S	NA	S	PRJNA282721	SAMN03648833	SRR2101586	ftp.sra.ebi.ac.uk/vol1/fastq/SRR210/006/SRR2101586/SRR2101586_1.fastq.gz;ftp.sra.ebi.ac.uk/vol1/fastq/SRR210/006/SRR2101586/SRR2101586_2.fastq.gz
TRL0037564	validation	S	S	S	S	NA	S	PRJNA282721	SAMN03648834	SRR2101587	ftp.sra.ebi.ac.uk/vol1/fastq/SRR210/007/SRR2101587/SRR2101587_1.fastq.gz;ftp.sra.ebi.ac.uk/vol1/fastq/SRR210/007/SRR2101587/SRR2101587_2.fastq.gz
TRL0037652-S18	validation	S	S	S	S	S	S	PRJNA282721	SAMN03648835	SRR2101588	ftp.sra.ebi.ac.uk/vol1/fastq/SRR210/008/SRR2101588/SRR2101588_1.fastq.gz;ftp.sra.ebi.ac.uk/vol1/fastq/SRR210/008/SRR2101588/SRR2101588_2.fastq.gz
TRL0038177-S6	validation	S	S	S	S	R	S	PRJNA282721	SAMN03648837	SRR2101590	ftp.sra.ebi.ac.uk/vol1/fastq/SRR210/000/SRR2101590/SRR2101590_1.fastq.gz;ftp.sra.ebi.ac.uk/vol1/fastq/SRR210/000/SRR2101590/SRR2101590_2.fastq.gz
TRL0038310-S24	validation	S	S	S	S	S	S	PRJNA282721	SAMN03648838	SRR2101591	ftp.sra.ebi.ac.uk/vol1/fastq/SRR210/001/SRR2101591/SRR2101591_1.fastq.gz;ftp.sra.ebi.ac.uk/vol1/fastq/SRR210/001/SRR2101591/SRR2101591_2.fastq.gz
TRL0038707-S30	validation	S	S	S	S	S	S	PRJNA282721	SAMN03648839	SRR2101592	ftp.sra.ebi.ac.uk/vol1/fastq/SRR210/002/SRR2101592/SRR2101592_1.fastq.gz;ftp.sra.ebi.ac.uk/vol1/fastq/SRR210/002/SRR2101592/SRR2101592_2.fastq.gz
TRL0038862-S25	validation	S	S	S	S	S	S	PRJNA282721	SAMN03648840	SRR2101593	ftp.sra.ebi.ac.uk/vol1/fastq/SRR210/003/SRR2101593/SRR2101593_1.fastq.gz;ftp.sra.ebi.ac.uk/vol1/fastq/SRR210/003/SRR2101593/SRR2101593_2.fastq.gz
TRL0039158-S21	validation	S	S	S	S	S	S	PRJNA282721	SAMN03648841	SRR2101594	ftp.sra.ebi.ac.uk/vol1/fastq/SRR210/004/SRR2101594/SRR2101594_1.fastq.gz;ftp.sra.ebi.ac.uk/vol1/fastq/SRR210/004/SRR2101594/SRR2101594_2.fastq.gz
TRL0039162-S20	validation	S	S	S	S	R	S	PRJNA282721	SAMN03648842	SRR2101595	ftp.sra.ebi.ac.uk/vol1/fastq/SRR210/005/SRR2101595/SRR2101595_1.fastq.gz;ftp.sra.ebi.ac.uk/vol1/fastq/SRR210/005/SRR2101595/SRR2101595_2.fastq.gz
TRL0039430-S3	validation	S	S	S	S	S	S	PRJNA282721	SAMN03648843	SRR2101596	ftp.sra.ebi.ac.uk/vol1/fastq/SRR210/006/SRR2101596/SRR2101596_1.fastq.gz;ftp.sra.ebi.ac.uk/vol1/fastq/SRR210/006/SRR2101596/SRR2101596_2.fastq.gz
TRL0039576-S17	validation	R	R	S	S	R	R	PRJNA282721	SAMN03648844	SRR2101597	ftp.sra.ebi.ac.uk/vol1/fastq/SRR210/007/SRR2101597/SRR2101597_1.fastq.gz;ftp.sra.ebi.ac.uk/vol1/fastq/SRR210/007/SRR2101597/SRR2101597_2.fastq.gz
TRL0039671-S15	validation	S	R	S	S	R	R	PRJNA282721	SAMN03648845	SRR2101598	ftp.sra.ebi.ac.uk/vol1/fastq/SRR210/008/SRR2101598/SRR2101598_1.fastq.gz;ftp.sra.ebi.ac.uk/vol1/fastq/SRR210/008/SRR2101598/SRR2101598_2.fastq.gz
TRL0040311-S22	validation	S	S	S	S	S	S	PRJNA282721	SAMN03648846	SRR2101599	ftp.sra.ebi.ac.uk/vol1/fastq/SRR210/009/SRR2101599/SRR2101599_1.fastq.gz;ftp.sra.ebi.ac.uk/vol1/fastq/SRR210/009/SRR2101599/SRR2101599_2.fastq.gz
TRL0040326-S29	validation	S	S	S	S	S	S	PRJNA282721	SAMN03648847	SRR2101600	ftp.sra.ebi.ac.uk/vol1/fastq/SRR210/000/SRR2101600/SRR2101600_1.fastq.gz;ftp.sra.ebi.ac.uk/vol1/fastq/SRR210/000/SRR2101600/SRR2101600_2.fastq.gz
TRL0040331-S7	validation	S	S	S	S	S	S	PRJNA282721	SAMN03648848	SRR2101601	ftp.sra.ebi.ac.uk/vol1/fastq/SRR210/001/SRR2101601/SRR2101601_1.fastq.gz;ftp.sra.ebi.ac.uk/vol1/fastq/SRR210/001/SRR2101601/SRR2101601_2.fastq.gz
TRL0040360-S9	validation	S	S	S	S	S	S	PRJNA282721	SAMN03648849	SRR2101602	ftp.sra.ebi.ac.uk/vol1/fastq/SRR210/002/SRR2101602/SRR2101602_1.fastq.gz;ftp.sra.ebi.ac.uk/vol1/fastq/SRR210/002/SRR2101602/SRR2101602_2.fastq.gz
TRL0040496-S23	validation	S	S	S	S	S	S	PRJNA282721	SAMN03648850	SRR2101603	ftp.sra.ebi.ac.uk/vol1/fastq/SRR210/003/SRR2101603/SRR2101603_1.fastq.gz;ftp.sra.ebi.ac.uk/vol1/fastq/SRR210/003/SRR2101603/SRR2101603_2.fastq.gz
TRL0040499-S24	validation	S	S	S	S	S	S	PRJNA282721	SAMN03648851	SRR2101604	ftp.sra.ebi.ac.uk/vol1/fastq/SRR210/004/SRR2101604/SRR2101604_1.fastq.gz;ftp.sra.ebi.ac.uk/vol1/fastq/SRR210/004/SRR2101604/SRR2101604_2.fastq.gz
TRL0040652-S21	validation	S	R	S	S	S	S	PRJNA282721	SAMN03648852	SRR2101605	ftp.sra.ebi.ac.uk/vol1/fastq/SRR210/005/SRR2101605/SRR2101605_1.fastq.gz;ftp.sra.ebi.ac.uk/vol1/fastq/SRR210/005/SRR2101605/SRR2101605_2.fastq.gz
TRL0040865-S1	validation	S	S	S	S	S	S	PRJNA282721	SAMN03648853	SRR2101606	ftp.sra.ebi.ac.uk/vol1/fastq/SRR210/006/SRR2101606/SRR2101606_1.fastq.gz;ftp.sra.ebi.ac.uk/vol1/fastq/SRR210/006/SRR2101606/SRR2101606_2.fastq.gz
TRL0040920	validation	S	R	NA	S	S	R	PRJNA282721	SAMN03648854	SRR2101607	ftp.sra.ebi.ac.uk/vol1/fastq/SRR210/007/SRR2101607/SRR2101607_1.fastq.gz;ftp.sra.ebi.ac.uk/vol1/fastq/SRR210/007/SRR2101607/SRR2101607_2.fastq.gz
TRL0040969-S27	validation	S	S	S	S	S	S	PRJNA282721	SAMN03648855	SRR2101608	ftp.sra.ebi.ac.uk/vol1/fastq/SRR210/008/SRR2101608/SRR2101608_1.fastq.gz;ftp.sra.ebi.ac.uk/vol1/fastq/SRR210/008/SRR2101608/SRR2101608_2.fastq.gz
TRL0041171-S25	validation	S	S	S	S	S	S	PRJNA282721	SAMN03648856	SRR2101609	ftp.sra.ebi.ac.uk/vol1/fastq/SRR210/009/SRR2101609/SRR2101609_1.fastq.gz;ftp.sra.ebi.ac.uk/vol1/fastq/SRR210/009/SRR2101609/SRR2101609_2.fastq.gz
TRL0041346-S20	validation	S	S	R	S	S	S	PRJNA282721	SAMN03648857	SRR2101610	ftp.sra.ebi.ac.uk/vol1/fastq/SRR210/000/SRR2101610/SRR2101610_1.fastq.gz;ftp.sra.ebi.ac.uk/vol1/fastq/SRR210/000/SRR2101610/SRR2101610_2.fastq.gz
TRL0041397-S11	validation	S	S	S	S	S	S	PRJNA282721	SAMN03648858	SRR2101611	ftp.sra.ebi.ac.uk/vol1/fastq/SRR210/001/SRR2101611/SRR2101611_1.fastq.gz;ftp.sra.ebi.ac.uk/vol1/fastq/SRR210/001/SRR2101611/SRR2101611_2.fastq.gz
TRL0042827-S3	validation	S	S	S	R	S	S	PRJNA282721	SAMN03648859	SRR2101612	ftp.sra.ebi.ac.uk/vol1/fastq/SRR210/002/SRR2101612/SRR2101612_1.fastq.gz;ftp.sra.ebi.ac.uk/vol1/fastq/SRR210/002/SRR2101612/SRR2101612_2.fastq.gz
TRL0043120-S7	validation	S	S	S	S	S	S	PRJNA282721	SAMN03648860	SRR2101613	ftp.sra.ebi.ac.uk/vol1/fastq/SRR210/003/SRR2101613/SRR2101613_1.fastq.gz;ftp.sra.ebi.ac.uk/vol1/fastq/SRR210/003/SRR2101613/SRR2101613_2.fastq.gz
TRL0043243-S18	validation	S	R	S	S	S	S	PRJNA282721	SAMN03648861	SRR2101614	ftp.sra.ebi.ac.uk/vol1/fastq/SRR210/004/SRR2101614/SRR2101614_1.fastq.gz;ftp.sra.ebi.ac.uk/vol1/fastq/SRR210/004/SRR2101614/SRR2101614_2.fastq.gz
TRL0043301-S22	validation	S	S	S	S	S	S	PRJNA282721	SAMN03648862	SRR2101615	ftp.sra.ebi.ac.uk/vol1/fastq/SRR210/005/SRR2101615/SRR2101615_1.fastq.gz;ftp.sra.ebi.ac.uk/vol1/fastq/SRR210/005/SRR2101615/SRR2101615_2.fastq.gz
TRL0043322-S7	validation	S	S	S	S	S	S	PRJNA282721	SAMN03648863	SRR2101616	ftp.sra.ebi.ac.uk/vol1/fastq/SRR210/006/SRR2101616/SRR2101616_1.fastq.gz;ftp.sra.ebi.ac.uk/vol1/fastq/SRR210/006/SRR2101616/SRR2101616_2.fastq.gz
TRL0043478-S14	validation	S	S	S	S	S	S	PRJNA282721	SAMN03648864	SRR2101617	ftp.sra.ebi.ac.uk/vol1/fastq/SRR210/007/SRR2101617/SRR2101617_1.fastq.gz;ftp.sra.ebi.ac.uk/vol1/fastq/SRR210/007/SRR2101617/SRR2101617_2.fastq.gz
TRL0043527-S1	validation	S	S	S	S	S	S	PRJNA282721	SAMN03648865	SRR2101618	ftp.sra.ebi.ac.uk/vol1/fastq/SRR210/008/SRR2101618/SRR2101618_1.fastq.gz;ftp.sra.ebi.ac.uk/vol1/fastq/SRR210/008/SRR2101618/SRR2101618_2.fastq.gz
TRL0043666-S11	validation	S	S	S	S	S	S	PRJNA282721	SAMN03648866	SRR2101619	ftp.sra.ebi.ac.uk/vol1/fastq/SRR210/009/SRR2101619/SRR2101619_1.fastq.gz;ftp.sra.ebi.ac.uk/vol1/fastq/SRR210/009/SRR2101619/SRR2101619_2.fastq.gz
TRL0043753-S29	validation	S	S	S	S	S	S	PRJNA282721	SAMN03648867	SRR2101620	ftp.sra.ebi.ac.uk/vol1/fastq/SRR210/000/SRR2101620/SRR2101620_1.fastq.gz;ftp.sra.ebi.ac.uk/vol1/fastq/SRR210/000/SRR2101620/SRR2101620_2.fastq.gz
TRL0044622-S3	validation	S	S	S	S	S	S	PRJNA282721	SAMN03648868	SRR2101621	ftp.sra.ebi.ac.uk/vol1/fastq/SRR210/001/SRR2101621/SRR2101621_1.fastq.gz;ftp.sra.ebi.ac.uk/vol1/fastq/SRR210/001/SRR2101621/SRR2101621_2.fastq.gz
TRL0045077-S11	validation	S	S	S	S	S	S	PRJNA282721	SAMN03648869	SRR2101622	ftp.sra.ebi.ac.uk/vol1/fastq/SRR210/002/SRR2101622/SRR2101622_1.fastq.gz;ftp.sra.ebi.ac.uk/vol1/fastq/SRR210/002/SRR2101622/SRR2101622_2.fastq.gz
TRL0045387-S12	validation	S	S	S	S	R	S	PRJNA282721	SAMN03648870	SRR2101623	ftp.sra.ebi.ac.uk/vol1/fastq/SRR210/003/SRR2101623/SRR2101623_1.fastq.gz;ftp.sra.ebi.ac.uk/vol1/fastq/SRR210/003/SRR2101623/SRR2101623_2.fastq.gz
TRL0045639-S8	validation	S	S	S	S	S	S	PRJNA282721	SAMN03648871	SRR2101624	ftp.sra.ebi.ac.uk/vol1/fastq/SRR210/004/SRR2101624/SRR2101624_1.fastq.gz;ftp.sra.ebi.ac.uk/vol1/fastq/SRR210/004/SRR2101624/SRR2101624_2.fastq.gz
TRL0045723-S31	validation	S	S	S	S	S	S	PRJNA282721	SAMN03648872	SRR2101625	ftp.sra.ebi.ac.uk/vol1/fastq/SRR210/005/SRR2101625/SRR2101625_1.fastq.gz;ftp.sra.ebi.ac.uk/vol1/fastq/SRR210/005/SRR2101625/SRR2101625_2.fastq.gz
TRL0045822-S7	validation	S	S	S	S	S	S	PRJNA282721	SAMN03648873	SRR2101626	ftp.sra.ebi.ac.uk/vol1/fastq/SRR210/006/SRR2101626/SRR2101626_1.fastq.gz;ftp.sra.ebi.ac.uk/vol1/fastq/SRR210/006/SRR2101626/SRR2101626_2.fastq.gz
TRL0045830-S16	validation	S	S	S	S	S	S	PRJNA282721	SAMN03648874	SRR2101627	ftp.sra.ebi.ac.uk/vol1/fastq/SRR210/007/SRR2101627/SRR2101627_1.fastq.gz;ftp.sra.ebi.ac.uk/vol1/fastq/SRR210/007/SRR2101627/SRR2101627_2.fastq.gz
TRL0046086-S18	validation	S	S	S	S	S	S	PRJNA282721	SAMN03648875	SRR2101628	ftp.sra.ebi.ac.uk/vol1/fastq/SRR210/008/SRR2101628/SRR2101628_1.fastq.gz;ftp.sra.ebi.ac.uk/vol1/fastq/SRR210/008/SRR2101628/SRR2101628_2.fastq.gz
TRL0046151-S4	validation	S	R	S	S	S	S	PRJNA282721	SAMN03648876	SRR2101629	ftp.sra.ebi.ac.uk/vol1/fastq/SRR210/009/SRR2101629/SRR2101629_1.fastq.gz;ftp.sra.ebi.ac.uk/vol1/fastq/SRR210/009/SRR2101629/SRR2101629_2.fastq.gz
TRL0046340-S3	validation	S	S	S	S	S	S	PRJNA282721	SAMN03648877	SRR2101630	ftp.sra.ebi.ac.uk/vol1/fastq/SRR210/000/SRR2101630/SRR2101630_1.fastq.gz;ftp.sra.ebi.ac.uk/vol1/fastq/SRR210/000/SRR2101630/SRR2101630_2.fastq.gz
TRL0046364-S13	validation	S	S	S	S	S	S	PRJNA282721	SAMN03648878	SRR2101631	ftp.sra.ebi.ac.uk/vol1/fastq/SRR210/001/SRR2101631/SRR2101631_1.fastq.gz;ftp.sra.ebi.ac.uk/vol1/fastq/SRR210/001/SRR2101631/SRR2101631_2.fastq.gz
TRL0047754-S26	validation	S	S	S	S	S	S	PRJNA282721	SAMN03648879	SRR2101632	ftp.sra.ebi.ac.uk/vol1/fastq/SRR210/002/SRR2101632/SRR2101632_1.fastq.gz;ftp.sra.ebi.ac.uk/vol1/fastq/SRR210/002/SRR2101632/SRR2101632_2.fastq.gz
TRL0049135-S3	validation	S	S	S	S	S	S	PRJNA282721	SAMN03648880	SRR2101633	ftp.sra.ebi.ac.uk/vol1/fastq/SRR210/003/SRR2101633/SRR2101633_1.fastq.gz;ftp.sra.ebi.ac.uk/vol1/fastq/SRR210/003/SRR2101633/SRR2101633_2.fastq.gz
TRL0049162-S14	validation	S	R	S	S	S	S	PRJNA282721	SAMN03648881	SRR2101634	ftp.sra.ebi.ac.uk/vol1/fastq/SRR210/004/SRR2101634/SRR2101634_1.fastq.gz;ftp.sra.ebi.ac.uk/vol1/fastq/SRR210/004/SRR2101634/SRR2101634_2.fastq.gz
TRL0049838-S24	validation	S	R	S	S	S	S	PRJNA282721	SAMN03648882	SRR2101635	ftp.sra.ebi.ac.uk/vol1/fastq/SRR210/005/SRR2101635/SRR2101635_1.fastq.gz;ftp.sra.ebi.ac.uk/vol1/fastq/SRR210/005/SRR2101635/SRR2101635_2.fastq.gz
TRL0050577-S10	validation	S	S	R	S	S	R	PRJNA282721	SAMN03648883	SRR2101636	ftp.sra.ebi.ac.uk/vol1/fastq/SRR210/006/SRR2101636/SRR2101636_1.fastq.gz;ftp.sra.ebi.ac.uk/vol1/fastq/SRR210/006/SRR2101636/SRR2101636_2.fastq.gz
TRL0050689-S4	validation	S	R	S	S	S	S	PRJNA282721	SAMN03648884	SRR2101637	ftp.sra.ebi.ac.uk/vol1/fastq/SRR210/007/SRR2101637/SRR2101637_1.fastq.gz;ftp.sra.ebi.ac.uk/vol1/fastq/SRR210/007/SRR2101637/SRR2101637_2.fastq.gz
TRL0051642-S16	validation	S	S	S	S	S	S	PRJNA282721	SAMN03648885	SRR2101638	ftp.sra.ebi.ac.uk/vol1/fastq/SRR210/008/SRR2101638/SRR2101638_1.fastq.gz;ftp.sra.ebi.ac.uk/vol1/fastq/SRR210/008/SRR2101638/SRR2101638_2.fastq.gz
TRL0051961-S35	validation	S	R	S	S	S	S	PRJNA282721	SAMN03648886	SRR2101639	ftp.sra.ebi.ac.uk/vol1/fastq/SRR210/009/SRR2101639/SRR2101639_1.fastq.gz;ftp.sra.ebi.ac.uk/vol1/fastq/SRR210/009/SRR2101639/SRR2101639_2.fastq.gz
TRL0052654-S12	validation	S	S	S	S	S	S	PRJNA282721	SAMN03648887	SRR2101640	ftp.sra.ebi.ac.uk/vol1/fastq/SRR210/000/SRR2101640/SRR2101640_1.fastq.gz;ftp.sra.ebi.ac.uk/vol1/fastq/SRR210/000/SRR2101640/SRR2101640_2.fastq.gz
TRL0053150-S11	validation	S	S	S	S	R	S	PRJNA282721	SAMN03648888	SRR2101641	ftp.sra.ebi.ac.uk/vol1/fastq/SRR210/001/SRR2101641/SRR2101641_1.fastq.gz;ftp.sra.ebi.ac.uk/vol1/fastq/SRR210/001/SRR2101641/SRR2101641_2.fastq.gz
TRL0053182-S12	validation	S	S	S	S	S	S	PRJNA282721	SAMN03648889	SRR2101642	ftp.sra.ebi.ac.uk/vol1/fastq/SRR210/002/SRR2101642/SRR2101642_1.fastq.gz;ftp.sra.ebi.ac.uk/vol1/fastq/SRR210/002/SRR2101642/SRR2101642_2.fastq.gz
TRL0053298-S15	validation	S	S	S	S	S	S	PRJNA282721	SAMN03648890	SRR2101643	ftp.sra.ebi.ac.uk/vol1/fastq/SRR210/003/SRR2101643/SRR2101643_1.fastq.gz;ftp.sra.ebi.ac.uk/vol1/fastq/SRR210/003/SRR2101643/SRR2101643_2.fastq.gz
TRL0054630-S6	validation	S	S	S	S	S	S	PRJNA282721	SAMN03648891	SRR2101644	ftp.sra.ebi.ac.uk/vol1/fastq/SRR210/004/SRR2101644/SRR2101644_1.fastq.gz;ftp.sra.ebi.ac.uk/vol1/fastq/SRR210/004/SRR2101644/SRR2101644_2.fastq.gz
TRL0054676-S6	validation	S	S	S	S	S	S	PRJNA282721	SAMN03648892	SRR2101645	ftp.sra.ebi.ac.uk/vol1/fastq/SRR210/005/SRR2101645/SRR2101645_1.fastq.gz;ftp.sra.ebi.ac.uk/vol1/fastq/SRR210/005/SRR2101645/SRR2101645_2.fastq.gz
TRL0054899-S1	validation	S	S	S	S	S	S	PRJNA282721	SAMN03648893	SRR2101646	ftp.sra.ebi.ac.uk/vol1/fastq/SRR210/006/SRR2101646/SRR2101646_1.fastq.gz;ftp.sra.ebi.ac.uk/vol1/fastq/SRR210/006/SRR2101646/SRR2101646_2.fastq.gz
TRL0055792-S4	validation	S	S	S	S	S	R	PRJNA282721	SAMN03648894	SRR2101647	ftp.sra.ebi.ac.uk/vol1/fastq/SRR210/007/SRR2101647/SRR2101647_1.fastq.gz;ftp.sra.ebi.ac.uk/vol1/fastq/SRR210/007/SRR2101647/SRR2101647_2.fastq.gz
TRL0056108-S28	validation	S	S	S	S	S	S	PRJNA282721	SAMN03648895	SRR2101648	ftp.sra.ebi.ac.uk/vol1/fastq/SRR210/008/SRR2101648/SRR2101648_1.fastq.gz;ftp.sra.ebi.ac.uk/vol1/fastq/SRR210/008/SRR2101648/SRR2101648_2.fastq.gz
TRL0056156-S14	validation	S	S	S	S	S	S	PRJNA282721	SAMN03648896	SRR2101649	ftp.sra.ebi.ac.uk/vol1/fastq/SRR210/009/SRR2101649/SRR2101649_1.fastq.gz;ftp.sra.ebi.ac.uk/vol1/fastq/SRR210/009/SRR2101649/SRR2101649_2.fastq.gz
TRL0056983-S31	validation	S	R	S	S	S	S	PRJNA282721	SAMN03648897	SRR2101650	ftp.sra.ebi.ac.uk/vol1/fastq/SRR210/000/SRR2101650/SRR2101650_1.fastq.gz;ftp.sra.ebi.ac.uk/vol1/fastq/SRR210/000/SRR2101650/SRR2101650_2.fastq.gz
TRL0057006-S8	validation	S	S	S	S	S	S	PRJNA282721	SAMN03648898	SRR2101651	ftp.sra.ebi.ac.uk/vol1/fastq/SRR210/001/SRR2101651/SRR2101651_1.fastq.gz;ftp.sra.ebi.ac.uk/vol1/fastq/SRR210/001/SRR2101651/SRR2101651_2.fastq.gz
TRL0057616-S8	validation	S	S	S	S	S	S	PRJNA282721	SAMN03648899	SRR2101652	ftp.sra.ebi.ac.uk/vol1/fastq/SRR210/002/SRR2101652/SRR2101652_1.fastq.gz;ftp.sra.ebi.ac.uk/vol1/fastq/SRR210/002/SRR2101652/SRR2101652_2.fastq.gz
TRL0057674-S4	validation	S	R	S	S	S	R	PRJNA282721	SAMN03648900	SRR2101653	ftp.sra.ebi.ac.uk/vol1/fastq/SRR210/003/SRR2101653/SRR2101653_1.fastq.gz;ftp.sra.ebi.ac.uk/vol1/fastq/SRR210/003/SRR2101653/SRR2101653_2.fastq.gz
TRL0057764-S21	validation	S	S	S	S	S	S	PRJNA282721	SAMN03648901	SRR2101654	ftp.sra.ebi.ac.uk/vol1/fastq/SRR210/004/SRR2101654/SRR2101654_1.fastq.gz;ftp.sra.ebi.ac.uk/vol1/fastq/SRR210/004/SRR2101654/SRR2101654_2.fastq.gz
TRL0058691-S3	validation	S	S	S	S	S	S	PRJNA282721	SAMN03648902	SRR2101655	ftp.sra.ebi.ac.uk/vol1/fastq/SRR210/005/SRR2101655/SRR2101655_1.fastq.gz;ftp.sra.ebi.ac.uk/vol1/fastq/SRR210/005/SRR2101655/SRR2101655_2.fastq.gz
TRL0058892-S16	validation	S	S	R	S	S	S	PRJNA282721	SAMN03648903	SRR2101656	ftp.sra.ebi.ac.uk/vol1/fastq/SRR210/006/SRR2101656/SRR2101656_1.fastq.gz;ftp.sra.ebi.ac.uk/vol1/fastq/SRR210/006/SRR2101656/SRR2101656_2.fastq.gz
TRL0058914-S7	validation	S	S	S	S	S	S	PRJNA282721	SAMN03648904	SRR2101657	ftp.sra.ebi.ac.uk/vol1/fastq/SRR210/007/SRR2101657/SRR2101657_1.fastq.gz;ftp.sra.ebi.ac.uk/vol1/fastq/SRR210/007/SRR2101657/SRR2101657_2.fastq.gz
TRL0059001-S5	validation	S	S	S	S	S	S	PRJNA282721	SAMN03648905	SRR2101658	ftp.sra.ebi.ac.uk/vol1/fastq/SRR210/008/SRR2101658/SRR2101658_1.fastq.gz;ftp.sra.ebi.ac.uk/vol1/fastq/SRR210/008/SRR2101658/SRR2101658_2.fastq.gz
TRL0059070-S30	validation	S	S	S	S	S	R	PRJNA282721	SAMN03648906	SRR2101659	ftp.sra.ebi.ac.uk/vol1/fastq/SRR210/009/SRR2101659/SRR2101659_1.fastq.gz;ftp.sra.ebi.ac.uk/vol1/fastq/SRR210/009/SRR2101659/SRR2101659_2.fastq.gz
TRL0059183-S11	validation	S	S	S	S	S	S	PRJNA282721	SAMN03648907	SRR2101660	ftp.sra.ebi.ac.uk/vol1/fastq/SRR210/000/SRR2101660/SRR2101660_1.fastq.gz;ftp.sra.ebi.ac.uk/vol1/fastq/SRR210/000/SRR2101660/SRR2101660_2.fastq.gz
TRL0059197-S10	validation	S	S	S	S	S	S	PRJNA282721	SAMN03648908	SRR2101661	ftp.sra.ebi.ac.uk/vol1/fastq/SRR210/001/SRR2101661/SRR2101661_1.fastq.gz;ftp.sra.ebi.ac.uk/vol1/fastq/SRR210/001/SRR2101661/SRR2101661_2.fastq.gz
TRL0059489-S28	validation	S	S	S	S	S	S	PRJNA282721	SAMN03648909	SRR2101662	ftp.sra.ebi.ac.uk/vol1/fastq/SRR210/002/SRR2101662/SRR2101662_1.fastq.gz;ftp.sra.ebi.ac.uk/vol1/fastq/SRR210/002/SRR2101662/SRR2101662_2.fastq.gz
TRL0059646-S17	validation	S	S	S	S	S	S	PRJNA282721	SAMN03648910	SRR2101663	ftp.sra.ebi.ac.uk/vol1/fastq/SRR210/003/SRR2101663/SRR2101663_1.fastq.gz;ftp.sra.ebi.ac.uk/vol1/fastq/SRR210/003/SRR2101663/SRR2101663_2.fastq.gz
TRL0060199-S17	validation	S	S	S	S	S	S	PRJNA282721	SAMN03648911	SRR2101664	ftp.sra.ebi.ac.uk/vol1/fastq/SRR210/004/SRR2101664/SRR2101664_1.fastq.gz;ftp.sra.ebi.ac.uk/vol1/fastq/SRR210/004/SRR2101664/SRR2101664_2.fastq.gz
TRL0060342-S24	validation	S	S	S	S	S	S	PRJNA282721	SAMN03648912	SRR2101665	ftp.sra.ebi.ac.uk/vol1/fastq/SRR210/005/SRR2101665/SRR2101665_1.fastq.gz;ftp.sra.ebi.ac.uk/vol1/fastq/SRR210/005/SRR2101665/SRR2101665_2.fastq.gz
TRL0060376-S28	validation	S	S	S	S	S	S	PRJNA282721	SAMN03648913	SRR2101666	ftp.sra.ebi.ac.uk/vol1/fastq/SRR210/006/SRR2101666/SRR2101666_1.fastq.gz;ftp.sra.ebi.ac.uk/vol1/fastq/SRR210/006/SRR2101666/SRR2101666_2.fastq.gz
TRL0061033-S18	validation	S	S	S	S	S	S	PRJNA282721	SAMN03648914	SRR2101667	ftp.sra.ebi.ac.uk/vol1/fastq/SRR210/007/SRR2101667/SRR2101667_1.fastq.gz;ftp.sra.ebi.ac.uk/vol1/fastq/SRR210/007/SRR2101667/SRR2101667_2.fastq.gz
TRL0061447-S19	validation	S	S	S	S	S	S	PRJNA282721	SAMN03648915	SRR2101668	ftp.sra.ebi.ac.uk/vol1/fastq/SRR210/008/SRR2101668/SRR2101668_1.fastq.gz;ftp.sra.ebi.ac.uk/vol1/fastq/SRR210/008/SRR2101668/SRR2101668_2.fastq.gz
TRL0062100	validation	S	S	S	S	S	S	PRJNA282721	SAMN03648916	SRR2101669	ftp.sra.ebi.ac.uk/vol1/fastq/SRR210/009/SRR2101669/SRR2101669_1.fastq.gz;ftp.sra.ebi.ac.uk/vol1/fastq/SRR210/009/SRR2101669/SRR2101669_2.fastq.gz
TRL0062143-S18	validation	S	S	S	S	S	S	PRJNA282721	SAMN03648917	SRR2101670	ftp.sra.ebi.ac.uk/vol1/fastq/SRR210/000/SRR2101670/SRR2101670_1.fastq.gz;ftp.sra.ebi.ac.uk/vol1/fastq/SRR210/000/SRR2101670/SRR2101670_2.fastq.gz
TRL0062170-S16	validation	S	S	S	R	S	S	PRJNA282721	SAMN03648918	SRR2101671	ftp.sra.ebi.ac.uk/vol1/fastq/SRR210/001/SRR2101671/SRR2101671_1.fastq.gz;ftp.sra.ebi.ac.uk/vol1/fastq/SRR210/001/SRR2101671/SRR2101671_2.fastq.gz
TRL0063032-S21	validation	S	S	S	S	S	S	PRJNA282721	SAMN03648919	SRR2101672	ftp.sra.ebi.ac.uk/vol1/fastq/SRR210/002/SRR2101672/SRR2101672_1.fastq.gz;ftp.sra.ebi.ac.uk/vol1/fastq/SRR210/002/SRR2101672/SRR2101672_2.fastq.gz
TRL0063055-S29	validation	S	S	S	S	S	S	PRJNA282721	SAMN03648920	SRR2101673	ftp.sra.ebi.ac.uk/vol1/fastq/SRR210/003/SRR2101673/SRR2101673_1.fastq.gz;ftp.sra.ebi.ac.uk/vol1/fastq/SRR210/003/SRR2101673/SRR2101673_2.fastq.gz
TRL0063456-S10	validation	S	S	S	S	S	S	PRJNA282721	SAMN03648921	SRR2101674	ftp.sra.ebi.ac.uk/vol1/fastq/SRR210/004/SRR2101674/SRR2101674_1.fastq.gz;ftp.sra.ebi.ac.uk/vol1/fastq/SRR210/004/SRR2101674/SRR2101674_2.fastq.gz
TRL0063481-S2	validation	S	R	S	S	R	S	PRJNA282721	SAMN03648922	SRR2101675	ftp.sra.ebi.ac.uk/vol1/fastq/SRR210/005/SRR2101675/SRR2101675_1.fastq.gz;ftp.sra.ebi.ac.uk/vol1/fastq/SRR210/005/SRR2101675/SRR2101675_2.fastq.gz
TRL0063555-S31	validation	S	S	S	S	S	S	PRJNA282721	SAMN03648923	SRR2101676	ftp.sra.ebi.ac.uk/vol1/fastq/SRR210/006/SRR2101676/SRR2101676_1.fastq.gz;ftp.sra.ebi.ac.uk/vol1/fastq/SRR210/006/SRR2101676/SRR2101676_2.fastq.gz
TRL0063724	validation	S	S	S	S	S	S	PRJNA282721	SAMN03648924	SRR2101677	ftp.sra.ebi.ac.uk/vol1/fastq/SRR210/007/SRR2101677/SRR2101677_1.fastq.gz;ftp.sra.ebi.ac.uk/vol1/fastq/SRR210/007/SRR2101677/SRR2101677_2.fastq.gz
TRL0063884-S3	validation	S	S	S	S	S	S	PRJNA282721	SAMN03648925	SRR2101678	ftp.sra.ebi.ac.uk/vol1/fastq/SRR210/008/SRR2101678/SRR2101678_1.fastq.gz;ftp.sra.ebi.ac.uk/vol1/fastq/SRR210/008/SRR2101678/SRR2101678_2.fastq.gz
TRL0063896-S4	validation	S	S	S	S	S	S	PRJNA282721	SAMN03648926	SRR2101679	ftp.sra.ebi.ac.uk/vol1/fastq/SRR210/009/SRR2101679/SRR2101679_1.fastq.gz;ftp.sra.ebi.ac.uk/vol1/fastq/SRR210/009/SRR2101679/SRR2101679_2.fastq.gz
TRL0063914-S16	validation	S	R	S	S	S	S	PRJNA282721	SAMN03648927	SRR2101680	ftp.sra.ebi.ac.uk/vol1/fastq/SRR210/000/SRR2101680/SRR2101680_1.fastq.gz;ftp.sra.ebi.ac.uk/vol1/fastq/SRR210/000/SRR2101680/SRR2101680_2.fastq.gz
TRL0064013-S5	validation	S	S	S	S	S	S	PRJNA282721	SAMN03648928	SRR2101681	ftp.sra.ebi.ac.uk/vol1/fastq/SRR210/001/SRR2101681/SRR2101681_1.fastq.gz;ftp.sra.ebi.ac.uk/vol1/fastq/SRR210/001/SRR2101681/SRR2101681_2.fastq.gz
TRL0064051	validation	S	S	S	S	S	S	PRJNA282721	SAMN03648929	SRR2101682	ftp.sra.ebi.ac.uk/vol1/fastq/SRR210/002/SRR2101682/SRR2101682_1.fastq.gz;ftp.sra.ebi.ac.uk/vol1/fastq/SRR210/002/SRR2101682/SRR2101682_2.fastq.gz
TRL0064106	validation	S	R	S	S	S	S	PRJNA282721	SAMN03648930	SRR2101683	ftp.sra.ebi.ac.uk/vol1/fastq/SRR210/003/SRR2101683/SRR2101683_1.fastq.gz;ftp.sra.ebi.ac.uk/vol1/fastq/SRR210/003/SRR2101683/SRR2101683_2.fastq.gz
TRL0064743	validation	S	S	S	S	S	S	PRJNA282721	SAMN03648931	SRR2101684	ftp.sra.ebi.ac.uk/vol1/fastq/SRR210/004/SRR2101684/SRR2101684_1.fastq.gz;ftp.sra.ebi.ac.uk/vol1/fastq/SRR210/004/SRR2101684/SRR2101684_2.fastq.gz
TRL0065076-S23	validation	S	S	S	S	S	S	PRJNA282721	SAMN03648932	SRR2101685	ftp.sra.ebi.ac.uk/vol1/fastq/SRR210/005/SRR2101685/SRR2101685_1.fastq.gz;ftp.sra.ebi.ac.uk/vol1/fastq/SRR210/005/SRR2101685/SRR2101685_2.fastq.gz
TRL0065110	validation	S	R	S	S	S	R	PRJNA282721	SAMN03648933	SRR2101686	ftp.sra.ebi.ac.uk/vol1/fastq/SRR210/006/SRR2101686/SRR2101686_1.fastq.gz;ftp.sra.ebi.ac.uk/vol1/fastq/SRR210/006/SRR2101686/SRR2101686_2.fastq.gz
TRL0065252-S30	validation	S	S	S	S	S	S	PRJNA282721	SAMN03648934	SRR2101687	ftp.sra.ebi.ac.uk/vol1/fastq/SRR210/007/SRR2101687/SRR2101687_1.fastq.gz;ftp.sra.ebi.ac.uk/vol1/fastq/SRR210/007/SRR2101687/SRR2101687_2.fastq.gz
TRL0065783-S36	validation	S	S	S	S	S	S	PRJNA282721	SAMN03648935	SRR2101688	ftp.sra.ebi.ac.uk/vol1/fastq/SRR210/008/SRR2101688/SRR2101688_1.fastq.gz;ftp.sra.ebi.ac.uk/vol1/fastq/SRR210/008/SRR2101688/SRR2101688_2.fastq.gz
TRL0066126	validation	S	S	S	S	S	R	PRJNA282721	SAMN03648936	SRR2101689	ftp.sra.ebi.ac.uk/vol1/fastq/SRR210/009/SRR2101689/SRR2101689_1.fastq.gz;ftp.sra.ebi.ac.uk/vol1/fastq/SRR210/009/SRR2101689/SRR2101689_2.fastq.gz
TRL0066835-S21	validation	S	R	S	S	R	S	PRJNA282721	SAMN03648937	SRR2101690	ftp.sra.ebi.ac.uk/vol1/fastq/SRR210/000/SRR2101690/SRR2101690_1.fastq.gz;ftp.sra.ebi.ac.uk/vol1/fastq/SRR210/000/SRR2101690/SRR2101690_2.fastq.gz
TRL0066916-S30	validation	S	S	S	S	S	S	PRJNA282721	SAMN03648938	SRR2101691	ftp.sra.ebi.ac.uk/vol1/fastq/SRR210/001/SRR2101691/SRR2101691_1.fastq.gz;ftp.sra.ebi.ac.uk/vol1/fastq/SRR210/001/SRR2101691/SRR2101691_2.fastq.gz
TRL0067004-S31	validation	S	S	S	S	S	S	PRJNA282721	SAMN03648939	SRR2101692	ftp.sra.ebi.ac.uk/vol1/fastq/SRR210/002/SRR2101692/SRR2101692_1.fastq.gz;ftp.sra.ebi.ac.uk/vol1/fastq/SRR210/002/SRR2101692/SRR2101692_2.fastq.gz
TRL0067090-S39	validation	S	S	S	S	S	S	PRJNA282721	SAMN03648940	SRR2101693	ftp.sra.ebi.ac.uk/vol1/fastq/SRR210/003/SRR2101693/SRR2101693_1.fastq.gz;ftp.sra.ebi.ac.uk/vol1/fastq/SRR210/003/SRR2101693/SRR2101693_2.fastq.gz
TRL0067425-S8	validation	S	S	R	S	S	S	PRJNA282721	SAMN03648941	SRR2101694	ftp.sra.ebi.ac.uk/vol1/fastq/SRR210/004/SRR2101694/SRR2101694_1.fastq.gz;ftp.sra.ebi.ac.uk/vol1/fastq/SRR210/004/SRR2101694/SRR2101694_2.fastq.gz
TRL0067769-S10	validation	S	S	S	S	S	S	PRJNA282721	SAMN03648942	SRR2101695	ftp.sra.ebi.ac.uk/vol1/fastq/SRR210/005/SRR2101695/SRR2101695_1.fastq.gz;ftp.sra.ebi.ac.uk/vol1/fastq/SRR210/005/SRR2101695/SRR2101695_2.fastq.gz
TRL0067882-S44	validation	S	S	S	S	S	S	PRJNA282721	SAMN03648943	SRR2101696	ftp.sra.ebi.ac.uk/vol1/fastq/SRR210/006/SRR2101696/SRR2101696_1.fastq.gz;ftp.sra.ebi.ac.uk/vol1/fastq/SRR210/006/SRR2101696/SRR2101696_2.fastq.gz
TRL0067893-S5	validation	S	S	S	S	S	S	PRJNA282721	SAMN03648944	SRR2101697	ftp.sra.ebi.ac.uk/vol1/fastq/SRR210/007/SRR2101697/SRR2101697_1.fastq.gz;ftp.sra.ebi.ac.uk/vol1/fastq/SRR210/007/SRR2101697/SRR2101697_2.fastq.gz
TRL0070076-S27	validation	S	S	S	S	S	S	PRJNA282721	SAMN03648945	SRR2101698	ftp.sra.ebi.ac.uk/vol1/fastq/SRR210/008/SRR2101698/SRR2101698_1.fastq.gz;ftp.sra.ebi.ac.uk/vol1/fastq/SRR210/008/SRR2101698/SRR2101698_2.fastq.gz
TRL0070793-S28	validation	S	S	S	S	S	S	PRJNA282721	SAMN03648946	SRR2101699	ftp.sra.ebi.ac.uk/vol1/fastq/SRR210/009/SRR2101699/SRR2101699_1.fastq.gz;ftp.sra.ebi.ac.uk/vol1/fastq/SRR210/009/SRR2101699/SRR2101699_2.fastq.gz
TRL0070824-S29	validation	S	S	S	S	S	S	PRJNA282721	SAMN03648947	SRR2101700	ftp.sra.ebi.ac.uk/vol1/fastq/SRR210/000/SRR2101700/SRR2101700_1.fastq.gz;ftp.sra.ebi.ac.uk/vol1/fastq/SRR210/000/SRR2101700/SRR2101700_2.fastq.gz
TRL0070946-S21	validation	S	R	S	S	S	S	PRJNA282721	SAMN03648948	SRR2101701	ftp.sra.ebi.ac.uk/vol1/fastq/SRR210/001/SRR2101701/SRR2101701_1.fastq.gz;ftp.sra.ebi.ac.uk/vol1/fastq/SRR210/001/SRR2101701/SRR2101701_2.fastq.gz
TRL0071256-S14	validation	S	S	S	S	S	S	PRJNA282721	SAMN03648949	SRR2101702	ftp.sra.ebi.ac.uk/vol1/fastq/SRR210/002/SRR2101702/SRR2101702_1.fastq.gz;ftp.sra.ebi.ac.uk/vol1/fastq/SRR210/002/SRR2101702/SRR2101702_2.fastq.gz
TRL0071347-S18	validation	S	S	S	S	S	S	PRJNA282721	SAMN03648950	SRR2101703	ftp.sra.ebi.ac.uk/vol1/fastq/SRR210/003/SRR2101703/SRR2101703_1.fastq.gz;ftp.sra.ebi.ac.uk/vol1/fastq/SRR210/003/SRR2101703/SRR2101703_2.fastq.gz
TRL0071867-S21	validation	S	S	S	S	S	S	PRJNA282721	SAMN03648951	SRR2101704	ftp.sra.ebi.ac.uk/vol1/fastq/SRR210/004/SRR2101704/SRR2101704_1.fastq.gz;ftp.sra.ebi.ac.uk/vol1/fastq/SRR210/004/SRR2101704/SRR2101704_2.fastq.gz
TRL0072239-S14	validation	S	S	S	S	S	S	PRJNA282721	SAMN03648952	SRR2101705	ftp.sra.ebi.ac.uk/vol1/fastq/SRR210/005/SRR2101705/SRR2101705_1.fastq.gz;ftp.sra.ebi.ac.uk/vol1/fastq/SRR210/005/SRR2101705/SRR2101705_2.fastq.gz
TRL0072266-S6	validation	S	S	S	S	S	R	PRJNA282721	SAMN03648953	SRR2101706	ftp.sra.ebi.ac.uk/vol1/fastq/SRR210/006/SRR2101706/SRR2101706_1.fastq.gz;ftp.sra.ebi.ac.uk/vol1/fastq/SRR210/006/SRR2101706/SRR2101706_2.fastq.gz
TRL0072301-S14	validation	S	S	S	S	S	S	PRJNA282721	SAMN03648954	SRR2101707	ftp.sra.ebi.ac.uk/vol1/fastq/SRR210/007/SRR2101707/SRR2101707_1.fastq.gz;ftp.sra.ebi.ac.uk/vol1/fastq/SRR210/007/SRR2101707/SRR2101707_2.fastq.gz
TRL0072847-S34	validation	S	S	S	S	R	S	PRJNA282721	SAMN03648955	SRR2101708	ftp.sra.ebi.ac.uk/vol1/fastq/SRR210/008/SRR2101708/SRR2101708_1.fastq.gz;ftp.sra.ebi.ac.uk/vol1/fastq/SRR210/008/SRR2101708/SRR2101708_2.fastq.gz
TRL0073346-S17	validation	S	S	S	S	S	S	PRJNA282721	SAMN03648956	SRR2101709	ftp.sra.ebi.ac.uk/vol1/fastq/SRR210/009/SRR2101709/SRR2101709_1.fastq.gz;ftp.sra.ebi.ac.uk/vol1/fastq/SRR210/009/SRR2101709/SRR2101709_2.fastq.gz
TRL0073356-S35	validation	S	S	S	S	S	S	PRJNA282721	SAMN03648957	SRR2101710	ftp.sra.ebi.ac.uk/vol1/fastq/SRR210/000/SRR2101710/SRR2101710_1.fastq.gz;ftp.sra.ebi.ac.uk/vol1/fastq/SRR210/000/SRR2101710/SRR2101710_2.fastq.gz
TRL0073381-S2	validation	S	S	S	S	S	S	PRJNA282721	SAMN03648958	SRR2101711	ftp.sra.ebi.ac.uk/vol1/fastq/SRR210/001/SRR2101711/SRR2101711_1.fastq.gz;ftp.sra.ebi.ac.uk/vol1/fastq/SRR210/001/SRR2101711/SRR2101711_2.fastq.gz
TRL0073593-S1	validation	S	S	S	S	S	S	PRJNA282721	SAMN03648959	SRR2101712	ftp.sra.ebi.ac.uk/vol1/fastq/SRR210/002/SRR2101712/SRR2101712_1.fastq.gz;ftp.sra.ebi.ac.uk/vol1/fastq/SRR210/002/SRR2101712/SRR2101712_2.fastq.gz
TRL0073901-S17	validation	S	S	S	S	S	S	PRJNA282721	SAMN03648960	SRR2101713	ftp.sra.ebi.ac.uk/vol1/fastq/SRR210/003/SRR2101713/SRR2101713_1.fastq.gz;ftp.sra.ebi.ac.uk/vol1/fastq/SRR210/003/SRR2101713/SRR2101713_2.fastq.gz
TRL0074012-S30	validation	S	S	S	S	S	S	PRJNA282721	SAMN03648961	SRR2101714	ftp.sra.ebi.ac.uk/vol1/fastq/SRR210/004/SRR2101714/SRR2101714_1.fastq.gz;ftp.sra.ebi.ac.uk/vol1/fastq/SRR210/004/SRR2101714/SRR2101714_2.fastq.gz
TRL0074630-S3	validation	S	S	S	S	S	S	PRJNA282721	SAMN03648962	SRR2101715	ftp.sra.ebi.ac.uk/vol1/fastq/SRR210/005/SRR2101715/SRR2101715_1.fastq.gz;ftp.sra.ebi.ac.uk/vol1/fastq/SRR210/005/SRR2101715/SRR2101715_2.fastq.gz
TRL0074676-S5	validation	S	S	S	S	S	S	PRJNA282721	SAMN03648963	SRR2101716	ftp.sra.ebi.ac.uk/vol1/fastq/SRR210/006/SRR2101716/SRR2101716_1.fastq.gz;ftp.sra.ebi.ac.uk/vol1/fastq/SRR210/006/SRR2101716/SRR2101716_2.fastq.gz
TRL0074770-S22	validation	S	S	S	S	S	S	PRJNA282721	SAMN03648964	SRR2101717	ftp.sra.ebi.ac.uk/vol1/fastq/SRR210/007/SRR2101717/SRR2101717_1.fastq.gz;ftp.sra.ebi.ac.uk/vol1/fastq/SRR210/007/SRR2101717/SRR2101717_2.fastq.gz
TRL0075111-S5	validation	S	S	S	S	S	S	PRJNA282721	SAMN03648965	SRR2101718	ftp.sra.ebi.ac.uk/vol1/fastq/SRR210/008/SRR2101718/SRR2101718_1.fastq.gz;ftp.sra.ebi.ac.uk/vol1/fastq/SRR210/008/SRR2101718/SRR2101718_2.fastq.gz
TRL0075296-S24	validation	S	S	S	S	S	S	PRJNA282721	SAMN03648966	SRR2101719	ftp.sra.ebi.ac.uk/vol1/fastq/SRR210/009/SRR2101719/SRR2101719_1.fastq.gz;ftp.sra.ebi.ac.uk/vol1/fastq/SRR210/009/SRR2101719/SRR2101719_2.fastq.gz
TRL0075316-S18	validation	S	S	R	S	S	S	PRJNA282721	SAMN03648967	SRR2101720	ftp.sra.ebi.ac.uk/vol1/fastq/SRR210/000/SRR2101720/SRR2101720_1.fastq.gz;ftp.sra.ebi.ac.uk/vol1/fastq/SRR210/000/SRR2101720/SRR2101720_2.fastq.gz
TRL0075618-S48	validation	S	S	S	S	S	S	PRJNA282721	SAMN03648968	SRR2101721	ftp.sra.ebi.ac.uk/vol1/fastq/SRR210/001/SRR2101721/SRR2101721_1.fastq.gz;ftp.sra.ebi.ac.uk/vol1/fastq/SRR210/001/SRR2101721/SRR2101721_2.fastq.gz
TRL0075945-S5	validation	S	S	S	S	S	S	PRJNA282721	SAMN03648969	SRR2101722	ftp.sra.ebi.ac.uk/vol1/fastq/SRR210/002/SRR2101722/SRR2101722_1.fastq.gz;ftp.sra.ebi.ac.uk/vol1/fastq/SRR210/002/SRR2101722/SRR2101722_2.fastq.gz
TRL0076956-S28	validation	S	S	S	S	S	S	PRJNA282721	SAMN03648970	SRR2101723	ftp.sra.ebi.ac.uk/vol1/fastq/SRR210/003/SRR2101723/SRR2101723_1.fastq.gz;ftp.sra.ebi.ac.uk/vol1/fastq/SRR210/003/SRR2101723/SRR2101723_2.fastq.gz
TRL0077249-S15	validation	S	S	S	S	S	S	PRJNA282721	SAMN03648971	SRR2101724	ftp.sra.ebi.ac.uk/vol1/fastq/SRR210/004/SRR2101724/SRR2101724_1.fastq.gz;ftp.sra.ebi.ac.uk/vol1/fastq/SRR210/004/SRR2101724/SRR2101724_2.fastq.gz
TRL0077719-S14	validation	S	S	S	S	S	S	PRJNA282721	SAMN03648972	SRR2101725	ftp.sra.ebi.ac.uk/vol1/fastq/SRR210/005/SRR2101725/SRR2101725_1.fastq.gz;ftp.sra.ebi.ac.uk/vol1/fastq/SRR210/005/SRR2101725/SRR2101725_2.fastq.gz
TRL0077722-S13	validation	S	S	S	S	S	S	PRJNA282721	SAMN03648973	SRR2101726	ftp.sra.ebi.ac.uk/vol1/fastq/SRR210/006/SRR2101726/SRR2101726_1.fastq.gz;ftp.sra.ebi.ac.uk/vol1/fastq/SRR210/006/SRR2101726/SRR2101726_2.fastq.gz
TRL0077954-S26	validation	S	S	S	S	S	S	PRJNA282721	SAMN03648974	SRR2101727	ftp.sra.ebi.ac.uk/vol1/fastq/SRR210/007/SRR2101727/SRR2101727_1.fastq.gz;ftp.sra.ebi.ac.uk/vol1/fastq/SRR210/007/SRR2101727/SRR2101727_2.fastq.gz
TRL0078551-S40	validation	S	S	S	S	S	S	PRJNA282721	SAMN03648975	SRR2101728	ftp.sra.ebi.ac.uk/vol1/fastq/SRR210/008/SRR2101728/SRR2101728_1.fastq.gz;ftp.sra.ebi.ac.uk/vol1/fastq/SRR210/008/SRR2101728/SRR2101728_2.fastq.gz
TRL0078595-S27	validation	S	S	S	S	S	S	PRJNA282721	SAMN03648976	SRR2101729	ftp.sra.ebi.ac.uk/vol1/fastq/SRR210/009/SRR2101729/SRR2101729_1.fastq.gz;ftp.sra.ebi.ac.uk/vol1/fastq/SRR210/009/SRR2101729/SRR2101729_2.fastq.gz
TRL0078651-S39	validation	S	S	S	S	S	S	PRJNA282721	SAMN03648977	SRR2101730	ftp.sra.ebi.ac.uk/vol1/fastq/SRR210/000/SRR2101730/SRR2101730_1.fastq.gz;ftp.sra.ebi.ac.uk/vol1/fastq/SRR210/000/SRR2101730/SRR2101730_2.fastq.gz
TRL0078704-S32	validation	S	R	S	R	R	R	PRJNA282721	SAMN03648978	SRR2101731	ftp.sra.ebi.ac.uk/vol1/fastq/SRR210/001/SRR2101731/SRR2101731_1.fastq.gz;ftp.sra.ebi.ac.uk/vol1/fastq/SRR210/001/SRR2101731/SRR2101731_2.fastq.gz
TRL0078721-S40	validation	R	S	S	S	S	S	PRJNA282721	SAMN03648979	SRR2101732	ftp.sra.ebi.ac.uk/vol1/fastq/SRR210/002/SRR2101732/SRR2101732_1.fastq.gz;ftp.sra.ebi.ac.uk/vol1/fastq/SRR210/002/SRR2101732/SRR2101732_2.fastq.gz
TRL0078962-S28	validation	S	S	S	S	S	S	PRJNA282721	SAMN03648980	SRR2101733	ftp.sra.ebi.ac.uk/vol1/fastq/SRR210/003/SRR2101733/SRR2101733_1.fastq.gz;ftp.sra.ebi.ac.uk/vol1/fastq/SRR210/003/SRR2101733/SRR2101733_2.fastq.gz
TRL0078971-S30	validation	S	S	S	S	S	S	PRJNA282721	SAMN03648981	SRR2101734	ftp.sra.ebi.ac.uk/vol1/fastq/SRR210/004/SRR2101734/SRR2101734_1.fastq.gz;ftp.sra.ebi.ac.uk/vol1/fastq/SRR210/004/SRR2101734/SRR2101734_2.fastq.gz
TRL0078973-S11	validation	S	S	S	S	S	S	PRJNA282721	SAMN03648982	SRR2101735	ftp.sra.ebi.ac.uk/vol1/fastq/SRR210/005/SRR2101735/SRR2101735_1.fastq.gz;ftp.sra.ebi.ac.uk/vol1/fastq/SRR210/005/SRR2101735/SRR2101735_2.fastq.gz
TRL0079131-S27	validation	S	S	S	S	S	S	PRJNA282721	SAMN03648983	SRR2101736	ftp.sra.ebi.ac.uk/vol1/fastq/SRR210/006/SRR2101736/SRR2101736_1.fastq.gz;ftp.sra.ebi.ac.uk/vol1/fastq/SRR210/006/SRR2101736/SRR2101736_2.fastq.gz
TRL0079452-S12	validation	S	S	S	S	S	S	PRJNA282721	SAMN03648984	SRR2101737	ftp.sra.ebi.ac.uk/vol1/fastq/SRR210/007/SRR2101737/SRR2101737_1.fastq.gz;ftp.sra.ebi.ac.uk/vol1/fastq/SRR210/007/SRR2101737/SRR2101737_2.fastq.gz
TRL0079551-S12	validation	S	S	S	S	S	S	PRJNA282721	SAMN03648985	SRR2101738	ftp.sra.ebi.ac.uk/vol1/fastq/SRR210/008/SRR2101738/SRR2101738_1.fastq.gz;ftp.sra.ebi.ac.uk/vol1/fastq/SRR210/008/SRR2101738/SRR2101738_2.fastq.gz
TRL0079834-S3	validation	S	S	S	S	S	S	PRJNA282721	SAMN03648986	SRR2101739	ftp.sra.ebi.ac.uk/vol1/fastq/SRR210/009/SRR2101739/SRR2101739_1.fastq.gz;ftp.sra.ebi.ac.uk/vol1/fastq/SRR210/009/SRR2101739/SRR2101739_2.fastq.gz
TRL0079878-S33	validation	S	S	S	S	S	S	PRJNA282721	SAMN03648987	SRR2101740	ftp.sra.ebi.ac.uk/vol1/fastq/SRR210/000/SRR2101740/SRR2101740_1.fastq.gz;ftp.sra.ebi.ac.uk/vol1/fastq/SRR210/000/SRR2101740/SRR2101740_2.fastq.gz
TRL0080005-S15	validation	S	R	S	S	S	S	PRJNA282721	SAMN03648988	SRR2101741	ftp.sra.ebi.ac.uk/vol1/fastq/SRR210/001/SRR2101741/SRR2101741_1.fastq.gz;ftp.sra.ebi.ac.uk/vol1/fastq/SRR210/001/SRR2101741/SRR2101741_2.fastq.gz
TRL0080018-S12	validation	S	S	S	S	S	S	PRJNA282721	SAMN03648989	SRR2101742	ftp.sra.ebi.ac.uk/vol1/fastq/SRR210/002/SRR2101742/SRR2101742_1.fastq.gz;ftp.sra.ebi.ac.uk/vol1/fastq/SRR210/002/SRR2101742/SRR2101742_2.fastq.gz
TRL0080038-S9	validation	S	R	S	S	S	S	PRJNA282721	SAMN03648990	SRR2101743	ftp.sra.ebi.ac.uk/vol1/fastq/SRR210/003/SRR2101743/SRR2101743_1.fastq.gz;ftp.sra.ebi.ac.uk/vol1/fastq/SRR210/003/SRR2101743/SRR2101743_2.fastq.gz
TRL0080041-S19	validation	S	S	S	S	S	S	PRJNA282721	SAMN03648991	SRR2101744	ftp.sra.ebi.ac.uk/vol1/fastq/SRR210/004/SRR2101744/SRR2101744_1.fastq.gz;ftp.sra.ebi.ac.uk/vol1/fastq/SRR210/004/SRR2101744/SRR2101744_2.fastq.gz
TRL0080043-S24	validation	S	S	S	S	S	S	PRJNA282721	SAMN03648992	SRR2101745	ftp.sra.ebi.ac.uk/vol1/fastq/SRR210/005/SRR2101745/SRR2101745_1.fastq.gz;ftp.sra.ebi.ac.uk/vol1/fastq/SRR210/005/SRR2101745/SRR2101745_2.fastq.gz
TRL0080058-S10	validation	S	S	S	S	S	S	PRJNA282721	SAMN03648993	SRR2101746	ftp.sra.ebi.ac.uk/vol1/fastq/SRR210/006/SRR2101746/SRR2101746_1.fastq.gz;ftp.sra.ebi.ac.uk/vol1/fastq/SRR210/006/SRR2101746/SRR2101746_2.fastq.gz
TRL0080213-S17	validation	S	S	S	S	S	S	PRJNA282721	SAMN03648994	SRR2101747	ftp.sra.ebi.ac.uk/vol1/fastq/SRR210/007/SRR2101747/SRR2101747_1.fastq.gz;ftp.sra.ebi.ac.uk/vol1/fastq/SRR210/007/SRR2101747/SRR2101747_2.fastq.gz
TRL0080353-S32	validation	S	S	S	S	S	S	PRJNA282721	SAMN03648995	SRR2101748	ftp.sra.ebi.ac.uk/vol1/fastq/SRR210/008/SRR2101748/SRR2101748_1.fastq.gz;ftp.sra.ebi.ac.uk/vol1/fastq/SRR210/008/SRR2101748/SRR2101748_2.fastq.gz
TRL0080404-S40	validation	S	S	S	S	S	S	PRJNA282721	SAMN03648996	SRR2101749	ftp.sra.ebi.ac.uk/vol1/fastq/SRR210/009/SRR2101749/SRR2101749_1.fastq.gz;ftp.sra.ebi.ac.uk/vol1/fastq/SRR210/009/SRR2101749/SRR2101749_2.fastq.gz
TRL0080516-S28	validation	S	S	S	S	S	S	PRJNA282721	SAMN03648997	SRR2101750	ftp.sra.ebi.ac.uk/vol1/fastq/SRR210/000/SRR2101750/SRR2101750_1.fastq.gz;ftp.sra.ebi.ac.uk/vol1/fastq/SRR210/000/SRR2101750/SRR2101750_2.fastq.gz
TRL0080532-S39	validation	S	S	S	S	S	S	PRJNA282721	SAMN03648998	SRR2101751	ftp.sra.ebi.ac.uk/vol1/fastq/SRR210/001/SRR2101751/SRR2101751_1.fastq.gz;ftp.sra.ebi.ac.uk/vol1/fastq/SRR210/001/SRR2101751/SRR2101751_2.fastq.gz
TRL0080546-S41	validation	S	S	S	S	S	S	PRJNA282721	SAMN03648999	SRR2101752	ftp.sra.ebi.ac.uk/vol1/fastq/SRR210/002/SRR2101752/SRR2101752_1.fastq.gz;ftp.sra.ebi.ac.uk/vol1/fastq/SRR210/002/SRR2101752/SRR2101752_2.fastq.gz
TRL0080687-S31	validation	S	R	S	S	R	R	PRJNA282721	SAMN03649000	SRR2101753	ftp.sra.ebi.ac.uk/vol1/fastq/SRR210/003/SRR2101753/SRR2101753_1.fastq.gz;ftp.sra.ebi.ac.uk/vol1/fastq/SRR210/003/SRR2101753/SRR2101753_2.fastq.gz
TRL0080690	validation	S	S	S	S	R	S	PRJNA282721	SAMN03649001	SRR2101754	ftp.sra.ebi.ac.uk/vol1/fastq/SRR210/004/SRR2101754/SRR2101754_1.fastq.gz;ftp.sra.ebi.ac.uk/vol1/fastq/SRR210/004/SRR2101754/SRR2101754_2.fastq.gz
TRL0080718-S23	validation	S	S	S	S	S	S	PRJNA282721	SAMN03649002	SRR2101755	ftp.sra.ebi.ac.uk/vol1/fastq/SRR210/005/SRR2101755/SRR2101755_1.fastq.gz;ftp.sra.ebi.ac.uk/vol1/fastq/SRR210/005/SRR2101755/SRR2101755_2.fastq.gz
TRL0080723-S21	validation	S	S	S	S	S	S	PRJNA282721	SAMN03649003	SRR2101756	ftp.sra.ebi.ac.uk/vol1/fastq/SRR210/006/SRR2101756/SRR2101756_1.fastq.gz;ftp.sra.ebi.ac.uk/vol1/fastq/SRR210/006/SRR2101756/SRR2101756_2.fastq.gz
TRL0080727-S37	validation	R	R	R	S	R	R	PRJNA282721	SAMN03649004	SRR2101757	ftp.sra.ebi.ac.uk/vol1/fastq/SRR210/007/SRR2101757/SRR2101757_1.fastq.gz;ftp.sra.ebi.ac.uk/vol1/fastq/SRR210/007/SRR2101757/SRR2101757_2.fastq.gz
TRL0080752-S4	validation	S	S	S	S	S	S	PRJNA282721	SAMN03649005	SRR2101758	ftp.sra.ebi.ac.uk/vol1/fastq/SRR210/008/SRR2101758/SRR2101758_1.fastq.gz;ftp.sra.ebi.ac.uk/vol1/fastq/SRR210/008/SRR2101758/SRR2101758_2.fastq.gz
TRL0080755-S38	validation	S	S	S	S	S	S	PRJNA282721	SAMN03649006	SRR2101759	ftp.sra.ebi.ac.uk/vol1/fastq/SRR210/009/SRR2101759/SRR2101759_1.fastq.gz;ftp.sra.ebi.ac.uk/vol1/fastq/SRR210/009/SRR2101759/SRR2101759_2.fastq.gz
TRL0080776-S28	validation	S	S	S	S	S	S	PRJNA282721	SAMN03649007	SRR2101760	ftp.sra.ebi.ac.uk/vol1/fastq/SRR210/000/SRR2101760/SRR2101760_1.fastq.gz;ftp.sra.ebi.ac.uk/vol1/fastq/SRR210/000/SRR2101760/SRR2101760_2.fastq.gz
TRL0080777-S13	validation	S	R	S	S	R	R	PRJNA282721	SAMN03649008	SRR2101761	ftp.sra.ebi.ac.uk/vol1/fastq/SRR210/001/SRR2101761/SRR2101761_1.fastq.gz;ftp.sra.ebi.ac.uk/vol1/fastq/SRR210/001/SRR2101761/SRR2101761_2.fastq.gz
TRL0080785-S12	validation	S	S	S	S	S	S	PRJNA282721	SAMN03649009	SRR2101762	ftp.sra.ebi.ac.uk/vol1/fastq/SRR210/002/SRR2101762/SRR2101762_1.fastq.gz;ftp.sra.ebi.ac.uk/vol1/fastq/SRR210/002/SRR2101762/SRR2101762_2.fastq.gz
TRL0080791-S14	validation	S	R	S	S	R	R	PRJNA282721	SAMN03649010	SRR2101763	ftp.sra.ebi.ac.uk/vol1/fastq/SRR210/003/SRR2101763/SRR2101763_1.fastq.gz;ftp.sra.ebi.ac.uk/vol1/fastq/SRR210/003/SRR2101763/SRR2101763_2.fastq.gz
TRL0080801-S15	validation	S	S	S	S	S	S	PRJNA282721	SAMN03649011	SRR2101764	ftp.sra.ebi.ac.uk/vol1/fastq/SRR210/004/SRR2101764/SRR2101764_1.fastq.gz;ftp.sra.ebi.ac.uk/vol1/fastq/SRR210/004/SRR2101764/SRR2101764_2.fastq.gz
TRL0080882-S14	validation	S	S	S	S	S	S	PRJNA282721	SAMN03649012	SRR2101765	ftp.sra.ebi.ac.uk/vol1/fastq/SRR210/005/SRR2101765/SRR2101765_1.fastq.gz;ftp.sra.ebi.ac.uk/vol1/fastq/SRR210/005/SRR2101765/SRR2101765_2.fastq.gz
TRL0080884-S1	validation	S	S	S	S	S	S	PRJNA282721	SAMN03649013	SRR2101766	ftp.sra.ebi.ac.uk/vol1/fastq/SRR210/006/SRR2101766/SRR2101766_1.fastq.gz;ftp.sra.ebi.ac.uk/vol1/fastq/SRR210/006/SRR2101766/SRR2101766_2.fastq.gz
TRL0080892-S44	validation	S	S	S	S	S	S	PRJNA282721	SAMN03649014	SRR2101767	ftp.sra.ebi.ac.uk/vol1/fastq/SRR210/007/SRR2101767/SRR2101767_1.fastq.gz;ftp.sra.ebi.ac.uk/vol1/fastq/SRR210/007/SRR2101767/SRR2101767_2.fastq.gz
TRL0080930-S14	validation	S	S	S	S	S	S	PRJNA282721	SAMN03649015	SRR2101768	ftp.sra.ebi.ac.uk/vol1/fastq/SRR210/008/SRR2101768/SRR2101768_1.fastq.gz;ftp.sra.ebi.ac.uk/vol1/fastq/SRR210/008/SRR2101768/SRR2101768_2.fastq.gz
TRL0080932-S20	validation	S	S	S	S	S	S	PRJNA282721	SAMN03649016	SRR2101769	ftp.sra.ebi.ac.uk/vol1/fastq/SRR210/009/SRR2101769/SRR2101769_1.fastq.gz;ftp.sra.ebi.ac.uk/vol1/fastq/SRR210/009/SRR2101769/SRR2101769_2.fastq.gz
TRL0081243-S3	validation	S	S	S	S	S	S	PRJNA282721	SAMN03649017	SRR2101770	ftp.sra.ebi.ac.uk/vol1/fastq/SRR210/000/SRR2101770/SRR2101770_1.fastq.gz;ftp.sra.ebi.ac.uk/vol1/fastq/SRR210/000/SRR2101770/SRR2101770_2.fastq.gz
TRL0081253-S25	validation	S	R	S	S	S	S	PRJNA282721	SAMN03649018	SRR2101771	ftp.sra.ebi.ac.uk/vol1/fastq/SRR210/001/SRR2101771/SRR2101771_1.fastq.gz;ftp.sra.ebi.ac.uk/vol1/fastq/SRR210/001/SRR2101771/SRR2101771_2.fastq.gz
TRL0081266-S48	validation	S	S	S	S	S	S	PRJNA282721	SAMN03649019	SRR2101772	ftp.sra.ebi.ac.uk/vol1/fastq/SRR210/002/SRR2101772/SRR2101772_1.fastq.gz;ftp.sra.ebi.ac.uk/vol1/fastq/SRR210/002/SRR2101772/SRR2101772_2.fastq.gz
TRL0081268-S7	validation	S	S	S	S	S	S	PRJNA282721	SAMN03649020	SRR2101773	ftp.sra.ebi.ac.uk/vol1/fastq/SRR210/003/SRR2101773/SRR2101773_1.fastq.gz;ftp.sra.ebi.ac.uk/vol1/fastq/SRR210/003/SRR2101773/SRR2101773_2.fastq.gz
TRL0081269-S18	validation	S	S	S	S	S	S	PRJNA282721	SAMN03649021	SRR2101774	ftp.sra.ebi.ac.uk/vol1/fastq/SRR210/004/SRR2101774/SRR2101774_1.fastq.gz;ftp.sra.ebi.ac.uk/vol1/fastq/SRR210/004/SRR2101774/SRR2101774_2.fastq.gz
TRL0081319-S9	validation	S	R	S	S	R	S	PRJNA282721	SAMN03649022	SRR2101775	ftp.sra.ebi.ac.uk/vol1/fastq/SRR210/005/SRR2101775/SRR2101775_1.fastq.gz;ftp.sra.ebi.ac.uk/vol1/fastq/SRR210/005/SRR2101775/SRR2101775_2.fastq.gz
TRL0081326-S20	validation	S	S	S	S	S	S	PRJNA282721	SAMN03649023	SRR2101776	ftp.sra.ebi.ac.uk/vol1/fastq/SRR210/006/SRR2101776/SRR2101776_1.fastq.gz;ftp.sra.ebi.ac.uk/vol1/fastq/SRR210/006/SRR2101776/SRR2101776_2.fastq.gz
TRL0081349-S2	validation	S	S	S	S	S	S	PRJNA282721	SAMN03649024	SRR2101777	ftp.sra.ebi.ac.uk/vol1/fastq/SRR210/007/SRR2101777/SRR2101777_1.fastq.gz;ftp.sra.ebi.ac.uk/vol1/fastq/SRR210/007/SRR2101777/SRR2101777_2.fastq.gz
TRL0081367-S19	validation	S	S	S	S	S	S	PRJNA282721	SAMN03649025	SRR2101778	ftp.sra.ebi.ac.uk/vol1/fastq/SRR210/008/SRR2101778/SRR2101778_1.fastq.gz;ftp.sra.ebi.ac.uk/vol1/fastq/SRR210/008/SRR2101778/SRR2101778_2.fastq.gz
TRL0081395-S8	validation	S	S	S	S	S	S	PRJNA282721	SAMN03649026	SRR2101779	ftp.sra.ebi.ac.uk/vol1/fastq/SRR210/009/SRR2101779/SRR2101779_1.fastq.gz;ftp.sra.ebi.ac.uk/vol1/fastq/SRR210/009/SRR2101779/SRR2101779_2.fastq.gz
TRL0081682-S42	validation	S	S	S	S	S	S	PRJNA282721	SAMN03649027	SRR2101780	ftp.sra.ebi.ac.uk/vol1/fastq/SRR210/000/SRR2101780/SRR2101780_1.fastq.gz;ftp.sra.ebi.ac.uk/vol1/fastq/SRR210/000/SRR2101780/SRR2101780_2.fastq.gz
TRL0081746-S3	validation	S	S	S	S	S	R	PRJNA282721	SAMN03649028	SRR2101781	ftp.sra.ebi.ac.uk/vol1/fastq/SRR210/001/SRR2101781/SRR2101781_1.fastq.gz;ftp.sra.ebi.ac.uk/vol1/fastq/SRR210/001/SRR2101781/SRR2101781_2.fastq.gz
TRL0081761-S26	validation	S	S	S	S	S	S	PRJNA282721	SAMN03649029	SRR2101782	ftp.sra.ebi.ac.uk/vol1/fastq/SRR210/002/SRR2101782/SRR2101782_1.fastq.gz;ftp.sra.ebi.ac.uk/vol1/fastq/SRR210/002/SRR2101782/SRR2101782_2.fastq.gz
TRL0081942-S6	validation	S	S	S	S	S	S	PRJNA282721	SAMN03649030	SRR2101783	ftp.sra.ebi.ac.uk/vol1/fastq/SRR210/003/SRR2101783/SRR2101783_1.fastq.gz;ftp.sra.ebi.ac.uk/vol1/fastq/SRR210/003/SRR2101783/SRR2101783_2.fastq.gz
TRL0081955-S11	validation	S	S	S	S	S	S	PRJNA282721	SAMN03649031	SRR2101784	ftp.sra.ebi.ac.uk/vol1/fastq/SRR210/004/SRR2101784/SRR2101784_1.fastq.gz;ftp.sra.ebi.ac.uk/vol1/fastq/SRR210/004/SRR2101784/SRR2101784_2.fastq.gz
TRL0082067-S3	validation	S	S	S	S	S	S	PRJNA282721	SAMN03649032	SRR2101785	ftp.sra.ebi.ac.uk/vol1/fastq/SRR210/005/SRR2101785/SRR2101785_1.fastq.gz;ftp.sra.ebi.ac.uk/vol1/fastq/SRR210/005/SRR2101785/SRR2101785_2.fastq.gz
TRL0082082-S45	validation	S	S	S	S	S	S	PRJNA282721	SAMN03649033	SRR2101786	ftp.sra.ebi.ac.uk/vol1/fastq/SRR210/006/SRR2101786/SRR2101786_1.fastq.gz;ftp.sra.ebi.ac.uk/vol1/fastq/SRR210/006/SRR2101786/SRR2101786_2.fastq.gz
TRL0082136-S24	validation	S	S	S	S	S	S	PRJNA282721	SAMN03649034	SRR2101787	ftp.sra.ebi.ac.uk/vol1/fastq/SRR210/007/SRR2101787/SRR2101787_1.fastq.gz;ftp.sra.ebi.ac.uk/vol1/fastq/SRR210/007/SRR2101787/SRR2101787_2.fastq.gz
TRL0082159-S26	validation	S	S	S	S	S	S	PRJNA282721	SAMN03649035	SRR2101788	ftp.sra.ebi.ac.uk/vol1/fastq/SRR210/008/SRR2101788/SRR2101788_1.fastq.gz;ftp.sra.ebi.ac.uk/vol1/fastq/SRR210/008/SRR2101788/SRR2101788_2.fastq.gz
TRL0082388-S37	validation	S	S	S	S	S	S	PRJNA282721	SAMN03649036	SRR2101789	ftp.sra.ebi.ac.uk/vol1/fastq/SRR210/009/SRR2101789/SRR2101789_1.fastq.gz;ftp.sra.ebi.ac.uk/vol1/fastq/SRR210/009/SRR2101789/SRR2101789_2.fastq.gz
TRL0082601-S45	validation	S	S	S	S	S	S	PRJNA282721	SAMN03649037	SRR2101790	ftp.sra.ebi.ac.uk/vol1/fastq/SRR210/000/SRR2101790/SRR2101790_1.fastq.gz;ftp.sra.ebi.ac.uk/vol1/fastq/SRR210/000/SRR2101790/SRR2101790_2.fastq.gz
TRL0082605-S22	validation	S	S	S	S	S	S	PRJNA282721	SAMN03649038	SRR2101791	ftp.sra.ebi.ac.uk/vol1/fastq/SRR210/001/SRR2101791/SRR2101791_1.fastq.gz;ftp.sra.ebi.ac.uk/vol1/fastq/SRR210/001/SRR2101791/SRR2101791_2.fastq.gz
TRL0082637-S41	validation	S	S	S	S	S	S	PRJNA282721	SAMN03649039	SRR2101792	ftp.sra.ebi.ac.uk/vol1/fastq/SRR210/002/SRR2101792/SRR2101792_1.fastq.gz;ftp.sra.ebi.ac.uk/vol1/fastq/SRR210/002/SRR2101792/SRR2101792_2.fastq.gz
TRL0082691-S24	validation	S	S	S	S	S	S	PRJNA282721	SAMN03649040	SRR2101793	ftp.sra.ebi.ac.uk/vol1/fastq/SRR210/003/SRR2101793/SRR2101793_1.fastq.gz;ftp.sra.ebi.ac.uk/vol1/fastq/SRR210/003/SRR2101793/SRR2101793_2.fastq.gz
TRL0082771-S31	validation	S	S	S	S	S	S	PRJNA282721	SAMN03649041	SRR2101794	ftp.sra.ebi.ac.uk/vol1/fastq/SRR210/004/SRR2101794/SRR2101794_1.fastq.gz;ftp.sra.ebi.ac.uk/vol1/fastq/SRR210/004/SRR2101794/SRR2101794_2.fastq.gz
TRL0083264-S4	validation	S	S	S	S	S	S	PRJNA282721	SAMN03649042	SRR2101795	ftp.sra.ebi.ac.uk/vol1/fastq/SRR210/005/SRR2101795/SRR2101795_1.fastq.gz;ftp.sra.ebi.ac.uk/vol1/fastq/SRR210/005/SRR2101795/SRR2101795_2.fastq.gz
TRL0083275-S29	validation	S	S	S	S	S	S	PRJNA282721	SAMN03649043	SRR2101796	ftp.sra.ebi.ac.uk/vol1/fastq/SRR210/006/SRR2101796/SRR2101796_1.fastq.gz;ftp.sra.ebi.ac.uk/vol1/fastq/SRR210/006/SRR2101796/SRR2101796_2.fastq.gz
TRL0083278-S8	validation	S	S	S	S	S	S	PRJNA282721	SAMN03649044	SRR2101797	ftp.sra.ebi.ac.uk/vol1/fastq/SRR210/007/SRR2101797/SRR2101797_1.fastq.gz;ftp.sra.ebi.ac.uk/vol1/fastq/SRR210/007/SRR2101797/SRR2101797_2.fastq.gz
TRL0083314-S30	validation	S	R	S	S	S	S	PRJNA282721	SAMN03649045	SRR2101798	ftp.sra.ebi.ac.uk/vol1/fastq/SRR210/008/SRR2101798/SRR2101798_1.fastq.gz;ftp.sra.ebi.ac.uk/vol1/fastq/SRR210/008/SRR2101798/SRR2101798_2.fastq.gz
TRL0083371-S6	validation	S	S	S	S	S	S	PRJNA282721	SAMN03649046	SRR2101799	ftp.sra.ebi.ac.uk/vol1/fastq/SRR210/009/SRR2101799/SRR2101799_1.fastq.gz;ftp.sra.ebi.ac.uk/vol1/fastq/SRR210/009/SRR2101799/SRR2101799_2.fastq.gz
TRL0083454-S15	validation	S	S	S	S	S	S	PRJNA282721	SAMN03649047	SRR2101800	ftp.sra.ebi.ac.uk/vol1/fastq/SRR210/000/SRR2101800/SRR2101800_1.fastq.gz;ftp.sra.ebi.ac.uk/vol1/fastq/SRR210/000/SRR2101800/SRR2101800_2.fastq.gz
TRL0083460-S16	validation	S	S	S	S	S	S	PRJNA282721	SAMN03649048	SRR2101801	ftp.sra.ebi.ac.uk/vol1/fastq/SRR210/001/SRR2101801/SRR2101801_1.fastq.gz;ftp.sra.ebi.ac.uk/vol1/fastq/SRR210/001/SRR2101801/SRR2101801_2.fastq.gz
TRL0083465-S13	validation	S	S	S	S	S	S	PRJNA282721	SAMN03649049	SRR2101802	ftp.sra.ebi.ac.uk/vol1/fastq/SRR210/002/SRR2101802/SRR2101802_1.fastq.gz;ftp.sra.ebi.ac.uk/vol1/fastq/SRR210/002/SRR2101802/SRR2101802_2.fastq.gz
TRL0083472-S1	validation	S	S	S	S	S	S	PRJNA282721	SAMN03649050	SRR2101803	ftp.sra.ebi.ac.uk/vol1/fastq/SRR210/003/SRR2101803/SRR2101803_1.fastq.gz;ftp.sra.ebi.ac.uk/vol1/fastq/SRR210/003/SRR2101803/SRR2101803_2.fastq.gz
TRL0083549-S20	validation	S	S	S	S	S	S	PRJNA282721	SAMN03649051	SRR2101804	ftp.sra.ebi.ac.uk/vol1/fastq/SRR210/004/SRR2101804/SRR2101804_1.fastq.gz;ftp.sra.ebi.ac.uk/vol1/fastq/SRR210/004/SRR2101804/SRR2101804_2.fastq.gz
TRL0083568-S31	validation	S	S	S	S	S	S	PRJNA282721	SAMN03649052	SRR2101805	ftp.sra.ebi.ac.uk/vol1/fastq/SRR210/005/SRR2101805/SRR2101805_1.fastq.gz;ftp.sra.ebi.ac.uk/vol1/fastq/SRR210/005/SRR2101805/SRR2101805_2.fastq.gz
TRL0083637-S3	validation	R	R	S	S	R	S	PRJNA282721	SAMN03649053	SRR2101806	ftp.sra.ebi.ac.uk/vol1/fastq/SRR210/006/SRR2101806/SRR2101806_1.fastq.gz;ftp.sra.ebi.ac.uk/vol1/fastq/SRR210/006/SRR2101806/SRR2101806_2.fastq.gz
TRL0083756-S15	validation	S	S	S	S	S	S	PRJNA282721	SAMN03649054	SRR2101807	ftp.sra.ebi.ac.uk/vol1/fastq/SRR210/007/SRR2101807/SRR2101807_1.fastq.gz;ftp.sra.ebi.ac.uk/vol1/fastq/SRR210/007/SRR2101807/SRR2101807_2.fastq.gz
TRL0083821-S16	validation	S	S	S	S	S	S	PRJNA282721	SAMN03649055	SRR2101808	ftp.sra.ebi.ac.uk/vol1/fastq/SRR210/008/SRR2101808/SRR2101808_1.fastq.gz;ftp.sra.ebi.ac.uk/vol1/fastq/SRR210/008/SRR2101808/SRR2101808_2.fastq.gz
TRL0084031-S28	validation	S	S	S	S	S	S	PRJNA282721	SAMN03649056	SRR2101809	ftp.sra.ebi.ac.uk/vol1/fastq/SRR210/009/SRR2101809/SRR2101809_1.fastq.gz;ftp.sra.ebi.ac.uk/vol1/fastq/SRR210/009/SRR2101809/SRR2101809_2.fastq.gz
TRL0084076-S21	validation	S	S	S	S	S	S	PRJNA282721	SAMN03649057	SRR2101810	ftp.sra.ebi.ac.uk/vol1/fastq/SRR210/000/SRR2101810/SRR2101810_1.fastq.gz;ftp.sra.ebi.ac.uk/vol1/fastq/SRR210/000/SRR2101810/SRR2101810_2.fastq.gz
TRL0084152-S40	validation	S	S	S	S	S	S	PRJNA282721	SAMN03649058	SRR2101811	ftp.sra.ebi.ac.uk/vol1/fastq/SRR210/001/SRR2101811/SRR2101811_1.fastq.gz;ftp.sra.ebi.ac.uk/vol1/fastq/SRR210/001/SRR2101811/SRR2101811_2.fastq.gz
TRL0085498-S23	validation	S	S	S	S	S	S	PRJNA282721	SAMN03649059	SRR2101812	ftp.sra.ebi.ac.uk/vol1/fastq/SRR210/002/SRR2101812/SRR2101812_1.fastq.gz;ftp.sra.ebi.ac.uk/vol1/fastq/SRR210/002/SRR2101812/SRR2101812_2.fastq.gz
TRL0085644-S26	validation	S	S	S	S	S	S	PRJNA282721	SAMN03649060	SRR2101813	ftp.sra.ebi.ac.uk/vol1/fastq/SRR210/003/SRR2101813/SRR2101813_1.fastq.gz;ftp.sra.ebi.ac.uk/vol1/fastq/SRR210/003/SRR2101813/SRR2101813_2.fastq.gz
TRL0090037-S18	validation	S	S	S	S	S	S	PRJNA282721	SAMN03649061	SRR2101814	ftp.sra.ebi.ac.uk/vol1/fastq/SRR210/004/SRR2101814/SRR2101814_1.fastq.gz;ftp.sra.ebi.ac.uk/vol1/fastq/SRR210/004/SRR2101814/SRR2101814_2.fastq.gz
TRL0091482-S35	validation	S	S	S	S	S	S	PRJNA282721	SAMN03649062	SRR2101815	ftp.sra.ebi.ac.uk/vol1/fastq/SRR210/005/SRR2101815/SRR2101815_1.fastq.gz;ftp.sra.ebi.ac.uk/vol1/fastq/SRR210/005/SRR2101815/SRR2101815_2.fastq.gz
TRL0093860-S21	validation	S	S	S	S	S	S	PRJNA282721	SAMN03649063	SRR2101816	ftp.sra.ebi.ac.uk/vol1/fastq/SRR210/006/SRR2101816/SRR2101816_1.fastq.gz;ftp.sra.ebi.ac.uk/vol1/fastq/SRR210/006/SRR2101816/SRR2101816_2.fastq.gz
YA00000352-S19	validation	S	S	S	S	S	S	PRJNA282721	SAMN03649074	SRR2101827	ftp.sra.ebi.ac.uk/vol1/fastq/SRR210/007/SRR2101827/SRR2101827_1.fastq.gz;ftp.sra.ebi.ac.uk/vol1/fastq/SRR210/007/SRR2101827/SRR2101827_2.fastq.gz
YA00000468-S9	validation	S	S	S	S	S	S	PRJNA282721	SAMN03649075	SRR2101828	ftp.sra.ebi.ac.uk/vol1/fastq/SRR210/008/SRR2101828/SRR2101828_1.fastq.gz;ftp.sra.ebi.ac.uk/vol1/fastq/SRR210/008/SRR2101828/SRR2101828_2.fastq.gz
