# Supplementary material for: Predicting bacterial resistance from whole-genome sequences using k-mers and stability selection
Source: BMC Bioinformatics. 2018 Oct 17;19:383. doi: 10.1186/s12859-018-2403-z (PMC6192184; doi:10.1186/s12859-018-2403-z)
Supplement: Supplementary file 4 — Summary of the dataset (training and test) involved in the S. aureus study. (CSV 213 kb) [file 12859_2018_2403_MOESM4_ESM.csv]

comid	set	Ciprofloxacin	Erythromycin	FusidicAcid	Methicillin	Penicillin	Tetracycline	study_accession	sample_accession	run_accession	fastq_ftp
C00000784	Derivation	R	R	S	R	R	S	PRJEB5261	SAMEA2339835	ERR418318	ftp.sra.ebi.ac.uk/vol1/fastq/ERR418/ERR418318/ERR418318_1.fastq.gz;ftp.sra.ebi.ac.uk/vol1/fastq/ERR418/ERR418318/ERR418318_2.fastq.gz
C00000785	Derivation	R	R	S	R	R	S	PRJEB5261	SAMEA2339836	ERR418319	ftp.sra.ebi.ac.uk/vol1/fastq/ERR418/ERR418319/ERR418319_1.fastq.gz;ftp.sra.ebi.ac.uk/vol1/fastq/ERR418/ERR418319/ERR418319_2.fastq.gz
C00000786	Derivation	R	R	S	R	R	S	PRJEB5261	SAMEA2339837	ERR418320	ftp.sra.ebi.ac.uk/vol1/fastq/ERR418/ERR418320/ERR418320_1.fastq.gz;ftp.sra.ebi.ac.uk/vol1/fastq/ERR418/ERR418320/ERR418320_2.fastq.gz
C00000787	Derivation	R	R	S	R	R	S	PRJEB5261	SAMEA2339838	ERR418321	ftp.sra.ebi.ac.uk/vol1/fastq/ERR418/ERR418321/ERR418321_1.fastq.gz;ftp.sra.ebi.ac.uk/vol1/fastq/ERR418/ERR418321/ERR418321_2.fastq.gz
C00000788	Derivation	R	R	S	R	R	S	PRJEB5261	SAMEA2339839	ERR418322	ftp.sra.ebi.ac.uk/vol1/fastq/ERR418/ERR418322/ERR418322_1.fastq.gz;ftp.sra.ebi.ac.uk/vol1/fastq/ERR418/ERR418322/ERR418322_2.fastq.gz
C00000789	Derivation	R	R	S	R	R	S	PRJEB5261	SAMEA2339840	ERR418323	ftp.sra.ebi.ac.uk/vol1/fastq/ERR418/ERR418323/ERR418323_1.fastq.gz;ftp.sra.ebi.ac.uk/vol1/fastq/ERR418/ERR418323/ERR418323_2.fastq.gz
C00000790	Derivation	R	R	S	R	R	S	PRJEB5261	SAMEA2339841	ERR418324	ftp.sra.ebi.ac.uk/vol1/fastq/ERR418/ERR418324/ERR418324_1.fastq.gz;ftp.sra.ebi.ac.uk/vol1/fastq/ERR418/ERR418324/ERR418324_2.fastq.gz
C00000795	Derivation	R	R	S	R	R	S	PRJEB5261	SAMEA2339842	ERR418325	ftp.sra.ebi.ac.uk/vol1/fastq/ERR418/ERR418325/ERR418325_1.fastq.gz;ftp.sra.ebi.ac.uk/vol1/fastq/ERR418/ERR418325/ERR418325_2.fastq.gz
C00000796	Derivation	R	R	S	R	R	S	PRJEB5261	SAMEA2339843	ERR418326	ftp.sra.ebi.ac.uk/vol1/fastq/ERR418/ERR418326/ERR418326_1.fastq.gz;ftp.sra.ebi.ac.uk/vol1/fastq/ERR418/ERR418326/ERR418326_2.fastq.gz
C00000799	Derivation	R	R	S	R	R	S	PRJEB5261	SAMEA2339844	ERR418327	ftp.sra.ebi.ac.uk/vol1/fastq/ERR418/ERR418327/ERR418327_1.fastq.gz;ftp.sra.ebi.ac.uk/vol1/fastq/ERR418/ERR418327/ERR418327_2.fastq.gz
C00000800	Derivation	R	R	S	R	R	S	PRJEB5261	SAMEA2339845	ERR418328	ftp.sra.ebi.ac.uk/vol1/fastq/ERR418/ERR418328/ERR418328_1.fastq.gz;ftp.sra.ebi.ac.uk/vol1/fastq/ERR418/ERR418328/ERR418328_2.fastq.gz
C00000805	Derivation	R	R	S	R	R	S	PRJEB5261	SAMEA2339846	ERR418329	ftp.sra.ebi.ac.uk/vol1/fastq/ERR418/ERR418329/ERR418329_1.fastq.gz;ftp.sra.ebi.ac.uk/vol1/fastq/ERR418/ERR418329/ERR418329_2.fastq.gz
C00000806	Derivation	R	R	S	R	R	S	PRJEB5261	SAMEA2339847	ERR418330	ftp.sra.ebi.ac.uk/vol1/fastq/ERR418/ERR418330/ERR418330_1.fastq.gz;ftp.sra.ebi.ac.uk/vol1/fastq/ERR418/ERR418330/ERR418330_2.fastq.gz
C00000808	Derivation	R	R	S	R	R	S	PRJEB5261	SAMEA2339848	ERR418331	ftp.sra.ebi.ac.uk/vol1/fastq/ERR418/ERR418331/ERR418331_1.fastq.gz;ftp.sra.ebi.ac.uk/vol1/fastq/ERR418/ERR418331/ERR418331_2.fastq.gz
C00000809	Derivation	R	R	S	R	R	S	PRJEB5261	SAMEA2339849	ERR418332	ftp.sra.ebi.ac.uk/vol1/fastq/ERR418/ERR418332/ERR418332_1.fastq.gz;ftp.sra.ebi.ac.uk/vol1/fastq/ERR418/ERR418332/ERR418332_2.fastq.gz
C00000814	Derivation	R	R	R	R	R	R	PRJEB5261	SAMEA2339850	ERR418333	ftp.sra.ebi.ac.uk/vol1/fastq/ERR418/ERR418333/ERR418333_1.fastq.gz;ftp.sra.ebi.ac.uk/vol1/fastq/ERR418/ERR418333/ERR418333_2.fastq.gz
C00000815	Derivation	R	R	S	R	R	S	PRJEB5261	SAMEA2339851	ERR418334	ftp.sra.ebi.ac.uk/vol1/fastq/ERR418/ERR418334/ERR418334_1.fastq.gz;ftp.sra.ebi.ac.uk/vol1/fastq/ERR418/ERR418334/ERR418334_2.fastq.gz
C00000816	Derivation	R	R	S	R	R	S	PRJEB5261	SAMEA2339852	ERR418335	ftp.sra.ebi.ac.uk/vol1/fastq/ERR418/ERR418335/ERR418335_1.fastq.gz;ftp.sra.ebi.ac.uk/vol1/fastq/ERR418/ERR418335/ERR418335_2.fastq.gz
C00000817	Derivation	R	R	S	R	R	S	PRJEB5261	SAMEA2339853	ERR418336	ftp.sra.ebi.ac.uk/vol1/fastq/ERR418/ERR418336/ERR418336_1.fastq.gz;ftp.sra.ebi.ac.uk/vol1/fastq/ERR418/ERR418336/ERR418336_2.fastq.gz
C00000818	Derivation	R	R	S	R	R	S	PRJEB5261	SAMEA2339854	ERR418337	ftp.sra.ebi.ac.uk/vol1/fastq/ERR418/ERR418337/ERR418337_1.fastq.gz;ftp.sra.ebi.ac.uk/vol1/fastq/ERR418/ERR418337/ERR418337_2.fastq.gz
C00000819	Derivation	R	R	S	R	R	S	PRJEB5261	SAMEA2339855	ERR418338	ftp.sra.ebi.ac.uk/vol1/fastq/ERR418/ERR418338/ERR418338_1.fastq.gz;ftp.sra.ebi.ac.uk/vol1/fastq/ERR418/ERR418338/ERR418338_2.fastq.gz
C00000820	Derivation	R	R	S	R	R	S	PRJEB5261	SAMEA2339856	ERR418339	ftp.sra.ebi.ac.uk/vol1/fastq/ERR418/ERR418339/ERR418339_1.fastq.gz;ftp.sra.ebi.ac.uk/vol1/fastq/ERR418/ERR418339/ERR418339_2.fastq.gz
C00000825	Derivation	R	R	S	R	R	S	PRJEB5261	SAMEA2339857	ERR418340	ftp.sra.ebi.ac.uk/vol1/fastq/ERR418/ERR418340/ERR418340_1.fastq.gz;ftp.sra.ebi.ac.uk/vol1/fastq/ERR418/ERR418340/ERR418340_2.fastq.gz
C00000826	Derivation	R	R	S	R	R	S	PRJEB5261	SAMEA2339858	ERR418341	ftp.sra.ebi.ac.uk/vol1/fastq/ERR418/ERR418341/ERR418341_1.fastq.gz;ftp.sra.ebi.ac.uk/vol1/fastq/ERR418/ERR418341/ERR418341_2.fastq.gz
C00000827	Derivation	R	R	S	R	R	S	PRJEB5261	SAMEA2339859	ERR418342	ftp.sra.ebi.ac.uk/vol1/fastq/ERR418/ERR418342/ERR418342_1.fastq.gz;ftp.sra.ebi.ac.uk/vol1/fastq/ERR418/ERR418342/ERR418342_2.fastq.gz
C00000828	Derivation	R	R	S	R	R	S	PRJEB5261	SAMEA2339860	ERR418343	ftp.sra.ebi.ac.uk/vol1/fastq/ERR418/ERR418343/ERR418343_1.fastq.gz;ftp.sra.ebi.ac.uk/vol1/fastq/ERR418/ERR418343/ERR418343_2.fastq.gz
C00000829	Derivation	R	R	S	R	R	S	PRJEB5261	SAMEA2339861	ERR418344	ftp.sra.ebi.ac.uk/vol1/fastq/ERR418/ERR418344/ERR418344_1.fastq.gz;ftp.sra.ebi.ac.uk/vol1/fastq/ERR418/ERR418344/ERR418344_2.fastq.gz
C00000830	Derivation	R	S	S	R	R	S	PRJEB5261	SAMEA2339862	ERR418345	ftp.sra.ebi.ac.uk/vol1/fastq/ERR418/ERR418345/ERR418345_1.fastq.gz;ftp.sra.ebi.ac.uk/vol1/fastq/ERR418/ERR418345/ERR418345_2.fastq.gz
C00000831	Derivation	R	R	S	R	R	S	PRJEB5261	SAMEA2339863	ERR418346	ftp.sra.ebi.ac.uk/vol1/fastq/ERR418/ERR418346/ERR418346_1.fastq.gz;ftp.sra.ebi.ac.uk/vol1/fastq/ERR418/ERR418346/ERR418346_2.fastq.gz
C00000834	Derivation	R	R	S	R	R	S	PRJEB5261	SAMEA2339864	ERR418347	ftp.sra.ebi.ac.uk/vol1/fastq/ERR418/ERR418347/ERR418347_1.fastq.gz;ftp.sra.ebi.ac.uk/vol1/fastq/ERR418/ERR418347/ERR418347_2.fastq.gz
C00000835	Derivation	R	R	S	R	R	S	PRJEB5261	SAMEA2339865	ERR418348	ftp.sra.ebi.ac.uk/vol1/fastq/ERR418/ERR418348/ERR418348_1.fastq.gz;ftp.sra.ebi.ac.uk/vol1/fastq/ERR418/ERR418348/ERR418348_2.fastq.gz
C00000836	Derivation	R	R	S	R	R	S	PRJEB5261	SAMEA2339866	ERR418349	ftp.sra.ebi.ac.uk/vol1/fastq/ERR418/ERR418349/ERR418349_1.fastq.gz;ftp.sra.ebi.ac.uk/vol1/fastq/ERR418/ERR418349/ERR418349_2.fastq.gz
C00000837	Derivation	R	S	S	R	R	S	PRJEB5261	SAMEA2339867	ERR418350	ftp.sra.ebi.ac.uk/vol1/fastq/ERR418/ERR418350/ERR418350_1.fastq.gz;ftp.sra.ebi.ac.uk/vol1/fastq/ERR418/ERR418350/ERR418350_2.fastq.gz
C00000838	Derivation	R	R	S	R	R	S	PRJEB5261	SAMEA2339868	ERR418351	ftp.sra.ebi.ac.uk/vol1/fastq/ERR418/ERR418351/ERR418351_1.fastq.gz;ftp.sra.ebi.ac.uk/vol1/fastq/ERR418/ERR418351/ERR418351_2.fastq.gz
C00000839	Derivation	R	S	S	R	R	S	PRJEB5261	SAMEA2339869	ERR418352	ftp.sra.ebi.ac.uk/vol1/fastq/ERR418/ERR418352/ERR418352_1.fastq.gz;ftp.sra.ebi.ac.uk/vol1/fastq/ERR418/ERR418352/ERR418352_2.fastq.gz
C00000840	Derivation	R	R	S	R	R	S	PRJEB5261	SAMEA2339870	ERR418353	ftp.sra.ebi.ac.uk/vol1/fastq/ERR418/ERR418353/ERR418353_1.fastq.gz;ftp.sra.ebi.ac.uk/vol1/fastq/ERR418/ERR418353/ERR418353_2.fastq.gz
C00000845	Derivation	R	R	S	R	R	S	PRJEB5261	SAMEA2339871	ERR418354	ftp.sra.ebi.ac.uk/vol1/fastq/ERR418/ERR418354/ERR418354_1.fastq.gz;ftp.sra.ebi.ac.uk/vol1/fastq/ERR418/ERR418354/ERR418354_2.fastq.gz
C00000846	Derivation	R	R	S	R	R	S	PRJEB5261	SAMEA2339872	ERR418355	ftp.sra.ebi.ac.uk/vol1/fastq/ERR418/ERR418355/ERR418355_1.fastq.gz;ftp.sra.ebi.ac.uk/vol1/fastq/ERR418/ERR418355/ERR418355_2.fastq.gz
C00000847	Derivation	R	R	S	R	R	S	PRJEB5261	SAMEA2339873	ERR418356	ftp.sra.ebi.ac.uk/vol1/fastq/ERR418/ERR418356/ERR418356_1.fastq.gz;ftp.sra.ebi.ac.uk/vol1/fastq/ERR418/ERR418356/ERR418356_2.fastq.gz
C00000848	Derivation	R	R	S	R	R	S	PRJEB5261	SAMEA2339874	ERR418357	ftp.sra.ebi.ac.uk/vol1/fastq/ERR418/ERR418357/ERR418357_1.fastq.gz;ftp.sra.ebi.ac.uk/vol1/fastq/ERR418/ERR418357/ERR418357_2.fastq.gz
C00000849	Derivation	R	R	S	R	R	S	PRJEB5261	SAMEA2339875	ERR418358	ftp.sra.ebi.ac.uk/vol1/fastq/ERR418/ERR418358/ERR418358_1.fastq.gz;ftp.sra.ebi.ac.uk/vol1/fastq/ERR418/ERR418358/ERR418358_2.fastq.gz
C00000850	Derivation	R	R	S	R	R	S	PRJEB5261	SAMEA2339876	ERR418359	ftp.sra.ebi.ac.uk/vol1/fastq/ERR418/ERR418359/ERR418359_1.fastq.gz;ftp.sra.ebi.ac.uk/vol1/fastq/ERR418/ERR418359/ERR418359_2.fastq.gz
C00000851	Derivation	R	R	S	R	R	R	PRJEB5261	SAMEA2339877	ERR418360	ftp.sra.ebi.ac.uk/vol1/fastq/ERR418/ERR418360/ERR418360_1.fastq.gz;ftp.sra.ebi.ac.uk/vol1/fastq/ERR418/ERR418360/ERR418360_2.fastq.gz
C00000852	Derivation	R	R	S	R	R	S	PRJEB5261	SAMEA2339878	ERR418361	ftp.sra.ebi.ac.uk/vol1/fastq/ERR418/ERR418361/ERR418361_1.fastq.gz;ftp.sra.ebi.ac.uk/vol1/fastq/ERR418/ERR418361/ERR418361_2.fastq.gz
C00000857	Derivation	R	R	S	R	R	S	PRJEB5261	SAMEA2339879	ERR418362	ftp.sra.ebi.ac.uk/vol1/fastq/ERR418/ERR418362/ERR418362_1.fastq.gz;ftp.sra.ebi.ac.uk/vol1/fastq/ERR418/ERR418362/ERR418362_2.fastq.gz
C00000858	Derivation	R	R	S	R	R	S	PRJEB5261	SAMEA2339880	ERR418363	ftp.sra.ebi.ac.uk/vol1/fastq/ERR418/ERR418363/ERR418363_1.fastq.gz;ftp.sra.ebi.ac.uk/vol1/fastq/ERR418/ERR418363/ERR418363_2.fastq.gz
C00000859	Derivation	R	R	S	R	R	S	PRJEB5261	SAMEA2339881	ERR418364	ftp.sra.ebi.ac.uk/vol1/fastq/ERR418/ERR418364/ERR418364_1.fastq.gz;ftp.sra.ebi.ac.uk/vol1/fastq/ERR418/ERR418364/ERR418364_2.fastq.gz
C00000860	Derivation	R	R	S	R	R	S	PRJEB5261	SAMEA2339882	ERR418365	ftp.sra.ebi.ac.uk/vol1/fastq/ERR418/ERR418365/ERR418365_1.fastq.gz;ftp.sra.ebi.ac.uk/vol1/fastq/ERR418/ERR418365/ERR418365_2.fastq.gz
C00000861	Derivation	R	R	S	R	R	S	PRJEB5261	SAMEA2339883	ERR418366	ftp.sra.ebi.ac.uk/vol1/fastq/ERR418/ERR418366/ERR418366_1.fastq.gz;ftp.sra.ebi.ac.uk/vol1/fastq/ERR418/ERR418366/ERR418366_2.fastq.gz
C00000862	Derivation	R	R	S	R	R	S	PRJEB5261	SAMEA2339884	ERR418367	ftp.sra.ebi.ac.uk/vol1/fastq/ERR418/ERR418367/ERR418367_1.fastq.gz;ftp.sra.ebi.ac.uk/vol1/fastq/ERR418/ERR418367/ERR418367_2.fastq.gz
C00000863	Derivation	R	R	S	R	R	S	PRJEB5261	SAMEA2339885	ERR418368	ftp.sra.ebi.ac.uk/vol1/fastq/ERR418/ERR418368/ERR418368_1.fastq.gz;ftp.sra.ebi.ac.uk/vol1/fastq/ERR418/ERR418368/ERR418368_2.fastq.gz
C00000864	Derivation	R	R	S	R	R	S	PRJEB5261	SAMEA2339886	ERR418369	ftp.sra.ebi.ac.uk/vol1/fastq/ERR418/ERR418369/ERR418369_1.fastq.gz;ftp.sra.ebi.ac.uk/vol1/fastq/ERR418/ERR418369/ERR418369_2.fastq.gz
C00001384	Derivation	R	R	S	R	R	S	PRJEB5261	SAMEA2339887	ERR418370	ftp.sra.ebi.ac.uk/vol1/fastq/ERR418/ERR418370/ERR418370_1.fastq.gz;ftp.sra.ebi.ac.uk/vol1/fastq/ERR418/ERR418370/ERR418370_2.fastq.gz
C00001385	Derivation	R	R	S	R	R	S	PRJEB5261	SAMEA2339888	ERR418371	ftp.sra.ebi.ac.uk/vol1/fastq/ERR418/ERR418371/ERR418371_1.fastq.gz;ftp.sra.ebi.ac.uk/vol1/fastq/ERR418/ERR418371/ERR418371_2.fastq.gz
C00001386	Derivation	R	R	S	R	R	S	PRJEB5261	SAMEA2339889	ERR418372	ftp.sra.ebi.ac.uk/vol1/fastq/ERR418/ERR418372/ERR418372_1.fastq.gz;ftp.sra.ebi.ac.uk/vol1/fastq/ERR418/ERR418372/ERR418372_2.fastq.gz
C00001387	Derivation	S	S	S	S	R	S	PRJEB5261	SAMEA2339890	ERR418373	ftp.sra.ebi.ac.uk/vol1/fastq/ERR418/ERR418373/ERR418373_1.fastq.gz;ftp.sra.ebi.ac.uk/vol1/fastq/ERR418/ERR418373/ERR418373_2.fastq.gz
C00001388	Derivation	R	S	S	R	R	S	PRJEB5261	SAMEA2339891	ERR418374	ftp.sra.ebi.ac.uk/vol1/fastq/ERR418/ERR418374/ERR418374_1.fastq.gz;ftp.sra.ebi.ac.uk/vol1/fastq/ERR418/ERR418374/ERR418374_2.fastq.gz
C00001389	Derivation	R	R	S	R	R	S	PRJEB5261	SAMEA2339892	ERR418375	ftp.sra.ebi.ac.uk/vol1/fastq/ERR418/ERR418375/ERR418375_1.fastq.gz;ftp.sra.ebi.ac.uk/vol1/fastq/ERR418/ERR418375/ERR418375_2.fastq.gz
C00001390	Derivation	R	R	S	R	R	S	PRJEB5261	SAMEA2339893	ERR418376	ftp.sra.ebi.ac.uk/vol1/fastq/ERR418/ERR418376/ERR418376_1.fastq.gz;ftp.sra.ebi.ac.uk/vol1/fastq/ERR418/ERR418376/ERR418376_2.fastq.gz
C00001397	Derivation	R	R	S	R	R	S	PRJEB5261	SAMEA2339894	ERR418377	ftp.sra.ebi.ac.uk/vol1/fastq/ERR418/ERR418377/ERR418377_1.fastq.gz;ftp.sra.ebi.ac.uk/vol1/fastq/ERR418/ERR418377/ERR418377_2.fastq.gz
C00001399	Derivation	R	S	S	R	R	S	PRJEB5261	SAMEA2339895	ERR418378	ftp.sra.ebi.ac.uk/vol1/fastq/ERR418/ERR418378/ERR418378_1.fastq.gz;ftp.sra.ebi.ac.uk/vol1/fastq/ERR418/ERR418378/ERR418378_2.fastq.gz
C00001400	Derivation	S	S	S	R	R	S	PRJEB5261	SAMEA2339896	ERR418379	ftp.sra.ebi.ac.uk/vol1/fastq/ERR418/ERR418379/ERR418379_1.fastq.gz;ftp.sra.ebi.ac.uk/vol1/fastq/ERR418/ERR418379/ERR418379_2.fastq.gz
C00001401	Derivation	R	R	S	R	R	S	PRJEB5261	SAMEA2339897	ERR418380	ftp.sra.ebi.ac.uk/vol1/fastq/ERR418/ERR418380/ERR418380_1.fastq.gz;ftp.sra.ebi.ac.uk/vol1/fastq/ERR418/ERR418380/ERR418380_2.fastq.gz
C00001402	Derivation	R	R	S	R	R	S	PRJEB5261	SAMEA2339898	ERR418381	ftp.sra.ebi.ac.uk/vol1/fastq/ERR418/ERR418381/ERR418381_1.fastq.gz;ftp.sra.ebi.ac.uk/vol1/fastq/ERR418/ERR418381/ERR418381_2.fastq.gz
C00001404	Derivation	R	R	S	R	R	S	PRJEB5261	SAMEA2339899	ERR418382	ftp.sra.ebi.ac.uk/vol1/fastq/ERR418/ERR418382/ERR418382_1.fastq.gz;ftp.sra.ebi.ac.uk/vol1/fastq/ERR418/ERR418382/ERR418382_2.fastq.gz
C00001405	Derivation	R	R	S	R	R	S	PRJEB5261	SAMEA2339900	ERR418383	ftp.sra.ebi.ac.uk/vol1/fastq/ERR418/ERR418383/ERR418383_1.fastq.gz;ftp.sra.ebi.ac.uk/vol1/fastq/ERR418/ERR418383/ERR418383_2.fastq.gz
C00001406	Derivation	R	R	S	R	R	S	PRJEB5261	SAMEA2339901	ERR418384	ftp.sra.ebi.ac.uk/vol1/fastq/ERR418/ERR418384/ERR418384_1.fastq.gz;ftp.sra.ebi.ac.uk/vol1/fastq/ERR418/ERR418384/ERR418384_2.fastq.gz
C00001440	Derivation	R	S	S	S	R	S	PRJEB5261	SAMEA2339902	ERR418385	ftp.sra.ebi.ac.uk/vol1/fastq/ERR418/ERR418385/ERR418385_1.fastq.gz;ftp.sra.ebi.ac.uk/vol1/fastq/ERR418/ERR418385/ERR418385_2.fastq.gz
C00001441	Derivation	S	S	S	S	R	S	PRJEB5261	SAMEA2339903	ERR418386	ftp.sra.ebi.ac.uk/vol1/fastq/ERR418/ERR418386/ERR418386_1.fastq.gz;ftp.sra.ebi.ac.uk/vol1/fastq/ERR418/ERR418386/ERR418386_2.fastq.gz
C00001442	Derivation	R	S	S	S	R	S	PRJEB5261	SAMEA2339904	ERR418387	ftp.sra.ebi.ac.uk/vol1/fastq/ERR418/ERR418387/ERR418387_1.fastq.gz;ftp.sra.ebi.ac.uk/vol1/fastq/ERR418/ERR418387/ERR418387_2.fastq.gz
C00001443	Derivation	R	S	S	S	R	S	PRJEB5261	SAMEA2339905	ERR418388	ftp.sra.ebi.ac.uk/vol1/fastq/ERR418/ERR418388/ERR418388_1.fastq.gz;ftp.sra.ebi.ac.uk/vol1/fastq/ERR418/ERR418388/ERR418388_2.fastq.gz
C00001445	Derivation	S	S	S	S	S	S	PRJEB5261	SAMEA2339906	ERR418389	ftp.sra.ebi.ac.uk/vol1/fastq/ERR418/ERR418389/ERR418389_1.fastq.gz;ftp.sra.ebi.ac.uk/vol1/fastq/ERR418/ERR418389/ERR418389_2.fastq.gz
C00001446	Derivation	S	S	S	S	R	S	PRJEB5261	SAMEA2339907	ERR418390	ftp.sra.ebi.ac.uk/vol1/fastq/ERR418/ERR418390/ERR418390_1.fastq.gz;ftp.sra.ebi.ac.uk/vol1/fastq/ERR418/ERR418390/ERR418390_2.fastq.gz
C00001447	Derivation	S	S	S	S	S	S	PRJEB5261	SAMEA2339908	ERR418391	ftp.sra.ebi.ac.uk/vol1/fastq/ERR418/ERR418391/ERR418391_1.fastq.gz;ftp.sra.ebi.ac.uk/vol1/fastq/ERR418/ERR418391/ERR418391_2.fastq.gz
C00001448	Derivation	S	S	S	S	R	S	PRJEB5261	SAMEA2339909	ERR418392	ftp.sra.ebi.ac.uk/vol1/fastq/ERR418/ERR418392/ERR418392_1.fastq.gz;ftp.sra.ebi.ac.uk/vol1/fastq/ERR418/ERR418392/ERR418392_2.fastq.gz
C00001449	Derivation	S	S	S	S	R	S	PRJEB5261	SAMEA2339910	ERR418393	ftp.sra.ebi.ac.uk/vol1/fastq/ERR418/ERR418393/ERR418393_1.fastq.gz;ftp.sra.ebi.ac.uk/vol1/fastq/ERR418/ERR418393/ERR418393_2.fastq.gz
C00001451	Derivation	S	S	S	S	R	S	PRJEB5261	SAMEA2339911	ERR418394	ftp.sra.ebi.ac.uk/vol1/fastq/ERR418/ERR418394/ERR418394_1.fastq.gz;ftp.sra.ebi.ac.uk/vol1/fastq/ERR418/ERR418394/ERR418394_2.fastq.gz
C00001452	Derivation	S	S	S	S	R	S	PRJEB5261	SAMEA2339912	ERR418395	ftp.sra.ebi.ac.uk/vol1/fastq/ERR418/ERR418395/ERR418395_1.fastq.gz;ftp.sra.ebi.ac.uk/vol1/fastq/ERR418/ERR418395/ERR418395_2.fastq.gz
C00001453	Derivation	S	S	S	S	R	S	PRJEB5261	SAMEA2339913	ERR418396	ftp.sra.ebi.ac.uk/vol1/fastq/ERR418/ERR418396/ERR418396_1.fastq.gz;ftp.sra.ebi.ac.uk/vol1/fastq/ERR418/ERR418396/ERR418396_2.fastq.gz
C00002649	Derivation	S	S	S	S	R	S	PRJEB5261	SAMEA2339914	ERR418397	ftp.sra.ebi.ac.uk/vol1/fastq/ERR418/ERR418397/ERR418397_1.fastq.gz;ftp.sra.ebi.ac.uk/vol1/fastq/ERR418/ERR418397/ERR418397_2.fastq.gz
C00002652	Derivation	S	S	S	S	R	S	PRJEB5261	SAMEA2339915	ERR418398	ftp.sra.ebi.ac.uk/vol1/fastq/ERR418/ERR418398/ERR418398_1.fastq.gz;ftp.sra.ebi.ac.uk/vol1/fastq/ERR418/ERR418398/ERR418398_2.fastq.gz
C00002653	Derivation	S	S	S	S	R	S	PRJEB5261	SAMEA2339916	ERR418399	ftp.sra.ebi.ac.uk/vol1/fastq/ERR418/ERR418399/ERR418399_1.fastq.gz;ftp.sra.ebi.ac.uk/vol1/fastq/ERR418/ERR418399/ERR418399_2.fastq.gz
C00002655	Derivation	S	S	S	S	R	S	PRJEB5261	SAMEA2339917	ERR418400	ftp.sra.ebi.ac.uk/vol1/fastq/ERR418/ERR418400/ERR418400_1.fastq.gz;ftp.sra.ebi.ac.uk/vol1/fastq/ERR418/ERR418400/ERR418400_2.fastq.gz
C00002656	Derivation	S	S	S	S	R	S	PRJEB5261	SAMEA2339918	ERR418401	ftp.sra.ebi.ac.uk/vol1/fastq/ERR418/ERR418401/ERR418401_1.fastq.gz;ftp.sra.ebi.ac.uk/vol1/fastq/ERR418/ERR418401/ERR418401_2.fastq.gz
C00002657	Derivation	S	S	S	S	R	S	PRJEB5261	SAMEA2339919	ERR418402	ftp.sra.ebi.ac.uk/vol1/fastq/ERR418/ERR418402/ERR418402_1.fastq.gz;ftp.sra.ebi.ac.uk/vol1/fastq/ERR418/ERR418402/ERR418402_2.fastq.gz
C00002658	Derivation	S	S	S	S	R	S	PRJEB5261	SAMEA2339920	ERR418403	ftp.sra.ebi.ac.uk/vol1/fastq/ERR418/ERR418403/ERR418403_1.fastq.gz;ftp.sra.ebi.ac.uk/vol1/fastq/ERR418/ERR418403/ERR418403_2.fastq.gz
C00002661	Derivation	S	S	S	S	R	S	PRJEB5261	SAMEA2339921	ERR418404	ftp.sra.ebi.ac.uk/vol1/fastq/ERR418/ERR418404/ERR418404_1.fastq.gz;ftp.sra.ebi.ac.uk/vol1/fastq/ERR418/ERR418404/ERR418404_2.fastq.gz
C00002662	Derivation	S	S	S	S	R	S	PRJEB5261	SAMEA2339922	ERR418405	ftp.sra.ebi.ac.uk/vol1/fastq/ERR418/ERR418405/ERR418405_1.fastq.gz;ftp.sra.ebi.ac.uk/vol1/fastq/ERR418/ERR418405/ERR418405_2.fastq.gz
C00003083	Derivation	S	S	S	S	R	S	PRJEB5261	SAMEA2339923	ERR418406	ftp.sra.ebi.ac.uk/vol1/fastq/ERR418/ERR418406/ERR418406_1.fastq.gz;ftp.sra.ebi.ac.uk/vol1/fastq/ERR418/ERR418406/ERR418406_2.fastq.gz
C00003084	Derivation	S	S	S	S	R	S	PRJEB5261	SAMEA2339924	ERR418407	ftp.sra.ebi.ac.uk/vol1/fastq/ERR418/ERR418407/ERR418407_1.fastq.gz;ftp.sra.ebi.ac.uk/vol1/fastq/ERR418/ERR418407/ERR418407_2.fastq.gz
C00003085	Derivation	S	S	S	S	S	S	PRJEB5261	SAMEA2339925	ERR418408	ftp.sra.ebi.ac.uk/vol1/fastq/ERR418/ERR418408/ERR418408_1.fastq.gz;ftp.sra.ebi.ac.uk/vol1/fastq/ERR418/ERR418408/ERR418408_2.fastq.gz
C00003086	Derivation	R	R	S	S	R	S	PRJEB5261	SAMEA2339926	ERR418409	ftp.sra.ebi.ac.uk/vol1/fastq/ERR418/ERR418409/ERR418409_1.fastq.gz;ftp.sra.ebi.ac.uk/vol1/fastq/ERR418/ERR418409/ERR418409_2.fastq.gz
C00003087	Derivation	S	S	S	S	S	S	PRJEB5261	SAMEA2339927	ERR418410	ftp.sra.ebi.ac.uk/vol1/fastq/ERR418/ERR418410/ERR418410_1.fastq.gz;ftp.sra.ebi.ac.uk/vol1/fastq/ERR418/ERR418410/ERR418410_2.fastq.gz
C00003088	Derivation	S	S	S	S	R	S	PRJEB5261	SAMEA2339928	ERR418411	ftp.sra.ebi.ac.uk/vol1/fastq/ERR418/ERR418411/ERR418411_1.fastq.gz;ftp.sra.ebi.ac.uk/vol1/fastq/ERR418/ERR418411/ERR418411_2.fastq.gz
C00003089	Derivation	S	R	S	S	R	S	PRJEB5261	SAMEA2339929	ERR418412	ftp.sra.ebi.ac.uk/vol1/fastq/ERR418/ERR418412/ERR418412_1.fastq.gz;ftp.sra.ebi.ac.uk/vol1/fastq/ERR418/ERR418412/ERR418412_2.fastq.gz
C00003090	Derivation	S	S	S	S	R	S	PRJEB5261	SAMEA2339930	ERR418413	ftp.sra.ebi.ac.uk/vol1/fastq/ERR418/ERR418413/ERR418413_1.fastq.gz;ftp.sra.ebi.ac.uk/vol1/fastq/ERR418/ERR418413/ERR418413_2.fastq.gz
C00003091	Derivation	S	S	S	S	R	S	PRJEB5261	SAMEA2339931	ERR418414	ftp.sra.ebi.ac.uk/vol1/fastq/ERR418/ERR418414/ERR418414_1.fastq.gz;ftp.sra.ebi.ac.uk/vol1/fastq/ERR418/ERR418414/ERR418414_2.fastq.gz
C00003092	Derivation	S	S	S	S	R	S	PRJEB5261	SAMEA2339932	ERR418415	ftp.sra.ebi.ac.uk/vol1/fastq/ERR418/ERR418415/ERR418415_1.fastq.gz;ftp.sra.ebi.ac.uk/vol1/fastq/ERR418/ERR418415/ERR418415_2.fastq.gz
C00003093	Derivation	R	R	S	R	R	S	PRJEB5261	SAMEA2339933	ERR418416	ftp.sra.ebi.ac.uk/vol1/fastq/ERR418/ERR418416/ERR418416_1.fastq.gz;ftp.sra.ebi.ac.uk/vol1/fastq/ERR418/ERR418416/ERR418416_2.fastq.gz
C00003095	Derivation	S	S	S	S	S	S	PRJEB5261	SAMEA2339934	ERR418417	ftp.sra.ebi.ac.uk/vol1/fastq/ERR418/ERR418417/ERR418417_1.fastq.gz;ftp.sra.ebi.ac.uk/vol1/fastq/ERR418/ERR418417/ERR418417_2.fastq.gz
C00003096	Derivation	R	R	S	R	R	S	PRJEB5261	SAMEA2339935	ERR418418	ftp.sra.ebi.ac.uk/vol1/fastq/ERR418/ERR418418/ERR418418_1.fastq.gz;ftp.sra.ebi.ac.uk/vol1/fastq/ERR418/ERR418418/ERR418418_2.fastq.gz
C00003098	Derivation	S	S	S	S	S	S	PRJEB5261	SAMEA2339936	ERR418419	ftp.sra.ebi.ac.uk/vol1/fastq/ERR418/ERR418419/ERR418419_1.fastq.gz;ftp.sra.ebi.ac.uk/vol1/fastq/ERR418/ERR418419/ERR418419_2.fastq.gz
C00003099	Derivation	S	S	S	S	S	S	PRJEB5261	SAMEA2339937	ERR418420	ftp.sra.ebi.ac.uk/vol1/fastq/ERR418/ERR418420/ERR418420_1.fastq.gz;ftp.sra.ebi.ac.uk/vol1/fastq/ERR418/ERR418420/ERR418420_2.fastq.gz
C00003100	Derivation	R	S	S	R	R	S	PRJEB5261	SAMEA2339938	ERR418421	ftp.sra.ebi.ac.uk/vol1/fastq/ERR418/ERR418421/ERR418421_1.fastq.gz;ftp.sra.ebi.ac.uk/vol1/fastq/ERR418/ERR418421/ERR418421_2.fastq.gz
C00003101	Derivation	S	S	S	S	R	S	PRJEB5261	SAMEA2339939	ERR418422	ftp.sra.ebi.ac.uk/vol1/fastq/ERR418/ERR418422/ERR418422_1.fastq.gz;ftp.sra.ebi.ac.uk/vol1/fastq/ERR418/ERR418422/ERR418422_2.fastq.gz
C00003102	Derivation	S	S	S	S	S	S	PRJEB5261	SAMEA2339940	ERR418423	ftp.sra.ebi.ac.uk/vol1/fastq/ERR418/ERR418423/ERR418423_1.fastq.gz;ftp.sra.ebi.ac.uk/vol1/fastq/ERR418/ERR418423/ERR418423_2.fastq.gz
C00003103	Derivation	R	S	S	R	R	S	PRJEB5261	SAMEA2339941	ERR418424	ftp.sra.ebi.ac.uk/vol1/fastq/ERR418/ERR418424/ERR418424_1.fastq.gz;ftp.sra.ebi.ac.uk/vol1/fastq/ERR418/ERR418424/ERR418424_2.fastq.gz
C00003104	Derivation	R	R	S	R	R	S	PRJEB5261	SAMEA2339942	ERR418425	ftp.sra.ebi.ac.uk/vol1/fastq/ERR418/ERR418425/ERR418425_1.fastq.gz;ftp.sra.ebi.ac.uk/vol1/fastq/ERR418/ERR418425/ERR418425_2.fastq.gz
C00003106	Derivation	S	S	S	S	R	S	PRJEB5261	SAMEA2339943	ERR418426	ftp.sra.ebi.ac.uk/vol1/fastq/ERR418/ERR418426/ERR418426_1.fastq.gz;ftp.sra.ebi.ac.uk/vol1/fastq/ERR418/ERR418426/ERR418426_2.fastq.gz
C00003107	Derivation	S	S	S	S	R	S	PRJEB5261	SAMEA2339944	ERR418427	ftp.sra.ebi.ac.uk/vol1/fastq/ERR418/ERR418427/ERR418427_1.fastq.gz;ftp.sra.ebi.ac.uk/vol1/fastq/ERR418/ERR418427/ERR418427_2.fastq.gz
C00003108	Derivation	S	S	S	S	R	S	PRJEB5261	SAMEA2339945	ERR418428	ftp.sra.ebi.ac.uk/vol1/fastq/ERR418/ERR418428/ERR418428_1.fastq.gz;ftp.sra.ebi.ac.uk/vol1/fastq/ERR418/ERR418428/ERR418428_2.fastq.gz
C00003109	Derivation	S	S	S	S	R	S	PRJEB5261	SAMEA2339946	ERR418429	ftp.sra.ebi.ac.uk/vol1/fastq/ERR418/ERR418429/ERR418429_1.fastq.gz;ftp.sra.ebi.ac.uk/vol1/fastq/ERR418/ERR418429/ERR418429_2.fastq.gz
C00003110	Derivation	S	S	S	S	R	S	PRJEB5261	SAMEA2339947	ERR418430	ftp.sra.ebi.ac.uk/vol1/fastq/ERR418/ERR418430/ERR418430_1.fastq.gz;ftp.sra.ebi.ac.uk/vol1/fastq/ERR418/ERR418430/ERR418430_2.fastq.gz
C00003111	Derivation	R	R	R	R	R	S	PRJEB5261	SAMEA2339948	ERR418431	ftp.sra.ebi.ac.uk/vol1/fastq/ERR418/ERR418431/ERR418431_1.fastq.gz;ftp.sra.ebi.ac.uk/vol1/fastq/ERR418/ERR418431/ERR418431_2.fastq.gz
C00003112	Derivation	S	S	S	S	R	S	PRJEB5261	SAMEA2339949	ERR418432	ftp.sra.ebi.ac.uk/vol1/fastq/ERR418/ERR418432/ERR418432_1.fastq.gz;ftp.sra.ebi.ac.uk/vol1/fastq/ERR418/ERR418432/ERR418432_2.fastq.gz
C00003113	Derivation	S	S	S	S	S	S	PRJEB5261	SAMEA2339950	ERR418433	ftp.sra.ebi.ac.uk/vol1/fastq/ERR418/ERR418433/ERR418433_1.fastq.gz;ftp.sra.ebi.ac.uk/vol1/fastq/ERR418/ERR418433/ERR418433_2.fastq.gz
C00003114	Derivation	S	S	R	S	R	R	PRJEB5261	SAMEA2339951	ERR418434	ftp.sra.ebi.ac.uk/vol1/fastq/ERR418/ERR418434/ERR418434_1.fastq.gz;ftp.sra.ebi.ac.uk/vol1/fastq/ERR418/ERR418434/ERR418434_2.fastq.gz
C00003115	Derivation	R	S	S	R	R	S	PRJEB5261	SAMEA2339952	ERR418435	ftp.sra.ebi.ac.uk/vol1/fastq/ERR418/ERR418435/ERR418435_1.fastq.gz;ftp.sra.ebi.ac.uk/vol1/fastq/ERR418/ERR418435/ERR418435_2.fastq.gz
C00003116	Derivation	S	S	S	S	R	S	PRJEB5261	SAMEA2339953	ERR418436	ftp.sra.ebi.ac.uk/vol1/fastq/ERR418/ERR418436/ERR418436_1.fastq.gz;ftp.sra.ebi.ac.uk/vol1/fastq/ERR418/ERR418436/ERR418436_2.fastq.gz
C00003118	Derivation	S	S	S	S	S	S	PRJEB5261	SAMEA2339954	ERR418437	ftp.sra.ebi.ac.uk/vol1/fastq/ERR418/ERR418437/ERR418437_1.fastq.gz;ftp.sra.ebi.ac.uk/vol1/fastq/ERR418/ERR418437/ERR418437_2.fastq.gz
C00003119	Derivation	S	S	S	S	R	S	PRJEB5261	SAMEA2339955	ERR418438	ftp.sra.ebi.ac.uk/vol1/fastq/ERR418/ERR418438/ERR418438_1.fastq.gz;ftp.sra.ebi.ac.uk/vol1/fastq/ERR418/ERR418438/ERR418438_2.fastq.gz
C00003120	Derivation	S	S	R	S	R	S	PRJEB5261	SAMEA2339956	ERR418439	ftp.sra.ebi.ac.uk/vol1/fastq/ERR418/ERR418439/ERR418439_1.fastq.gz;ftp.sra.ebi.ac.uk/vol1/fastq/ERR418/ERR418439/ERR418439_2.fastq.gz
C00003121	Derivation	S	S	S	S	S	S	PRJEB5261	SAMEA2339957	ERR418440	ftp.sra.ebi.ac.uk/vol1/fastq/ERR418/ERR418440/ERR418440_1.fastq.gz;ftp.sra.ebi.ac.uk/vol1/fastq/ERR418/ERR418440/ERR418440_2.fastq.gz
C00003122	Derivation	S	S	S	S	R	S	PRJEB5261	SAMEA2339958	ERR418441	ftp.sra.ebi.ac.uk/vol1/fastq/ERR418/ERR418441/ERR418441_1.fastq.gz;ftp.sra.ebi.ac.uk/vol1/fastq/ERR418/ERR418441/ERR418441_2.fastq.gz
C00003124	Derivation	S	S	S	S	R	S	PRJEB5261	SAMEA2339959	ERR418442	ftp.sra.ebi.ac.uk/vol1/fastq/ERR418/ERR418442/ERR418442_1.fastq.gz;ftp.sra.ebi.ac.uk/vol1/fastq/ERR418/ERR418442/ERR418442_2.fastq.gz
C00003125	Derivation	R	R	S	R	R	S	PRJEB5261	SAMEA2339960	ERR418443	ftp.sra.ebi.ac.uk/vol1/fastq/ERR418/ERR418443/ERR418443_1.fastq.gz;ftp.sra.ebi.ac.uk/vol1/fastq/ERR418/ERR418443/ERR418443_2.fastq.gz
C00003126	Derivation	S	S	S	S	R	S	PRJEB5261	SAMEA2339961	ERR418444	ftp.sra.ebi.ac.uk/vol1/fastq/ERR418/ERR418444/ERR418444_1.fastq.gz;ftp.sra.ebi.ac.uk/vol1/fastq/ERR418/ERR418444/ERR418444_2.fastq.gz
C00003127	Derivation	R	S	S	S	R	S	PRJEB5261	SAMEA2339962	ERR418445	ftp.sra.ebi.ac.uk/vol1/fastq/ERR418/ERR418445/ERR418445_1.fastq.gz;ftp.sra.ebi.ac.uk/vol1/fastq/ERR418/ERR418445/ERR418445_2.fastq.gz
C00003128	Derivation	S	S	R	S	R	S	PRJEB5261	SAMEA2339963	ERR418446	ftp.sra.ebi.ac.uk/vol1/fastq/ERR418/ERR418446/ERR418446_1.fastq.gz;ftp.sra.ebi.ac.uk/vol1/fastq/ERR418/ERR418446/ERR418446_2.fastq.gz
C00003129	Derivation	S	S	S	S	R	S	PRJEB5261	SAMEA2339964	ERR418447	ftp.sra.ebi.ac.uk/vol1/fastq/ERR418/ERR418447/ERR418447_1.fastq.gz;ftp.sra.ebi.ac.uk/vol1/fastq/ERR418/ERR418447/ERR418447_2.fastq.gz
C00003130	Derivation	R	S	R	S	R	S	PRJEB5261	SAMEA2339965	ERR418448	ftp.sra.ebi.ac.uk/vol1/fastq/ERR418/ERR418448/ERR418448_1.fastq.gz;ftp.sra.ebi.ac.uk/vol1/fastq/ERR418/ERR418448/ERR418448_2.fastq.gz
C00003131	Derivation	S	S	S	S	S	R	PRJEB5261	SAMEA2339966	ERR418449	ftp.sra.ebi.ac.uk/vol1/fastq/ERR418/ERR418449/ERR418449_1.fastq.gz;ftp.sra.ebi.ac.uk/vol1/fastq/ERR418/ERR418449/ERR418449_2.fastq.gz
C00003132	Derivation	R	S	S	R	R	S	PRJEB5261	SAMEA2339967	ERR418450	ftp.sra.ebi.ac.uk/vol1/fastq/ERR418/ERR418450/ERR418450_1.fastq.gz;ftp.sra.ebi.ac.uk/vol1/fastq/ERR418/ERR418450/ERR418450_2.fastq.gz
C00003133	Derivation	R	S	S	R	R	S	PRJEB5261	SAMEA2339968	ERR418451	ftp.sra.ebi.ac.uk/vol1/fastq/ERR418/ERR418451/ERR418451_1.fastq.gz;ftp.sra.ebi.ac.uk/vol1/fastq/ERR418/ERR418451/ERR418451_2.fastq.gz
C00003134	Derivation	S	S	S	S	R	S	PRJEB5261	SAMEA2339969	ERR418452	ftp.sra.ebi.ac.uk/vol1/fastq/ERR418/ERR418452/ERR418452_1.fastq.gz;ftp.sra.ebi.ac.uk/vol1/fastq/ERR418/ERR418452/ERR418452_2.fastq.gz
C00003135	Derivation	S	S	R	S	R	R	PRJEB5261	SAMEA2339970	ERR418453	ftp.sra.ebi.ac.uk/vol1/fastq/ERR418/ERR418453/ERR418453_1.fastq.gz;ftp.sra.ebi.ac.uk/vol1/fastq/ERR418/ERR418453/ERR418453_2.fastq.gz
C00003136	Derivation	S	S	S	S	R	S	PRJEB5261	SAMEA2339971	ERR418454	ftp.sra.ebi.ac.uk/vol1/fastq/ERR418/ERR418454/ERR418454_1.fastq.gz;ftp.sra.ebi.ac.uk/vol1/fastq/ERR418/ERR418454/ERR418454_2.fastq.gz
C00003137	Derivation	R	S	S	R	R	S	PRJEB5261	SAMEA2339972	ERR418455	ftp.sra.ebi.ac.uk/vol1/fastq/ERR418/ERR418455/ERR418455_1.fastq.gz;ftp.sra.ebi.ac.uk/vol1/fastq/ERR418/ERR418455/ERR418455_2.fastq.gz
C00003138	Derivation	S	S	S	S	R	S	PRJEB5261	SAMEA2339973	ERR418456	ftp.sra.ebi.ac.uk/vol1/fastq/ERR418/ERR418456/ERR418456_1.fastq.gz;ftp.sra.ebi.ac.uk/vol1/fastq/ERR418/ERR418456/ERR418456_2.fastq.gz
C00003139	Derivation	S	S	S	S	R	S	PRJEB5261	SAMEA2339974	ERR418457	ftp.sra.ebi.ac.uk/vol1/fastq/ERR418/ERR418457/ERR418457_1.fastq.gz;ftp.sra.ebi.ac.uk/vol1/fastq/ERR418/ERR418457/ERR418457_2.fastq.gz
C00003140	Derivation	S	S	S	S	R	S	PRJEB5261	SAMEA2339975	ERR418458	ftp.sra.ebi.ac.uk/vol1/fastq/ERR418/ERR418458/ERR418458_1.fastq.gz;ftp.sra.ebi.ac.uk/vol1/fastq/ERR418/ERR418458/ERR418458_2.fastq.gz
C00003141	Derivation	S	S	R	S	R	R	PRJEB5261	SAMEA2339976	ERR418459	ftp.sra.ebi.ac.uk/vol1/fastq/ERR418/ERR418459/ERR418459_1.fastq.gz;ftp.sra.ebi.ac.uk/vol1/fastq/ERR418/ERR418459/ERR418459_2.fastq.gz
C00003142	Derivation	R	R	S	R	R	S	PRJEB5261	SAMEA2339977	ERR418460	ftp.sra.ebi.ac.uk/vol1/fastq/ERR418/ERR418460/ERR418460_1.fastq.gz;ftp.sra.ebi.ac.uk/vol1/fastq/ERR418/ERR418460/ERR418460_2.fastq.gz
C00003143	Derivation	S	S	S	S	R	S	PRJEB5261	SAMEA2339978	ERR418461	ftp.sra.ebi.ac.uk/vol1/fastq/ERR418/ERR418461/ERR418461_1.fastq.gz;ftp.sra.ebi.ac.uk/vol1/fastq/ERR418/ERR418461/ERR418461_2.fastq.gz
C00003144	Derivation	S	S	S	S	S	S	PRJEB5261	SAMEA2339979	ERR418462	ftp.sra.ebi.ac.uk/vol1/fastq/ERR418/ERR418462/ERR418462_1.fastq.gz;ftp.sra.ebi.ac.uk/vol1/fastq/ERR418/ERR418462/ERR418462_2.fastq.gz
C00003145	Derivation	S	S	S	S	S	S	PRJEB5261	SAMEA2339980	ERR418463	ftp.sra.ebi.ac.uk/vol1/fastq/ERR418/ERR418463/ERR418463_1.fastq.gz;ftp.sra.ebi.ac.uk/vol1/fastq/ERR418/ERR418463/ERR418463_2.fastq.gz
C00003147	Derivation	S	S	S	S	R	S	PRJEB5261	SAMEA2339981	ERR418464	ftp.sra.ebi.ac.uk/vol1/fastq/ERR418/ERR418464/ERR418464_1.fastq.gz;ftp.sra.ebi.ac.uk/vol1/fastq/ERR418/ERR418464/ERR418464_2.fastq.gz
C00003148	Derivation	S	S	S	S	R	S	PRJEB5261	SAMEA2339982	ERR418465	ftp.sra.ebi.ac.uk/vol1/fastq/ERR418/ERR418465/ERR418465_1.fastq.gz;ftp.sra.ebi.ac.uk/vol1/fastq/ERR418/ERR418465/ERR418465_2.fastq.gz
C00003149	Derivation	R	S	S	R	R	S	PRJEB5261	SAMEA2339983	ERR418466	ftp.sra.ebi.ac.uk/vol1/fastq/ERR418/ERR418466/ERR418466_1.fastq.gz;ftp.sra.ebi.ac.uk/vol1/fastq/ERR418/ERR418466/ERR418466_2.fastq.gz
C00003150	Derivation	S	S	S	S	R	S	PRJEB5261	SAMEA2339984	ERR418467	ftp.sra.ebi.ac.uk/vol1/fastq/ERR418/ERR418467/ERR418467_1.fastq.gz;ftp.sra.ebi.ac.uk/vol1/fastq/ERR418/ERR418467/ERR418467_2.fastq.gz
C00003151	Derivation	R	R	R	R	R	S	PRJEB5261	SAMEA2339985	ERR418468	ftp.sra.ebi.ac.uk/vol1/fastq/ERR418/ERR418468/ERR418468_1.fastq.gz;ftp.sra.ebi.ac.uk/vol1/fastq/ERR418/ERR418468/ERR418468_2.fastq.gz
C00003152	Derivation	S	R	S	S	R	S	PRJEB5261	SAMEA2339986	ERR418469	ftp.sra.ebi.ac.uk/vol1/fastq/ERR418/ERR418469/ERR418469_1.fastq.gz;ftp.sra.ebi.ac.uk/vol1/fastq/ERR418/ERR418469/ERR418469_2.fastq.gz
C00003153	Derivation	S	S	S	S	R	S	PRJEB5261	SAMEA2339987	ERR418470	ftp.sra.ebi.ac.uk/vol1/fastq/ERR418/ERR418470/ERR418470_1.fastq.gz;ftp.sra.ebi.ac.uk/vol1/fastq/ERR418/ERR418470/ERR418470_2.fastq.gz
C00003154	Derivation	R	R	S	R	R	S	PRJEB5261	SAMEA2339988	ERR418471	ftp.sra.ebi.ac.uk/vol1/fastq/ERR418/ERR418471/ERR418471_1.fastq.gz;ftp.sra.ebi.ac.uk/vol1/fastq/ERR418/ERR418471/ERR418471_2.fastq.gz
C00003155	Derivation	R	R	S	R	R	S	PRJEB5261	SAMEA2339989	ERR418472	ftp.sra.ebi.ac.uk/vol1/fastq/ERR418/ERR418472/ERR418472_1.fastq.gz;ftp.sra.ebi.ac.uk/vol1/fastq/ERR418/ERR418472/ERR418472_2.fastq.gz
C00003156	Derivation	S	S	S	S	R	S	PRJEB5261	SAMEA2339990	ERR418473	ftp.sra.ebi.ac.uk/vol1/fastq/ERR418/ERR418473/ERR418473_1.fastq.gz;ftp.sra.ebi.ac.uk/vol1/fastq/ERR418/ERR418473/ERR418473_2.fastq.gz
C00003158	Derivation	S	S	S	S	R	S	PRJEB5261	SAMEA2339991	ERR418474	ftp.sra.ebi.ac.uk/vol1/fastq/ERR418/ERR418474/ERR418474_1.fastq.gz;ftp.sra.ebi.ac.uk/vol1/fastq/ERR418/ERR418474/ERR418474_2.fastq.gz
C00003159	Derivation	S	S	S	S	R	S	PRJEB5261	SAMEA2339992	ERR418475	ftp.sra.ebi.ac.uk/vol1/fastq/ERR418/ERR418475/ERR418475_1.fastq.gz;ftp.sra.ebi.ac.uk/vol1/fastq/ERR418/ERR418475/ERR418475_2.fastq.gz
C00003160	Derivation	S	S	S	S	R	S	PRJEB5261	SAMEA2339993	ERR418476	ftp.sra.ebi.ac.uk/vol1/fastq/ERR418/ERR418476/ERR418476_1.fastq.gz;ftp.sra.ebi.ac.uk/vol1/fastq/ERR418/ERR418476/ERR418476_2.fastq.gz
C00003161	Derivation	S	S	S	S	S	S	PRJEB5261	SAMEA2339994	ERR418477	ftp.sra.ebi.ac.uk/vol1/fastq/ERR418/ERR418477/ERR418477_1.fastq.gz;ftp.sra.ebi.ac.uk/vol1/fastq/ERR418/ERR418477/ERR418477_2.fastq.gz
C00003162	Derivation	S	S	S	S	R	S	PRJEB5261	SAMEA2339995	ERR418478	ftp.sra.ebi.ac.uk/vol1/fastq/ERR418/ERR418478/ERR418478_1.fastq.gz;ftp.sra.ebi.ac.uk/vol1/fastq/ERR418/ERR418478/ERR418478_2.fastq.gz
C00003163	Derivation	S	S	R	S	R	S	PRJEB5261	SAMEA2339996	ERR418479	ftp.sra.ebi.ac.uk/vol1/fastq/ERR418/ERR418479/ERR418479_1.fastq.gz;ftp.sra.ebi.ac.uk/vol1/fastq/ERR418/ERR418479/ERR418479_2.fastq.gz
C00003164	Derivation	S	S	S	S	R	S	PRJEB5261	SAMEA2339997	ERR418480	ftp.sra.ebi.ac.uk/vol1/fastq/ERR418/ERR418480/ERR418480_1.fastq.gz;ftp.sra.ebi.ac.uk/vol1/fastq/ERR418/ERR418480/ERR418480_2.fastq.gz
C00003165	Derivation	S	S	S	S	R	S	PRJEB5261	SAMEA2339998	ERR418481	ftp.sra.ebi.ac.uk/vol1/fastq/ERR418/ERR418481/ERR418481_1.fastq.gz;ftp.sra.ebi.ac.uk/vol1/fastq/ERR418/ERR418481/ERR418481_2.fastq.gz
C00003166	Derivation	S	S	S	R	R	S	PRJEB5261	SAMEA2339999	ERR418482	ftp.sra.ebi.ac.uk/vol1/fastq/ERR418/ERR418482/ERR418482_1.fastq.gz;ftp.sra.ebi.ac.uk/vol1/fastq/ERR418/ERR418482/ERR418482_2.fastq.gz
C00003167	Derivation	S	S	S	S	S	S	PRJEB5261	SAMEA2340000	ERR418483	ftp.sra.ebi.ac.uk/vol1/fastq/ERR418/ERR418483/ERR418483_1.fastq.gz;ftp.sra.ebi.ac.uk/vol1/fastq/ERR418/ERR418483/ERR418483_2.fastq.gz
C00003168	Derivation	R	S	S	S	R	S	PRJEB5261	SAMEA2340001	ERR418484	ftp.sra.ebi.ac.uk/vol1/fastq/ERR418/ERR418484/ERR418484_1.fastq.gz;ftp.sra.ebi.ac.uk/vol1/fastq/ERR418/ERR418484/ERR418484_2.fastq.gz
C00003169	Derivation	S	S	S	S	R	S	PRJEB5261	SAMEA2340002	ERR418485	ftp.sra.ebi.ac.uk/vol1/fastq/ERR418/ERR418485/ERR418485_1.fastq.gz;ftp.sra.ebi.ac.uk/vol1/fastq/ERR418/ERR418485/ERR418485_2.fastq.gz
C00003170	Derivation	R	R	S	S	R	S	PRJEB5261	SAMEA2340003	ERR418486	ftp.sra.ebi.ac.uk/vol1/fastq/ERR418/ERR418486/ERR418486_1.fastq.gz;ftp.sra.ebi.ac.uk/vol1/fastq/ERR418/ERR418486/ERR418486_2.fastq.gz
C00003171	Derivation	S	S	S	S	R	S	PRJEB5261	SAMEA2340004	ERR418487	ftp.sra.ebi.ac.uk/vol1/fastq/ERR418/ERR418487/ERR418487_1.fastq.gz;ftp.sra.ebi.ac.uk/vol1/fastq/ERR418/ERR418487/ERR418487_2.fastq.gz
C00003172	Derivation	S	S	S	S	R	S	PRJEB5261	SAMEA2340005	ERR418488	ftp.sra.ebi.ac.uk/vol1/fastq/ERR418/ERR418488/ERR418488_1.fastq.gz;ftp.sra.ebi.ac.uk/vol1/fastq/ERR418/ERR418488/ERR418488_2.fastq.gz
C00003173	Derivation	S	S	S	S	R	S	PRJEB5261	SAMEA2340006	ERR418489	ftp.sra.ebi.ac.uk/vol1/fastq/ERR418/ERR418489/ERR418489_1.fastq.gz;ftp.sra.ebi.ac.uk/vol1/fastq/ERR418/ERR418489/ERR418489_2.fastq.gz
C00003174	Derivation	R	R	R	R	R	S	PRJEB5261	SAMEA2340007	ERR418490	ftp.sra.ebi.ac.uk/vol1/fastq/ERR418/ERR418490/ERR418490_1.fastq.gz;ftp.sra.ebi.ac.uk/vol1/fastq/ERR418/ERR418490/ERR418490_2.fastq.gz
C00003175	Derivation	R	S	S	S	R	S	PRJEB5261	SAMEA2340008	ERR418491	ftp.sra.ebi.ac.uk/vol1/fastq/ERR418/ERR418491/ERR418491_1.fastq.gz;ftp.sra.ebi.ac.uk/vol1/fastq/ERR418/ERR418491/ERR418491_2.fastq.gz
C00003176	Derivation	S	S	S	S	R	S	PRJEB5261	SAMEA2340009	ERR418492	ftp.sra.ebi.ac.uk/vol1/fastq/ERR418/ERR418492/ERR418492_1.fastq.gz;ftp.sra.ebi.ac.uk/vol1/fastq/ERR418/ERR418492/ERR418492_2.fastq.gz
C00003177	Derivation	S	S	S	S	S	S	PRJEB5261	SAMEA2340010	ERR418493	ftp.sra.ebi.ac.uk/vol1/fastq/ERR418/ERR418493/ERR418493_1.fastq.gz;ftp.sra.ebi.ac.uk/vol1/fastq/ERR418/ERR418493/ERR418493_2.fastq.gz
C00003178	Derivation	S	S	S	S	R	S	PRJEB5261	SAMEA2340011	ERR418494	ftp.sra.ebi.ac.uk/vol1/fastq/ERR418/ERR418494/ERR418494_1.fastq.gz;ftp.sra.ebi.ac.uk/vol1/fastq/ERR418/ERR418494/ERR418494_2.fastq.gz
C00003179	Derivation	S	S	S	S	R	S	PRJEB5261	SAMEA2340012	ERR418495	ftp.sra.ebi.ac.uk/vol1/fastq/ERR418/ERR418495/ERR418495_1.fastq.gz;ftp.sra.ebi.ac.uk/vol1/fastq/ERR418/ERR418495/ERR418495_2.fastq.gz
C00003180	Derivation	S	S	S	S	R	S	PRJEB5261	SAMEA2340013	ERR418496	ftp.sra.ebi.ac.uk/vol1/fastq/ERR418/ERR418496/ERR418496_1.fastq.gz;ftp.sra.ebi.ac.uk/vol1/fastq/ERR418/ERR418496/ERR418496_2.fastq.gz
C00003181	Derivation	S	S	S	S	S	S	PRJEB5261	SAMEA2340014	ERR418497	ftp.sra.ebi.ac.uk/vol1/fastq/ERR418/ERR418497/ERR418497_1.fastq.gz;ftp.sra.ebi.ac.uk/vol1/fastq/ERR418/ERR418497/ERR418497_2.fastq.gz
C00003182	Derivation	R	R	S	R	R	S	PRJEB5261	SAMEA2340015	ERR418498	ftp.sra.ebi.ac.uk/vol1/fastq/ERR418/ERR418498/ERR418498_1.fastq.gz;ftp.sra.ebi.ac.uk/vol1/fastq/ERR418/ERR418498/ERR418498_2.fastq.gz
C00003183	Derivation	R	S	S	R	R	S	PRJEB5261	SAMEA2340016	ERR418499	ftp.sra.ebi.ac.uk/vol1/fastq/ERR418/ERR418499/ERR418499_1.fastq.gz;ftp.sra.ebi.ac.uk/vol1/fastq/ERR418/ERR418499/ERR418499_2.fastq.gz
C00003184	Derivation	S	S	S	S	R	S	PRJEB5261	SAMEA2340017	ERR418500	ftp.sra.ebi.ac.uk/vol1/fastq/ERR418/ERR418500/ERR418500_1.fastq.gz;ftp.sra.ebi.ac.uk/vol1/fastq/ERR418/ERR418500/ERR418500_2.fastq.gz
C00003185	Derivation	S	S	S	S	S	S	PRJEB5261	SAMEA2340018	ERR418501	ftp.sra.ebi.ac.uk/vol1/fastq/ERR418/ERR418501/ERR418501_1.fastq.gz;ftp.sra.ebi.ac.uk/vol1/fastq/ERR418/ERR418501/ERR418501_2.fastq.gz
C00003186	Derivation	S	S	R	S	R	R	PRJEB5261	SAMEA2340019	ERR418502	ftp.sra.ebi.ac.uk/vol1/fastq/ERR418/ERR418502/ERR418502_1.fastq.gz;ftp.sra.ebi.ac.uk/vol1/fastq/ERR418/ERR418502/ERR418502_2.fastq.gz
C00003187	Derivation	R	R	S	R	R	S	PRJEB5261	SAMEA2340020	ERR418503	ftp.sra.ebi.ac.uk/vol1/fastq/ERR418/ERR418503/ERR418503_1.fastq.gz;ftp.sra.ebi.ac.uk/vol1/fastq/ERR418/ERR418503/ERR418503_2.fastq.gz
C00003188	Derivation	S	S	S	S	R	S	PRJEB5261	SAMEA2340021	ERR418504	ftp.sra.ebi.ac.uk/vol1/fastq/ERR418/ERR418504/ERR418504_1.fastq.gz;ftp.sra.ebi.ac.uk/vol1/fastq/ERR418/ERR418504/ERR418504_2.fastq.gz
C00003189	Derivation	R	R	S	R	R	R	PRJEB5261	SAMEA2340022	ERR418505	ftp.sra.ebi.ac.uk/vol1/fastq/ERR418/ERR418505/ERR418505_1.fastq.gz;ftp.sra.ebi.ac.uk/vol1/fastq/ERR418/ERR418505/ERR418505_2.fastq.gz
C00003190	Derivation	S	R	S	S	R	S	PRJEB5261	SAMEA2340023	ERR418506	ftp.sra.ebi.ac.uk/vol1/fastq/ERR418/ERR418506/ERR418506_1.fastq.gz;ftp.sra.ebi.ac.uk/vol1/fastq/ERR418/ERR418506/ERR418506_2.fastq.gz
C00003191	Derivation	R	S	S	R	R	S	PRJEB5261	SAMEA2340024	ERR418507	ftp.sra.ebi.ac.uk/vol1/fastq/ERR418/ERR418507/ERR418507_1.fastq.gz;ftp.sra.ebi.ac.uk/vol1/fastq/ERR418/ERR418507/ERR418507_2.fastq.gz
C00003192	Derivation	S	S	S	S	R	S	PRJEB5261	SAMEA2340025	ERR418508	ftp.sra.ebi.ac.uk/vol1/fastq/ERR418/ERR418508/ERR418508_1.fastq.gz;ftp.sra.ebi.ac.uk/vol1/fastq/ERR418/ERR418508/ERR418508_2.fastq.gz
C00003193	Derivation	R	R	S	R	R	S	PRJEB5261	SAMEA2340026	ERR418509	ftp.sra.ebi.ac.uk/vol1/fastq/ERR418/ERR418509/ERR418509_1.fastq.gz;ftp.sra.ebi.ac.uk/vol1/fastq/ERR418/ERR418509/ERR418509_2.fastq.gz
C00003194	Derivation	S	S	S	S	R	S	PRJEB5261	SAMEA2340027	ERR418510	ftp.sra.ebi.ac.uk/vol1/fastq/ERR418/ERR418510/ERR418510_1.fastq.gz;ftp.sra.ebi.ac.uk/vol1/fastq/ERR418/ERR418510/ERR418510_2.fastq.gz
C00003195	Derivation	S	S	S	S	R	S	PRJEB5261	SAMEA2340028	ERR418511	ftp.sra.ebi.ac.uk/vol1/fastq/ERR418/ERR418511/ERR418511_1.fastq.gz;ftp.sra.ebi.ac.uk/vol1/fastq/ERR418/ERR418511/ERR418511_2.fastq.gz
C00003196	Derivation	S	S	S	S	S	S	PRJEB5261	SAMEA2340029	ERR418512	ftp.sra.ebi.ac.uk/vol1/fastq/ERR418/ERR418512/ERR418512_1.fastq.gz;ftp.sra.ebi.ac.uk/vol1/fastq/ERR418/ERR418512/ERR418512_2.fastq.gz
C00003197	Derivation	S	S	S	S	R	S	PRJEB5261	SAMEA2340030	ERR418513	ftp.sra.ebi.ac.uk/vol1/fastq/ERR418/ERR418513/ERR418513_1.fastq.gz;ftp.sra.ebi.ac.uk/vol1/fastq/ERR418/ERR418513/ERR418513_2.fastq.gz
C00003198	Derivation	S	S	S	S	R	S	PRJEB5261	SAMEA2340031	ERR418514	ftp.sra.ebi.ac.uk/vol1/fastq/ERR418/ERR418514/ERR418514_1.fastq.gz;ftp.sra.ebi.ac.uk/vol1/fastq/ERR418/ERR418514/ERR418514_2.fastq.gz
C00003199	Derivation	S	S	S	S	R	S	PRJEB5261	SAMEA2340032	ERR418515	ftp.sra.ebi.ac.uk/vol1/fastq/ERR418/ERR418515/ERR418515_1.fastq.gz;ftp.sra.ebi.ac.uk/vol1/fastq/ERR418/ERR418515/ERR418515_2.fastq.gz
C00003200	Derivation	S	S	R	S	R	S	PRJEB5261	SAMEA2340033	ERR418516	ftp.sra.ebi.ac.uk/vol1/fastq/ERR418/ERR418516/ERR418516_1.fastq.gz;ftp.sra.ebi.ac.uk/vol1/fastq/ERR418/ERR418516/ERR418516_2.fastq.gz
C00003201	Derivation	R	R	S	R	R	S	PRJEB5261	SAMEA2340034	ERR418517	ftp.sra.ebi.ac.uk/vol1/fastq/ERR418/ERR418517/ERR418517_1.fastq.gz;ftp.sra.ebi.ac.uk/vol1/fastq/ERR418/ERR418517/ERR418517_2.fastq.gz
C00003202	Derivation	S	S	S	S	S	S	PRJEB5261	SAMEA2340035	ERR418518	ftp.sra.ebi.ac.uk/vol1/fastq/ERR418/ERR418518/ERR418518_1.fastq.gz;ftp.sra.ebi.ac.uk/vol1/fastq/ERR418/ERR418518/ERR418518_2.fastq.gz
C00003203	Derivation	S	S	S	S	R	S	PRJEB5261	SAMEA2340036	ERR418519	ftp.sra.ebi.ac.uk/vol1/fastq/ERR418/ERR418519/ERR418519_1.fastq.gz;ftp.sra.ebi.ac.uk/vol1/fastq/ERR418/ERR418519/ERR418519_2.fastq.gz
C00003204	Derivation	S	S	S	S	R	S	PRJEB5261	SAMEA2340037	ERR418520	ftp.sra.ebi.ac.uk/vol1/fastq/ERR418/ERR418520/ERR418520_1.fastq.gz;ftp.sra.ebi.ac.uk/vol1/fastq/ERR418/ERR418520/ERR418520_2.fastq.gz
C00003205	Derivation	S	R	S	S	S	S	PRJEB5261	SAMEA2340038	ERR418521	ftp.sra.ebi.ac.uk/vol1/fastq/ERR418/ERR418521/ERR418521_1.fastq.gz;ftp.sra.ebi.ac.uk/vol1/fastq/ERR418/ERR418521/ERR418521_2.fastq.gz
C00003206	Derivation	S	S	S	S	R	S	PRJEB5261	SAMEA2340039	ERR418522	ftp.sra.ebi.ac.uk/vol1/fastq/ERR418/ERR418522/ERR418522_1.fastq.gz;ftp.sra.ebi.ac.uk/vol1/fastq/ERR418/ERR418522/ERR418522_2.fastq.gz
C00003207	Derivation	S	S	R	S	R	S	PRJEB5261	SAMEA2340040	ERR418523	ftp.sra.ebi.ac.uk/vol1/fastq/ERR418/ERR418523/ERR418523_1.fastq.gz;ftp.sra.ebi.ac.uk/vol1/fastq/ERR418/ERR418523/ERR418523_2.fastq.gz
C00003208	Derivation	R	S	R	R	R	R	PRJEB5261	SAMEA2340041	ERR418524	ftp.sra.ebi.ac.uk/vol1/fastq/ERR418/ERR418524/ERR418524_1.fastq.gz;ftp.sra.ebi.ac.uk/vol1/fastq/ERR418/ERR418524/ERR418524_2.fastq.gz
C00003209	Derivation	S	S	R	S	S	S	PRJEB5261	SAMEA2340042	ERR418525	ftp.sra.ebi.ac.uk/vol1/fastq/ERR418/ERR418525/ERR418525_1.fastq.gz;ftp.sra.ebi.ac.uk/vol1/fastq/ERR418/ERR418525/ERR418525_2.fastq.gz
C00003210	Derivation	S	S	S	S	R	S	PRJEB5261	SAMEA2340043	ERR418526	ftp.sra.ebi.ac.uk/vol1/fastq/ERR418/ERR418526/ERR418526_1.fastq.gz;ftp.sra.ebi.ac.uk/vol1/fastq/ERR418/ERR418526/ERR418526_2.fastq.gz
C00003211	Derivation	S	S	S	S	S	S	PRJEB5261	SAMEA2340044	ERR418527	ftp.sra.ebi.ac.uk/vol1/fastq/ERR418/ERR418527/ERR418527_1.fastq.gz;ftp.sra.ebi.ac.uk/vol1/fastq/ERR418/ERR418527/ERR418527_2.fastq.gz
C00003212	Derivation	S	S	S	S	S	S	PRJEB5261	SAMEA2340045	ERR418528	ftp.sra.ebi.ac.uk/vol1/fastq/ERR418/ERR418528/ERR418528_1.fastq.gz;ftp.sra.ebi.ac.uk/vol1/fastq/ERR418/ERR418528/ERR418528_2.fastq.gz
C00003213	Derivation	S	S	S	S	R	S	PRJEB5261	SAMEA2340046	ERR418529	ftp.sra.ebi.ac.uk/vol1/fastq/ERR418/ERR418529/ERR418529_1.fastq.gz;ftp.sra.ebi.ac.uk/vol1/fastq/ERR418/ERR418529/ERR418529_2.fastq.gz
C00003215	Derivation	S	S	R	S	R	S	PRJEB5261	SAMEA2340047	ERR418530	ftp.sra.ebi.ac.uk/vol1/fastq/ERR418/ERR418530/ERR418530_1.fastq.gz;ftp.sra.ebi.ac.uk/vol1/fastq/ERR418/ERR418530/ERR418530_2.fastq.gz
C00003216	Derivation	S	R	S	S	R	S	PRJEB5261	SAMEA2340048	ERR418531	ftp.sra.ebi.ac.uk/vol1/fastq/ERR418/ERR418531/ERR418531_1.fastq.gz;ftp.sra.ebi.ac.uk/vol1/fastq/ERR418/ERR418531/ERR418531_2.fastq.gz
C00003217	Derivation	S	R	S	S	S	S	PRJEB5261	SAMEA2340049	ERR418532	ftp.sra.ebi.ac.uk/vol1/fastq/ERR418/ERR418532/ERR418532_1.fastq.gz;ftp.sra.ebi.ac.uk/vol1/fastq/ERR418/ERR418532/ERR418532_2.fastq.gz
C00003218	Derivation	R	S	S	R	R	S	PRJEB5261	SAMEA2340050	ERR418533	ftp.sra.ebi.ac.uk/vol1/fastq/ERR418/ERR418533/ERR418533_1.fastq.gz;ftp.sra.ebi.ac.uk/vol1/fastq/ERR418/ERR418533/ERR418533_2.fastq.gz
C00003219	Derivation	S	S	S	S	R	S	PRJEB5261	SAMEA2340051	ERR418534	ftp.sra.ebi.ac.uk/vol1/fastq/ERR418/ERR418534/ERR418534_1.fastq.gz;ftp.sra.ebi.ac.uk/vol1/fastq/ERR418/ERR418534/ERR418534_2.fastq.gz
C00003220	Derivation	S	S	S	S	R	S	PRJEB5261	SAMEA2340052	ERR418535	ftp.sra.ebi.ac.uk/vol1/fastq/ERR418/ERR418535/ERR418535_1.fastq.gz;ftp.sra.ebi.ac.uk/vol1/fastq/ERR418/ERR418535/ERR418535_2.fastq.gz
C00003221	Derivation	R	S	S	S	R	S	PRJEB5261	SAMEA2340053	ERR418536	ftp.sra.ebi.ac.uk/vol1/fastq/ERR418/ERR418536/ERR418536_1.fastq.gz;ftp.sra.ebi.ac.uk/vol1/fastq/ERR418/ERR418536/ERR418536_2.fastq.gz
C00003222	Derivation	S	S	S	S	R	S	PRJEB5261	SAMEA2340054	ERR418537	ftp.sra.ebi.ac.uk/vol1/fastq/ERR418/ERR418537/ERR418537_1.fastq.gz;ftp.sra.ebi.ac.uk/vol1/fastq/ERR418/ERR418537/ERR418537_2.fastq.gz
C00003223	Derivation	R	S	S	R	R	S	PRJEB5261	SAMEA2340055	ERR418538	ftp.sra.ebi.ac.uk/vol1/fastq/ERR418/ERR418538/ERR418538_1.fastq.gz;ftp.sra.ebi.ac.uk/vol1/fastq/ERR418/ERR418538/ERR418538_2.fastq.gz
C00003224	Derivation	S	S	S	S	R	R	PRJEB5261	SAMEA2340056	ERR418539	ftp.sra.ebi.ac.uk/vol1/fastq/ERR418/ERR418539/ERR418539_1.fastq.gz;ftp.sra.ebi.ac.uk/vol1/fastq/ERR418/ERR418539/ERR418539_2.fastq.gz
C00003225	Derivation	S	S	S	S	R	S	PRJEB5261	SAMEA2340057	ERR418540	ftp.sra.ebi.ac.uk/vol1/fastq/ERR418/ERR418540/ERR418540_1.fastq.gz;ftp.sra.ebi.ac.uk/vol1/fastq/ERR418/ERR418540/ERR418540_2.fastq.gz
C00003226	Derivation	S	S	S	S	R	S	PRJEB5261	SAMEA2340058	ERR418541	ftp.sra.ebi.ac.uk/vol1/fastq/ERR418/ERR418541/ERR418541_1.fastq.gz;ftp.sra.ebi.ac.uk/vol1/fastq/ERR418/ERR418541/ERR418541_2.fastq.gz
C00003227	Derivation	S	R	S	S	R	S	PRJEB5261	SAMEA2340059	ERR418542	ftp.sra.ebi.ac.uk/vol1/fastq/ERR418/ERR418542/ERR418542_1.fastq.gz;ftp.sra.ebi.ac.uk/vol1/fastq/ERR418/ERR418542/ERR418542_2.fastq.gz
C00003228	Derivation	S	S	S	S	R	S	PRJEB5261	SAMEA2340060	ERR418543	ftp.sra.ebi.ac.uk/vol1/fastq/ERR418/ERR418543/ERR418543_1.fastq.gz;ftp.sra.ebi.ac.uk/vol1/fastq/ERR418/ERR418543/ERR418543_2.fastq.gz
C00003229	Derivation	S	S	S	S	R	R	PRJEB5261	SAMEA2340061	ERR418544	ftp.sra.ebi.ac.uk/vol1/fastq/ERR418/ERR418544/ERR418544_1.fastq.gz;ftp.sra.ebi.ac.uk/vol1/fastq/ERR418/ERR418544/ERR418544_2.fastq.gz
C00003231	Derivation	S	S	S	S	R	S	PRJEB5261	SAMEA2340062	ERR418545	ftp.sra.ebi.ac.uk/vol1/fastq/ERR418/ERR418545/ERR418545_1.fastq.gz;ftp.sra.ebi.ac.uk/vol1/fastq/ERR418/ERR418545/ERR418545_2.fastq.gz
C00003232	Derivation	S	S	R	S	R	S	PRJEB5261	SAMEA2340063	ERR418546	ftp.sra.ebi.ac.uk/vol1/fastq/ERR418/ERR418546/ERR418546_1.fastq.gz;ftp.sra.ebi.ac.uk/vol1/fastq/ERR418/ERR418546/ERR418546_2.fastq.gz
C00003233	Derivation	S	S	R	S	R	S	PRJEB5261	SAMEA2340064	ERR418547	ftp.sra.ebi.ac.uk/vol1/fastq/ERR418/ERR418547/ERR418547_1.fastq.gz;ftp.sra.ebi.ac.uk/vol1/fastq/ERR418/ERR418547/ERR418547_2.fastq.gz
C00003235	Derivation	R	S	S	R	R	S	PRJEB5261	SAMEA2340065	ERR418548	ftp.sra.ebi.ac.uk/vol1/fastq/ERR418/ERR418548/ERR418548_1.fastq.gz;ftp.sra.ebi.ac.uk/vol1/fastq/ERR418/ERR418548/ERR418548_2.fastq.gz
C00003236	Derivation	S	S	S	S	R	S	PRJEB5261	SAMEA2340066	ERR418549	ftp.sra.ebi.ac.uk/vol1/fastq/ERR418/ERR418549/ERR418549_1.fastq.gz;ftp.sra.ebi.ac.uk/vol1/fastq/ERR418/ERR418549/ERR418549_2.fastq.gz
C00003237	Derivation	S	S	S	S	R	S	PRJEB5261	SAMEA2340067	ERR418550	ftp.sra.ebi.ac.uk/vol1/fastq/ERR418/ERR418550/ERR418550_1.fastq.gz;ftp.sra.ebi.ac.uk/vol1/fastq/ERR418/ERR418550/ERR418550_2.fastq.gz
C00003238	Derivation	S	S	S	S	R	S	PRJEB5261	SAMEA2340068	ERR418551	ftp.sra.ebi.ac.uk/vol1/fastq/ERR418/ERR418551/ERR418551_1.fastq.gz;ftp.sra.ebi.ac.uk/vol1/fastq/ERR418/ERR418551/ERR418551_2.fastq.gz
C00003239	Derivation	S	S	S	S	R	S	PRJEB5261	SAMEA2340069	ERR418552	ftp.sra.ebi.ac.uk/vol1/fastq/ERR418/ERR418552/ERR418552_1.fastq.gz;ftp.sra.ebi.ac.uk/vol1/fastq/ERR418/ERR418552/ERR418552_2.fastq.gz
C00003240	Derivation	S	S	S	S	S	S	PRJEB5261	SAMEA2340070	ERR418553	ftp.sra.ebi.ac.uk/vol1/fastq/ERR418/ERR418553/ERR418553_1.fastq.gz;ftp.sra.ebi.ac.uk/vol1/fastq/ERR418/ERR418553/ERR418553_2.fastq.gz
C00003241	Derivation	S	S	S	S	R	S	PRJEB5261	SAMEA2340071	ERR418554	ftp.sra.ebi.ac.uk/vol1/fastq/ERR418/ERR418554/ERR418554_1.fastq.gz;ftp.sra.ebi.ac.uk/vol1/fastq/ERR418/ERR418554/ERR418554_2.fastq.gz
C00003242	Derivation	R	R	S	S	R	S	PRJEB5261	SAMEA2340072	ERR418555	ftp.sra.ebi.ac.uk/vol1/fastq/ERR418/ERR418555/ERR418555_1.fastq.gz;ftp.sra.ebi.ac.uk/vol1/fastq/ERR418/ERR418555/ERR418555_2.fastq.gz
C00003243	Derivation	S	S	S	S	R	S	PRJEB5261	SAMEA2340073	ERR418556	ftp.sra.ebi.ac.uk/vol1/fastq/ERR418/ERR418556/ERR418556_1.fastq.gz;ftp.sra.ebi.ac.uk/vol1/fastq/ERR418/ERR418556/ERR418556_2.fastq.gz
C00003244	Derivation	S	S	S	S	R	S	PRJEB5261	SAMEA2340074	ERR418557	ftp.sra.ebi.ac.uk/vol1/fastq/ERR418/ERR418557/ERR418557_1.fastq.gz;ftp.sra.ebi.ac.uk/vol1/fastq/ERR418/ERR418557/ERR418557_2.fastq.gz
C00003245	Derivation	S	S	S	S	R	S	PRJEB5261	SAMEA2340075	ERR418558	ftp.sra.ebi.ac.uk/vol1/fastq/ERR418/ERR418558/ERR418558_1.fastq.gz;ftp.sra.ebi.ac.uk/vol1/fastq/ERR418/ERR418558/ERR418558_2.fastq.gz
C00003246	Derivation	S	R	S	S	R	S	PRJEB5261	SAMEA2340076	ERR418559	ftp.sra.ebi.ac.uk/vol1/fastq/ERR418/ERR418559/ERR418559_1.fastq.gz;ftp.sra.ebi.ac.uk/vol1/fastq/ERR418/ERR418559/ERR418559_2.fastq.gz
C00003247	Derivation	R	R	S	S	R	S	PRJEB5261	SAMEA2340077	ERR418560	ftp.sra.ebi.ac.uk/vol1/fastq/ERR418/ERR418560/ERR418560_1.fastq.gz;ftp.sra.ebi.ac.uk/vol1/fastq/ERR418/ERR418560/ERR418560_2.fastq.gz
C00003248	Derivation	S	S	S	S	R	S	PRJEB5261	SAMEA2340078	ERR418561	ftp.sra.ebi.ac.uk/vol1/fastq/ERR418/ERR418561/ERR418561_1.fastq.gz;ftp.sra.ebi.ac.uk/vol1/fastq/ERR418/ERR418561/ERR418561_2.fastq.gz
C00003249	Derivation	S	S	S	S	S	S	PRJEB5261	SAMEA2340079	ERR418562	ftp.sra.ebi.ac.uk/vol1/fastq/ERR418/ERR418562/ERR418562_1.fastq.gz;ftp.sra.ebi.ac.uk/vol1/fastq/ERR418/ERR418562/ERR418562_2.fastq.gz
C00003250	Derivation	R	S	S	R	R	S	PRJEB5261	SAMEA2340080	ERR418563	ftp.sra.ebi.ac.uk/vol1/fastq/ERR418/ERR418563/ERR418563_1.fastq.gz;ftp.sra.ebi.ac.uk/vol1/fastq/ERR418/ERR418563/ERR418563_2.fastq.gz
C00003251	Derivation	S	S	S	S	R	S	PRJEB5261	SAMEA2340081	ERR418564	ftp.sra.ebi.ac.uk/vol1/fastq/ERR418/ERR418564/ERR418564_1.fastq.gz;ftp.sra.ebi.ac.uk/vol1/fastq/ERR418/ERR418564/ERR418564_2.fastq.gz
C00003252	Derivation	S	S	S	S	R	S	PRJEB5261	SAMEA2340082	ERR418565	ftp.sra.ebi.ac.uk/vol1/fastq/ERR418/ERR418565/ERR418565_1.fastq.gz;ftp.sra.ebi.ac.uk/vol1/fastq/ERR418/ERR418565/ERR418565_2.fastq.gz
C00003253	Derivation	S	S	S	S	R	S	PRJEB5261	SAMEA2340083	ERR418566	ftp.sra.ebi.ac.uk/vol1/fastq/ERR418/ERR418566/ERR418566_1.fastq.gz;ftp.sra.ebi.ac.uk/vol1/fastq/ERR418/ERR418566/ERR418566_2.fastq.gz
C00003254	Derivation	S	S	S	S	R	S	PRJEB5261	SAMEA2340084	ERR418567	ftp.sra.ebi.ac.uk/vol1/fastq/ERR418/ERR418567/ERR418567_1.fastq.gz;ftp.sra.ebi.ac.uk/vol1/fastq/ERR418/ERR418567/ERR418567_2.fastq.gz
C00003255	Derivation	S	S	S	S	R	S	PRJEB5261	SAMEA2340085	ERR418568	ftp.sra.ebi.ac.uk/vol1/fastq/ERR418/ERR418568/ERR418568_1.fastq.gz;ftp.sra.ebi.ac.uk/vol1/fastq/ERR418/ERR418568/ERR418568_2.fastq.gz
C00003256	Derivation	S	S	S	S	R	S	PRJEB5261	SAMEA2340086	ERR418569	ftp.sra.ebi.ac.uk/vol1/fastq/ERR418/ERR418569/ERR418569_1.fastq.gz;ftp.sra.ebi.ac.uk/vol1/fastq/ERR418/ERR418569/ERR418569_2.fastq.gz
C00003257	Derivation	S	S	S	S	R	S	PRJEB5261	SAMEA2340087	ERR418570	ftp.sra.ebi.ac.uk/vol1/fastq/ERR418/ERR418570/ERR418570_1.fastq.gz;ftp.sra.ebi.ac.uk/vol1/fastq/ERR418/ERR418570/ERR418570_2.fastq.gz
C00003258	Derivation	S	S	S	S	R	S	PRJEB5261	SAMEA2340088	ERR418571	ftp.sra.ebi.ac.uk/vol1/fastq/ERR418/ERR418571/ERR418571_1.fastq.gz;ftp.sra.ebi.ac.uk/vol1/fastq/ERR418/ERR418571/ERR418571_2.fastq.gz
C00003259	Derivation	S	S	S	S	S	S	PRJEB5261	SAMEA2340089	ERR418572	ftp.sra.ebi.ac.uk/vol1/fastq/ERR418/ERR418572/ERR418572_1.fastq.gz;ftp.sra.ebi.ac.uk/vol1/fastq/ERR418/ERR418572/ERR418572_2.fastq.gz
C00003260	Derivation	S	S	S	S	R	S	PRJEB5261	SAMEA2340090	ERR418573	ftp.sra.ebi.ac.uk/vol1/fastq/ERR418/ERR418573/ERR418573_1.fastq.gz;ftp.sra.ebi.ac.uk/vol1/fastq/ERR418/ERR418573/ERR418573_2.fastq.gz
C00003261	Derivation	S	S	S	S	R	S	PRJEB5261	SAMEA2340091	ERR418574	ftp.sra.ebi.ac.uk/vol1/fastq/ERR418/ERR418574/ERR418574_1.fastq.gz;ftp.sra.ebi.ac.uk/vol1/fastq/ERR418/ERR418574/ERR418574_2.fastq.gz
C00003262	Derivation	S	R	S	S	R	R	PRJEB5261	SAMEA2340092	ERR418575	ftp.sra.ebi.ac.uk/vol1/fastq/ERR418/ERR418575/ERR418575_1.fastq.gz;ftp.sra.ebi.ac.uk/vol1/fastq/ERR418/ERR418575/ERR418575_2.fastq.gz
C00003263	Derivation	S	S	S	S	R	S	PRJEB5261	SAMEA2340093	ERR418576	ftp.sra.ebi.ac.uk/vol1/fastq/ERR418/ERR418576/ERR418576_1.fastq.gz;ftp.sra.ebi.ac.uk/vol1/fastq/ERR418/ERR418576/ERR418576_2.fastq.gz
C00003264	Derivation	S	S	R	S	R	S	PRJEB5261	SAMEA2340094	ERR418577	ftp.sra.ebi.ac.uk/vol1/fastq/ERR418/ERR418577/ERR418577_1.fastq.gz;ftp.sra.ebi.ac.uk/vol1/fastq/ERR418/ERR418577/ERR418577_2.fastq.gz
C00003265	Derivation	S	S	R	S	R	S	PRJEB5261	SAMEA2340095	ERR418578	ftp.sra.ebi.ac.uk/vol1/fastq/ERR418/ERR418578/ERR418578_1.fastq.gz;ftp.sra.ebi.ac.uk/vol1/fastq/ERR418/ERR418578/ERR418578_2.fastq.gz
C00003266	Derivation	S	S	S	S	S	R	PRJEB5261	SAMEA2340096	ERR418579	ftp.sra.ebi.ac.uk/vol1/fastq/ERR418/ERR418579/ERR418579_1.fastq.gz;ftp.sra.ebi.ac.uk/vol1/fastq/ERR418/ERR418579/ERR418579_2.fastq.gz
C00003267	Derivation	S	S	S	S	R	S	PRJEB5261	SAMEA2340097	ERR418580	ftp.sra.ebi.ac.uk/vol1/fastq/ERR418/ERR418580/ERR418580_1.fastq.gz;ftp.sra.ebi.ac.uk/vol1/fastq/ERR418/ERR418580/ERR418580_2.fastq.gz
C00003268	Derivation	R	S	S	R	R	S	PRJEB5261	SAMEA2340098	ERR418581	ftp.sra.ebi.ac.uk/vol1/fastq/ERR418/ERR418581/ERR418581_1.fastq.gz;ftp.sra.ebi.ac.uk/vol1/fastq/ERR418/ERR418581/ERR418581_2.fastq.gz
C00003269	Derivation	R	S	S	R	R	S	PRJEB5261	SAMEA2340099	ERR418582	ftp.sra.ebi.ac.uk/vol1/fastq/ERR418/ERR418582/ERR418582_1.fastq.gz;ftp.sra.ebi.ac.uk/vol1/fastq/ERR418/ERR418582/ERR418582_2.fastq.gz
C00003270	Derivation	S	S	S	S	S	S	PRJEB5261	SAMEA2340100	ERR418583	ftp.sra.ebi.ac.uk/vol1/fastq/ERR418/ERR418583/ERR418583_1.fastq.gz;ftp.sra.ebi.ac.uk/vol1/fastq/ERR418/ERR418583/ERR418583_2.fastq.gz
C00003271	Derivation	R	R	S	R	R	R	PRJEB5261	SAMEA2340101	ERR418584	ftp.sra.ebi.ac.uk/vol1/fastq/ERR418/ERR418584/ERR418584_1.fastq.gz;ftp.sra.ebi.ac.uk/vol1/fastq/ERR418/ERR418584/ERR418584_2.fastq.gz
C00003272	Derivation	R	S	S	R	R	R	PRJEB5261	SAMEA2340102	ERR418585	ftp.sra.ebi.ac.uk/vol1/fastq/ERR418/ERR418585/ERR418585_1.fastq.gz;ftp.sra.ebi.ac.uk/vol1/fastq/ERR418/ERR418585/ERR418585_2.fastq.gz
C00003274	Derivation	S	S	S	S	S	S	PRJEB5261	SAMEA2340103	ERR418586	ftp.sra.ebi.ac.uk/vol1/fastq/ERR418/ERR418586/ERR418586_1.fastq.gz;ftp.sra.ebi.ac.uk/vol1/fastq/ERR418/ERR418586/ERR418586_2.fastq.gz
C00003275	Derivation	S	S	S	S	R	S	PRJEB5261	SAMEA2340104	ERR418587	ftp.sra.ebi.ac.uk/vol1/fastq/ERR418/ERR418587/ERR418587_1.fastq.gz;ftp.sra.ebi.ac.uk/vol1/fastq/ERR418/ERR418587/ERR418587_2.fastq.gz
C00003276	Derivation	S	S	S	S	R	S	PRJEB5261	SAMEA2340105	ERR418588	ftp.sra.ebi.ac.uk/vol1/fastq/ERR418/ERR418588/ERR418588_1.fastq.gz;ftp.sra.ebi.ac.uk/vol1/fastq/ERR418/ERR418588/ERR418588_2.fastq.gz
C00003277	Derivation	S	S	S	S	R	S	PRJEB5261	SAMEA2340106	ERR418589	ftp.sra.ebi.ac.uk/vol1/fastq/ERR418/ERR418589/ERR418589_1.fastq.gz;ftp.sra.ebi.ac.uk/vol1/fastq/ERR418/ERR418589/ERR418589_2.fastq.gz
C00003278	Derivation	S	S	S	S	R	S	PRJEB5261	SAMEA2340107	ERR418590	ftp.sra.ebi.ac.uk/vol1/fastq/ERR418/ERR418590/ERR418590_1.fastq.gz;ftp.sra.ebi.ac.uk/vol1/fastq/ERR418/ERR418590/ERR418590_2.fastq.gz
C00003279	Derivation	S	S	S	S	R	S	PRJEB5261	SAMEA2340108	ERR418591	ftp.sra.ebi.ac.uk/vol1/fastq/ERR418/ERR418591/ERR418591_1.fastq.gz;ftp.sra.ebi.ac.uk/vol1/fastq/ERR418/ERR418591/ERR418591_2.fastq.gz
C00003280	Derivation	S	S	S	S	R	S	PRJEB5261	SAMEA2340109	ERR418592	ftp.sra.ebi.ac.uk/vol1/fastq/ERR418/ERR418592/ERR418592_1.fastq.gz;ftp.sra.ebi.ac.uk/vol1/fastq/ERR418/ERR418592/ERR418592_2.fastq.gz
C00003281	Derivation	S	S	S	S	R	S	PRJEB5261	SAMEA2340110	ERR418593	ftp.sra.ebi.ac.uk/vol1/fastq/ERR418/ERR418593/ERR418593_1.fastq.gz;ftp.sra.ebi.ac.uk/vol1/fastq/ERR418/ERR418593/ERR418593_2.fastq.gz
C00003282	Derivation	S	S	S	S	S	S	PRJEB5261	SAMEA2340111	ERR418594	ftp.sra.ebi.ac.uk/vol1/fastq/ERR418/ERR418594/ERR418594_1.fastq.gz;ftp.sra.ebi.ac.uk/vol1/fastq/ERR418/ERR418594/ERR418594_2.fastq.gz
C00003283	Derivation	S	S	S	S	R	S	PRJEB5261	SAMEA2340112	ERR418595	ftp.sra.ebi.ac.uk/vol1/fastq/ERR418/ERR418595/ERR418595_1.fastq.gz;ftp.sra.ebi.ac.uk/vol1/fastq/ERR418/ERR418595/ERR418595_2.fastq.gz
C00003284	Derivation	R	R	S	R	R	S	PRJEB5261	SAMEA2340113	ERR418596	ftp.sra.ebi.ac.uk/vol1/fastq/ERR418/ERR418596/ERR418596_1.fastq.gz;ftp.sra.ebi.ac.uk/vol1/fastq/ERR418/ERR418596/ERR418596_2.fastq.gz
C00003285	Derivation	S	S	S	S	S	S	PRJEB5261	SAMEA2340114	ERR418597	ftp.sra.ebi.ac.uk/vol1/fastq/ERR418/ERR418597/ERR418597_1.fastq.gz;ftp.sra.ebi.ac.uk/vol1/fastq/ERR418/ERR418597/ERR418597_2.fastq.gz
C00003286	Derivation	S	S	S	S	R	S	PRJEB5261	SAMEA2340115	ERR418598	ftp.sra.ebi.ac.uk/vol1/fastq/ERR418/ERR418598/ERR418598_1.fastq.gz;ftp.sra.ebi.ac.uk/vol1/fastq/ERR418/ERR418598/ERR418598_2.fastq.gz
C00003287	Derivation	S	S	R	S	R	S	PRJEB5261	SAMEA2340116	ERR418599	ftp.sra.ebi.ac.uk/vol1/fastq/ERR418/ERR418599/ERR418599_1.fastq.gz;ftp.sra.ebi.ac.uk/vol1/fastq/ERR418/ERR418599/ERR418599_2.fastq.gz
C00003288	Derivation	S	S	S	S	S	S	PRJEB5261	SAMEA2340117	ERR418600	ftp.sra.ebi.ac.uk/vol1/fastq/ERR418/ERR418600/ERR418600_1.fastq.gz;ftp.sra.ebi.ac.uk/vol1/fastq/ERR418/ERR418600/ERR418600_2.fastq.gz
C00003289	Derivation	R	R	S	R	R	S	PRJEB5261	SAMEA2340118	ERR418601	ftp.sra.ebi.ac.uk/vol1/fastq/ERR418/ERR418601/ERR418601_1.fastq.gz;ftp.sra.ebi.ac.uk/vol1/fastq/ERR418/ERR418601/ERR418601_2.fastq.gz
C00003290	Derivation	S	S	S	S	R	S	PRJEB5261	SAMEA2340119	ERR418602	ftp.sra.ebi.ac.uk/vol1/fastq/ERR418/ERR418602/ERR418602_1.fastq.gz;ftp.sra.ebi.ac.uk/vol1/fastq/ERR418/ERR418602/ERR418602_2.fastq.gz
C00003291	Derivation	S	S	S	S	R	S	PRJEB5261	SAMEA2340120	ERR418603	ftp.sra.ebi.ac.uk/vol1/fastq/ERR418/ERR418603/ERR418603_1.fastq.gz;ftp.sra.ebi.ac.uk/vol1/fastq/ERR418/ERR418603/ERR418603_2.fastq.gz
C00003292	Derivation	S	S	S	S	R	S	PRJEB5261	SAMEA2340121	ERR418604	ftp.sra.ebi.ac.uk/vol1/fastq/ERR418/ERR418604/ERR418604_1.fastq.gz;ftp.sra.ebi.ac.uk/vol1/fastq/ERR418/ERR418604/ERR418604_2.fastq.gz
C00003294	Derivation	S	S	S	S	R	S	PRJEB5261	SAMEA2340122	ERR418605	ftp.sra.ebi.ac.uk/vol1/fastq/ERR418/ERR418605/ERR418605_1.fastq.gz;ftp.sra.ebi.ac.uk/vol1/fastq/ERR418/ERR418605/ERR418605_2.fastq.gz
C00003295	Derivation	S	S	S	S	R	S	PRJEB5261	SAMEA2340123	ERR418606	ftp.sra.ebi.ac.uk/vol1/fastq/ERR418/ERR418606/ERR418606_1.fastq.gz;ftp.sra.ebi.ac.uk/vol1/fastq/ERR418/ERR418606/ERR418606_2.fastq.gz
C00003296	Derivation	S	R	S	S	S	S	PRJEB5261	SAMEA2340124	ERR418607	ftp.sra.ebi.ac.uk/vol1/fastq/ERR418/ERR418607/ERR418607_1.fastq.gz;ftp.sra.ebi.ac.uk/vol1/fastq/ERR418/ERR418607/ERR418607_2.fastq.gz
C00003298	Derivation	S	S	S	S	R	S	PRJEB5261	SAMEA2340125	ERR418608	ftp.sra.ebi.ac.uk/vol1/fastq/ERR418/ERR418608/ERR418608_1.fastq.gz;ftp.sra.ebi.ac.uk/vol1/fastq/ERR418/ERR418608/ERR418608_2.fastq.gz
C00003299	Derivation	S	S	S	S	R	S	PRJEB5261	SAMEA2340126	ERR418609	ftp.sra.ebi.ac.uk/vol1/fastq/ERR418/ERR418609/ERR418609_1.fastq.gz;ftp.sra.ebi.ac.uk/vol1/fastq/ERR418/ERR418609/ERR418609_2.fastq.gz
C00003301	Derivation	R	S	S	R	R	S	PRJEB5261	SAMEA2340127	ERR418610	ftp.sra.ebi.ac.uk/vol1/fastq/ERR418/ERR418610/ERR418610_1.fastq.gz;ftp.sra.ebi.ac.uk/vol1/fastq/ERR418/ERR418610/ERR418610_2.fastq.gz
C00003302	Derivation	S	S	R	S	R	R	PRJEB5261	SAMEA2340128	ERR418611	ftp.sra.ebi.ac.uk/vol1/fastq/ERR418/ERR418611/ERR418611_1.fastq.gz;ftp.sra.ebi.ac.uk/vol1/fastq/ERR418/ERR418611/ERR418611_2.fastq.gz
C00003303	Derivation	S	S	R	S	R	S	PRJEB5261	SAMEA2340129	ERR418612	ftp.sra.ebi.ac.uk/vol1/fastq/ERR418/ERR418612/ERR418612_1.fastq.gz;ftp.sra.ebi.ac.uk/vol1/fastq/ERR418/ERR418612/ERR418612_2.fastq.gz
C00003304	Derivation	S	S	S	S	R	S	PRJEB5261	SAMEA2340130	ERR418613	ftp.sra.ebi.ac.uk/vol1/fastq/ERR418/ERR418613/ERR418613_1.fastq.gz;ftp.sra.ebi.ac.uk/vol1/fastq/ERR418/ERR418613/ERR418613_2.fastq.gz
C00003305	Derivation	S	S	S	S	R	S	PRJEB5261	SAMEA2340131	ERR418614	ftp.sra.ebi.ac.uk/vol1/fastq/ERR418/ERR418614/ERR418614_1.fastq.gz;ftp.sra.ebi.ac.uk/vol1/fastq/ERR418/ERR418614/ERR418614_2.fastq.gz
C00003306	Derivation	S	S	S	S	R	S	PRJEB5261	SAMEA2340132	ERR418615	ftp.sra.ebi.ac.uk/vol1/fastq/ERR418/ERR418615/ERR418615_1.fastq.gz;ftp.sra.ebi.ac.uk/vol1/fastq/ERR418/ERR418615/ERR418615_2.fastq.gz
C00003307	Derivation	S	S	S	S	R	S	PRJEB5261	SAMEA2340133	ERR418616	ftp.sra.ebi.ac.uk/vol1/fastq/ERR418/ERR418616/ERR418616_1.fastq.gz;ftp.sra.ebi.ac.uk/vol1/fastq/ERR418/ERR418616/ERR418616_2.fastq.gz
C00003308	Derivation	S	S	S	S	S	S	PRJEB5261	SAMEA2340134	ERR418617	ftp.sra.ebi.ac.uk/vol1/fastq/ERR418/ERR418617/ERR418617_1.fastq.gz;ftp.sra.ebi.ac.uk/vol1/fastq/ERR418/ERR418617/ERR418617_2.fastq.gz
C00003309	Derivation	S	S	R	S	R	S	PRJEB5261	SAMEA2340135	ERR418618	ftp.sra.ebi.ac.uk/vol1/fastq/ERR418/ERR418618/ERR418618_1.fastq.gz;ftp.sra.ebi.ac.uk/vol1/fastq/ERR418/ERR418618/ERR418618_2.fastq.gz
C00003310	Derivation	S	S	S	S	R	S	PRJEB5261	SAMEA2340136	ERR418619	ftp.sra.ebi.ac.uk/vol1/fastq/ERR418/ERR418619/ERR418619_1.fastq.gz;ftp.sra.ebi.ac.uk/vol1/fastq/ERR418/ERR418619/ERR418619_2.fastq.gz
C00003311	Derivation	S	S	S	S	R	S	PRJEB5261	SAMEA2340137	ERR418620	ftp.sra.ebi.ac.uk/vol1/fastq/ERR418/ERR418620/ERR418620_1.fastq.gz;ftp.sra.ebi.ac.uk/vol1/fastq/ERR418/ERR418620/ERR418620_2.fastq.gz
C00003312	Derivation	S	S	S	S	R	S	PRJEB5261	SAMEA2340138	ERR418621	ftp.sra.ebi.ac.uk/vol1/fastq/ERR418/ERR418621/ERR418621_1.fastq.gz;ftp.sra.ebi.ac.uk/vol1/fastq/ERR418/ERR418621/ERR418621_2.fastq.gz
C00003313	Derivation	S	S	S	S	S	S	PRJEB5261	SAMEA2340139	ERR418622	ftp.sra.ebi.ac.uk/vol1/fastq/ERR418/ERR418622/ERR418622_1.fastq.gz;ftp.sra.ebi.ac.uk/vol1/fastq/ERR418/ERR418622/ERR418622_2.fastq.gz
C00003314	Derivation	S	S	S	S	R	S	PRJEB5261	SAMEA2340140	ERR418623	ftp.sra.ebi.ac.uk/vol1/fastq/ERR418/ERR418623/ERR418623_1.fastq.gz;ftp.sra.ebi.ac.uk/vol1/fastq/ERR418/ERR418623/ERR418623_2.fastq.gz
C00003315	Derivation	R	S	S	R	R	S	PRJEB5261	SAMEA2340141	ERR418624	ftp.sra.ebi.ac.uk/vol1/fastq/ERR418/ERR418624/ERR418624_1.fastq.gz;ftp.sra.ebi.ac.uk/vol1/fastq/ERR418/ERR418624/ERR418624_2.fastq.gz
C00003316	Derivation	S	S	S	S	R	S	PRJEB5261	SAMEA2340142	ERR418625	ftp.sra.ebi.ac.uk/vol1/fastq/ERR418/ERR418625/ERR418625_1.fastq.gz;ftp.sra.ebi.ac.uk/vol1/fastq/ERR418/ERR418625/ERR418625_2.fastq.gz
C00003317	Derivation	S	S	S	S	R	S	PRJEB5261	SAMEA2340143	ERR418626	ftp.sra.ebi.ac.uk/vol1/fastq/ERR418/ERR418626/ERR418626_1.fastq.gz;ftp.sra.ebi.ac.uk/vol1/fastq/ERR418/ERR418626/ERR418626_2.fastq.gz
C00003318	Derivation	S	S	S	S	R	S	PRJEB5261	SAMEA2340144	ERR418627	ftp.sra.ebi.ac.uk/vol1/fastq/ERR418/ERR418627/ERR418627_1.fastq.gz;ftp.sra.ebi.ac.uk/vol1/fastq/ERR418/ERR418627/ERR418627_2.fastq.gz
C00003319	Derivation	S	S	S	S	R	S	PRJEB5261	SAMEA2340145	ERR418628	ftp.sra.ebi.ac.uk/vol1/fastq/ERR418/ERR418628/ERR418628_1.fastq.gz;ftp.sra.ebi.ac.uk/vol1/fastq/ERR418/ERR418628/ERR418628_2.fastq.gz
C00003320	Derivation	R	S	S	R	R	S	PRJEB5261	SAMEA2340146	ERR418629	ftp.sra.ebi.ac.uk/vol1/fastq/ERR418/ERR418629/ERR418629_1.fastq.gz;ftp.sra.ebi.ac.uk/vol1/fastq/ERR418/ERR418629/ERR418629_2.fastq.gz
C00003321	Derivation	S	S	R	S	R	S	PRJEB5261	SAMEA2340147	ERR418630	ftp.sra.ebi.ac.uk/vol1/fastq/ERR418/ERR418630/ERR418630_1.fastq.gz;ftp.sra.ebi.ac.uk/vol1/fastq/ERR418/ERR418630/ERR418630_2.fastq.gz
C00003322	Derivation	S	S	S	S	R	S	PRJEB5261	SAMEA2340148	ERR418631	ftp.sra.ebi.ac.uk/vol1/fastq/ERR418/ERR418631/ERR418631_1.fastq.gz;ftp.sra.ebi.ac.uk/vol1/fastq/ERR418/ERR418631/ERR418631_2.fastq.gz
C00003323	Derivation	R	R	S	R	R	S	PRJEB5261	SAMEA2340149	ERR418632	ftp.sra.ebi.ac.uk/vol1/fastq/ERR418/ERR418632/ERR418632_1.fastq.gz;ftp.sra.ebi.ac.uk/vol1/fastq/ERR418/ERR418632/ERR418632_2.fastq.gz
C00003324	Derivation	S	S	S	S	R	S	PRJEB5261	SAMEA2340150	ERR418633	ftp.sra.ebi.ac.uk/vol1/fastq/ERR418/ERR418633/ERR418633_1.fastq.gz;ftp.sra.ebi.ac.uk/vol1/fastq/ERR418/ERR418633/ERR418633_2.fastq.gz
C00003325	Derivation	S	S	S	S	S	S	PRJEB5261	SAMEA2340151	ERR418634	ftp.sra.ebi.ac.uk/vol1/fastq/ERR418/ERR418634/ERR418634_1.fastq.gz;ftp.sra.ebi.ac.uk/vol1/fastq/ERR418/ERR418634/ERR418634_2.fastq.gz
C00003328	Derivation	S	S	S	S	S	R	PRJEB5261	SAMEA2340152	ERR418635	ftp.sra.ebi.ac.uk/vol1/fastq/ERR418/ERR418635/ERR418635_1.fastq.gz;ftp.sra.ebi.ac.uk/vol1/fastq/ERR418/ERR418635/ERR418635_2.fastq.gz
C00003329	Derivation	S	S	S	S	S	S	PRJEB5261	SAMEA2340153	ERR418636	ftp.sra.ebi.ac.uk/vol1/fastq/ERR418/ERR418636/ERR418636_1.fastq.gz;ftp.sra.ebi.ac.uk/vol1/fastq/ERR418/ERR418636/ERR418636_2.fastq.gz
C00003330	Derivation	R	S	S	R	R	S	PRJEB5261	SAMEA2340154	ERR418637	ftp.sra.ebi.ac.uk/vol1/fastq/ERR418/ERR418637/ERR418637_1.fastq.gz;ftp.sra.ebi.ac.uk/vol1/fastq/ERR418/ERR418637/ERR418637_2.fastq.gz
C00003332	Derivation	S	S	S	S	S	S	PRJEB5261	SAMEA2340155	ERR418638	ftp.sra.ebi.ac.uk/vol1/fastq/ERR418/ERR418638/ERR418638_1.fastq.gz;ftp.sra.ebi.ac.uk/vol1/fastq/ERR418/ERR418638/ERR418638_2.fastq.gz
C00003333	Derivation	R	R	S	R	R	S	PRJEB5261	SAMEA2340156	ERR418639	ftp.sra.ebi.ac.uk/vol1/fastq/ERR418/ERR418639/ERR418639_1.fastq.gz;ftp.sra.ebi.ac.uk/vol1/fastq/ERR418/ERR418639/ERR418639_2.fastq.gz
C00003334	Derivation	S	S	S	S	S	S	PRJEB5261	SAMEA2340157	ERR418640	ftp.sra.ebi.ac.uk/vol1/fastq/ERR418/ERR418640/ERR418640_1.fastq.gz;ftp.sra.ebi.ac.uk/vol1/fastq/ERR418/ERR418640/ERR418640_2.fastq.gz
C00003335	Derivation	S	S	S	S	R	S	PRJEB5261	SAMEA2340158	ERR418641	ftp.sra.ebi.ac.uk/vol1/fastq/ERR418/ERR418641/ERR418641_1.fastq.gz;ftp.sra.ebi.ac.uk/vol1/fastq/ERR418/ERR418641/ERR418641_2.fastq.gz
C00003336	Derivation	S	S	S	S	R	S	PRJEB5261	SAMEA2340159	ERR418642	ftp.sra.ebi.ac.uk/vol1/fastq/ERR418/ERR418642/ERR418642_1.fastq.gz;ftp.sra.ebi.ac.uk/vol1/fastq/ERR418/ERR418642/ERR418642_2.fastq.gz
C00003337	Derivation	S	S	S	S	R	S	PRJEB5261	SAMEA2340160	ERR418643	ftp.sra.ebi.ac.uk/vol1/fastq/ERR418/ERR418643/ERR418643_1.fastq.gz;ftp.sra.ebi.ac.uk/vol1/fastq/ERR418/ERR418643/ERR418643_2.fastq.gz
C00003338	Derivation	S	S	S	S	S	S	PRJEB5261	SAMEA2340161	ERR418644	ftp.sra.ebi.ac.uk/vol1/fastq/ERR418/ERR418644/ERR418644_1.fastq.gz;ftp.sra.ebi.ac.uk/vol1/fastq/ERR418/ERR418644/ERR418644_2.fastq.gz
C00003339	Derivation	R	S	S	S	R	S	PRJEB5261	SAMEA2340162	ERR418645	ftp.sra.ebi.ac.uk/vol1/fastq/ERR418/ERR418645/ERR418645_1.fastq.gz;ftp.sra.ebi.ac.uk/vol1/fastq/ERR418/ERR418645/ERR418645_2.fastq.gz
C00003340	Derivation	S	S	R	S	R	S	PRJEB5261	SAMEA2340163	ERR418646	ftp.sra.ebi.ac.uk/vol1/fastq/ERR418/ERR418646/ERR418646_1.fastq.gz;ftp.sra.ebi.ac.uk/vol1/fastq/ERR418/ERR418646/ERR418646_2.fastq.gz
C00003341	Derivation	S	S	S	S	S	S	PRJEB5261	SAMEA2340164	ERR418647	ftp.sra.ebi.ac.uk/vol1/fastq/ERR418/ERR418647/ERR418647_1.fastq.gz;ftp.sra.ebi.ac.uk/vol1/fastq/ERR418/ERR418647/ERR418647_2.fastq.gz
C00003343	Derivation	R	S	S	R	R	S	PRJEB5261	SAMEA2340165	ERR418648	ftp.sra.ebi.ac.uk/vol1/fastq/ERR418/ERR418648/ERR418648_1.fastq.gz;ftp.sra.ebi.ac.uk/vol1/fastq/ERR418/ERR418648/ERR418648_2.fastq.gz
C00003344	Derivation	S	S	S	S	S	S	PRJEB5261	SAMEA2340166	ERR418649	ftp.sra.ebi.ac.uk/vol1/fastq/ERR418/ERR418649/ERR418649_1.fastq.gz;ftp.sra.ebi.ac.uk/vol1/fastq/ERR418/ERR418649/ERR418649_2.fastq.gz
C00003345	Derivation	S	S	S	S	R	S	PRJEB5261	SAMEA2340167	ERR418650	ftp.sra.ebi.ac.uk/vol1/fastq/ERR418/ERR418650/ERR418650_1.fastq.gz;ftp.sra.ebi.ac.uk/vol1/fastq/ERR418/ERR418650/ERR418650_2.fastq.gz
C00003346	Derivation	S	S	S	S	R	S	PRJEB5261	SAMEA2340168	ERR418651	ftp.sra.ebi.ac.uk/vol1/fastq/ERR418/ERR418651/ERR418651_1.fastq.gz;ftp.sra.ebi.ac.uk/vol1/fastq/ERR418/ERR418651/ERR418651_2.fastq.gz
C00003347	Derivation	S	S	S	S	R	S	PRJEB5261	SAMEA2340169	ERR418652	ftp.sra.ebi.ac.uk/vol1/fastq/ERR418/ERR418652/ERR418652_1.fastq.gz;ftp.sra.ebi.ac.uk/vol1/fastq/ERR418/ERR418652/ERR418652_2.fastq.gz
C00003348	Derivation	S	S	S	S	R	S	PRJEB5261	SAMEA2340170	ERR418653	ftp.sra.ebi.ac.uk/vol1/fastq/ERR418/ERR418653/ERR418653_1.fastq.gz;ftp.sra.ebi.ac.uk/vol1/fastq/ERR418/ERR418653/ERR418653_2.fastq.gz
C00003349	Derivation	S	R	S	S	R	S	PRJEB5261	SAMEA2340171	ERR418654	ftp.sra.ebi.ac.uk/vol1/fastq/ERR418/ERR418654/ERR418654_1.fastq.gz;ftp.sra.ebi.ac.uk/vol1/fastq/ERR418/ERR418654/ERR418654_2.fastq.gz
C00003350	Derivation	S	S	R	S	R	S	PRJEB5261	SAMEA2340172	ERR418655	ftp.sra.ebi.ac.uk/vol1/fastq/ERR418/ERR418655/ERR418655_1.fastq.gz;ftp.sra.ebi.ac.uk/vol1/fastq/ERR418/ERR418655/ERR418655_2.fastq.gz
C00003351	Derivation	S	S	R	S	R	S	PRJEB5261	SAMEA2340173	ERR418656	ftp.sra.ebi.ac.uk/vol1/fastq/ERR418/ERR418656/ERR418656_1.fastq.gz;ftp.sra.ebi.ac.uk/vol1/fastq/ERR418/ERR418656/ERR418656_2.fastq.gz
C00003352	Derivation	S	S	S	S	R	S	PRJEB5261	SAMEA2340174	ERR418657	ftp.sra.ebi.ac.uk/vol1/fastq/ERR418/ERR418657/ERR418657_1.fastq.gz;ftp.sra.ebi.ac.uk/vol1/fastq/ERR418/ERR418657/ERR418657_2.fastq.gz
C00003353	Derivation	S	S	S	S	S	S	PRJEB5261	SAMEA2340175	ERR418658	ftp.sra.ebi.ac.uk/vol1/fastq/ERR418/ERR418658/ERR418658_1.fastq.gz;ftp.sra.ebi.ac.uk/vol1/fastq/ERR418/ERR418658/ERR418658_2.fastq.gz
C00003354	Derivation	R	R	S	R	R	S	PRJEB5261	SAMEA2340176	ERR418659	ftp.sra.ebi.ac.uk/vol1/fastq/ERR418/ERR418659/ERR418659_1.fastq.gz;ftp.sra.ebi.ac.uk/vol1/fastq/ERR418/ERR418659/ERR418659_2.fastq.gz
C00003355	Derivation	S	S	S	S	R	S	PRJEB5261	SAMEA2340177	ERR418660	ftp.sra.ebi.ac.uk/vol1/fastq/ERR418/ERR418660/ERR418660_1.fastq.gz;ftp.sra.ebi.ac.uk/vol1/fastq/ERR418/ERR418660/ERR418660_2.fastq.gz
C00003356	Derivation	S	S	S	S	R	S	PRJEB5261	SAMEA2340178	ERR418661	ftp.sra.ebi.ac.uk/vol1/fastq/ERR418/ERR418661/ERR418661_1.fastq.gz;ftp.sra.ebi.ac.uk/vol1/fastq/ERR418/ERR418661/ERR418661_2.fastq.gz
C00003357	Derivation	R	R	S	R	R	S	PRJEB5261	SAMEA2340179	ERR418662	ftp.sra.ebi.ac.uk/vol1/fastq/ERR418/ERR418662/ERR418662_1.fastq.gz;ftp.sra.ebi.ac.uk/vol1/fastq/ERR418/ERR418662/ERR418662_2.fastq.gz
C00003358	Derivation	S	S	S	S	R	R	PRJEB5261	SAMEA2340180	ERR418663	ftp.sra.ebi.ac.uk/vol1/fastq/ERR418/ERR418663/ERR418663_1.fastq.gz;ftp.sra.ebi.ac.uk/vol1/fastq/ERR418/ERR418663/ERR418663_2.fastq.gz
C00003359	Derivation	S	S	R	S	R	R	PRJEB5261	SAMEA2340181	ERR418664	ftp.sra.ebi.ac.uk/vol1/fastq/ERR418/ERR418664/ERR418664_1.fastq.gz;ftp.sra.ebi.ac.uk/vol1/fastq/ERR418/ERR418664/ERR418664_2.fastq.gz
C00003360	Derivation	R	R	S	R	R	S	PRJEB5261	SAMEA2340182	ERR418665	ftp.sra.ebi.ac.uk/vol1/fastq/ERR418/ERR418665/ERR418665_1.fastq.gz;ftp.sra.ebi.ac.uk/vol1/fastq/ERR418/ERR418665/ERR418665_2.fastq.gz
C00003361	Derivation	S	S	S	S	R	S	PRJEB5261	SAMEA2340183	ERR418666	ftp.sra.ebi.ac.uk/vol1/fastq/ERR418/ERR418666/ERR418666_1.fastq.gz;ftp.sra.ebi.ac.uk/vol1/fastq/ERR418/ERR418666/ERR418666_2.fastq.gz
C00003362	Derivation	S	S	S	S	R	S	PRJEB5261	SAMEA2340184	ERR418667	ftp.sra.ebi.ac.uk/vol1/fastq/ERR418/ERR418667/ERR418667_1.fastq.gz;ftp.sra.ebi.ac.uk/vol1/fastq/ERR418/ERR418667/ERR418667_2.fastq.gz
C00003363	Derivation	S	S	S	S	R	R	PRJEB5261	SAMEA2340185	ERR418668	ftp.sra.ebi.ac.uk/vol1/fastq/ERR418/ERR418668/ERR418668_1.fastq.gz;ftp.sra.ebi.ac.uk/vol1/fastq/ERR418/ERR418668/ERR418668_2.fastq.gz
C00003364	Derivation	S	S	S	S	R	S	PRJEB5261	SAMEA2340186	ERR418669	ftp.sra.ebi.ac.uk/vol1/fastq/ERR418/ERR418669/ERR418669_1.fastq.gz;ftp.sra.ebi.ac.uk/vol1/fastq/ERR418/ERR418669/ERR418669_2.fastq.gz
C00003365	Derivation	S	S	S	S	R	S	PRJEB5261	SAMEA2340187	ERR418670	ftp.sra.ebi.ac.uk/vol1/fastq/ERR418/ERR418670/ERR418670_1.fastq.gz;ftp.sra.ebi.ac.uk/vol1/fastq/ERR418/ERR418670/ERR418670_2.fastq.gz
C00003366	Derivation	S	S	S	S	R	S	PRJEB5261	SAMEA2340188	ERR418671	ftp.sra.ebi.ac.uk/vol1/fastq/ERR418/ERR418671/ERR418671_1.fastq.gz;ftp.sra.ebi.ac.uk/vol1/fastq/ERR418/ERR418671/ERR418671_2.fastq.gz
C00003367	Derivation	S	S	S	S	S	S	PRJEB5261	SAMEA2340189	ERR418672	ftp.sra.ebi.ac.uk/vol1/fastq/ERR418/ERR418672/ERR418672_1.fastq.gz;ftp.sra.ebi.ac.uk/vol1/fastq/ERR418/ERR418672/ERR418672_2.fastq.gz
C00003368	Derivation	S	S	S	S	S	S	PRJEB5261	SAMEA2340190	ERR418673	ftp.sra.ebi.ac.uk/vol1/fastq/ERR418/ERR418673/ERR418673_1.fastq.gz;ftp.sra.ebi.ac.uk/vol1/fastq/ERR418/ERR418673/ERR418673_2.fastq.gz
C00003369	Derivation	S	S	S	S	R	S	PRJEB5261	SAMEA2340191	ERR418674	ftp.sra.ebi.ac.uk/vol1/fastq/ERR418/ERR418674/ERR418674_1.fastq.gz;ftp.sra.ebi.ac.uk/vol1/fastq/ERR418/ERR418674/ERR418674_2.fastq.gz
C00003370	Derivation	S	S	S	S	R	S	PRJEB5261	SAMEA2340192	ERR418675	ftp.sra.ebi.ac.uk/vol1/fastq/ERR418/ERR418675/ERR418675_1.fastq.gz;ftp.sra.ebi.ac.uk/vol1/fastq/ERR418/ERR418675/ERR418675_2.fastq.gz
C00003371	Derivation	R	S	S	R	R	S	PRJEB5261	SAMEA2340193	ERR418676	ftp.sra.ebi.ac.uk/vol1/fastq/ERR418/ERR418676/ERR418676_1.fastq.gz;ftp.sra.ebi.ac.uk/vol1/fastq/ERR418/ERR418676/ERR418676_2.fastq.gz
C00003372	Derivation	S	S	S	S	S	S	PRJEB5261	SAMEA2340194	ERR418677	ftp.sra.ebi.ac.uk/vol1/fastq/ERR418/ERR418677/ERR418677_1.fastq.gz;ftp.sra.ebi.ac.uk/vol1/fastq/ERR418/ERR418677/ERR418677_2.fastq.gz
C00003373	Derivation	S	S	S	S	R	S	PRJEB5261	SAMEA2340195	ERR418678	ftp.sra.ebi.ac.uk/vol1/fastq/ERR418/ERR418678/ERR418678_1.fastq.gz;ftp.sra.ebi.ac.uk/vol1/fastq/ERR418/ERR418678/ERR418678_2.fastq.gz
C00003374	Derivation	S	S	S	S	R	S	PRJEB5261	SAMEA2340196	ERR418679	ftp.sra.ebi.ac.uk/vol1/fastq/ERR418/ERR418679/ERR418679_1.fastq.gz;ftp.sra.ebi.ac.uk/vol1/fastq/ERR418/ERR418679/ERR418679_2.fastq.gz
C00003375	Derivation	S	S	S	S	R	S	PRJEB5261	SAMEA2340197	ERR418680	ftp.sra.ebi.ac.uk/vol1/fastq/ERR418/ERR418680/ERR418680_1.fastq.gz;ftp.sra.ebi.ac.uk/vol1/fastq/ERR418/ERR418680/ERR418680_2.fastq.gz
C00003376	Derivation	S	S	S	S	S	S	PRJEB5261	SAMEA2340198	ERR418681	ftp.sra.ebi.ac.uk/vol1/fastq/ERR418/ERR418681/ERR418681_1.fastq.gz;ftp.sra.ebi.ac.uk/vol1/fastq/ERR418/ERR418681/ERR418681_2.fastq.gz
C00003377	Derivation	S	S	S	S	R	S	PRJEB5261	SAMEA2340199	ERR418682	ftp.sra.ebi.ac.uk/vol1/fastq/ERR418/ERR418682/ERR418682_1.fastq.gz;ftp.sra.ebi.ac.uk/vol1/fastq/ERR418/ERR418682/ERR418682_2.fastq.gz
C00003378	Derivation	S	S	S	S	R	S	PRJEB5261	SAMEA2340200	ERR418683	ftp.sra.ebi.ac.uk/vol1/fastq/ERR418/ERR418683/ERR418683_1.fastq.gz;ftp.sra.ebi.ac.uk/vol1/fastq/ERR418/ERR418683/ERR418683_2.fastq.gz
C00003379	Derivation	R	S	S	R	R	S	PRJEB5261	SAMEA2340201	ERR418684	ftp.sra.ebi.ac.uk/vol1/fastq/ERR418/ERR418684/ERR418684_1.fastq.gz;ftp.sra.ebi.ac.uk/vol1/fastq/ERR418/ERR418684/ERR418684_2.fastq.gz
C00003380	Derivation	S	S	S	S	R	S	PRJEB5261	SAMEA2340202	ERR418685	ftp.sra.ebi.ac.uk/vol1/fastq/ERR418/ERR418685/ERR418685_1.fastq.gz;ftp.sra.ebi.ac.uk/vol1/fastq/ERR418/ERR418685/ERR418685_2.fastq.gz
C00003381	Derivation	R	S	S	R	R	S	PRJEB5261	SAMEA2340203	ERR418686	ftp.sra.ebi.ac.uk/vol1/fastq/ERR418/ERR418686/ERR418686_1.fastq.gz;ftp.sra.ebi.ac.uk/vol1/fastq/ERR418/ERR418686/ERR418686_2.fastq.gz
C00003382	Derivation	R	R	S	R	R	S	PRJEB5261	SAMEA2340204	ERR418687	ftp.sra.ebi.ac.uk/vol1/fastq/ERR418/ERR418687/ERR418687_1.fastq.gz;ftp.sra.ebi.ac.uk/vol1/fastq/ERR418/ERR418687/ERR418687_2.fastq.gz
C00003383	Derivation	S	S	S	S	R	S	PRJEB5261	SAMEA2340205	ERR418688	ftp.sra.ebi.ac.uk/vol1/fastq/ERR418/ERR418688/ERR418688_1.fastq.gz;ftp.sra.ebi.ac.uk/vol1/fastq/ERR418/ERR418688/ERR418688_2.fastq.gz
C00003384	Derivation	S	S	S	S	R	S	PRJEB5261	SAMEA2340206	ERR418689	ftp.sra.ebi.ac.uk/vol1/fastq/ERR418/ERR418689/ERR418689_1.fastq.gz;ftp.sra.ebi.ac.uk/vol1/fastq/ERR418/ERR418689/ERR418689_2.fastq.gz
C00003385	Derivation	S	S	S	S	S	S	PRJEB5261	SAMEA2340207	ERR418690	ftp.sra.ebi.ac.uk/vol1/fastq/ERR418/ERR418690/ERR418690_1.fastq.gz;ftp.sra.ebi.ac.uk/vol1/fastq/ERR418/ERR418690/ERR418690_2.fastq.gz
C00003386	Derivation	S	R	S	R	R	S	PRJEB5261	SAMEA2340208	ERR418691	ftp.sra.ebi.ac.uk/vol1/fastq/ERR418/ERR418691/ERR418691_1.fastq.gz;ftp.sra.ebi.ac.uk/vol1/fastq/ERR418/ERR418691/ERR418691_2.fastq.gz
C00003387	Derivation	S	S	S	S	R	S	PRJEB5261	SAMEA2340209	ERR418692	ftp.sra.ebi.ac.uk/vol1/fastq/ERR418/ERR418692/ERR418692_1.fastq.gz;ftp.sra.ebi.ac.uk/vol1/fastq/ERR418/ERR418692/ERR418692_2.fastq.gz
C00003388	Derivation	S	S	R	S	R	S	PRJEB5261	SAMEA2340210	ERR418693	ftp.sra.ebi.ac.uk/vol1/fastq/ERR418/ERR418693/ERR418693_1.fastq.gz;ftp.sra.ebi.ac.uk/vol1/fastq/ERR418/ERR418693/ERR418693_2.fastq.gz
C00003389	Derivation	S	S	S	S	R	S	PRJEB5261	SAMEA2340211	ERR418694	ftp.sra.ebi.ac.uk/vol1/fastq/ERR418/ERR418694/ERR418694_1.fastq.gz;ftp.sra.ebi.ac.uk/vol1/fastq/ERR418/ERR418694/ERR418694_2.fastq.gz
C00003390	Derivation	S	S	S	S	R	S	PRJEB5261	SAMEA2340212	ERR418695	ftp.sra.ebi.ac.uk/vol1/fastq/ERR418/ERR418695/ERR418695_1.fastq.gz;ftp.sra.ebi.ac.uk/vol1/fastq/ERR418/ERR418695/ERR418695_2.fastq.gz
C00003391	Derivation	S	S	S	S	R	S	PRJEB5261	SAMEA2340213	ERR418696	ftp.sra.ebi.ac.uk/vol1/fastq/ERR418/ERR418696/ERR418696_1.fastq.gz;ftp.sra.ebi.ac.uk/vol1/fastq/ERR418/ERR418696/ERR418696_2.fastq.gz
C00003392	Derivation	S	S	S	S	R	S	PRJEB5261	SAMEA2340214	ERR418697	ftp.sra.ebi.ac.uk/vol1/fastq/ERR418/ERR418697/ERR418697_1.fastq.gz;ftp.sra.ebi.ac.uk/vol1/fastq/ERR418/ERR418697/ERR418697_2.fastq.gz
C00003393	Derivation	R	S	S	R	R	S	PRJEB5261	SAMEA2340215	ERR418698	ftp.sra.ebi.ac.uk/vol1/fastq/ERR418/ERR418698/ERR418698_1.fastq.gz;ftp.sra.ebi.ac.uk/vol1/fastq/ERR418/ERR418698/ERR418698_2.fastq.gz
C00003394	Derivation	S	S	S	S	R	S	PRJEB5261	SAMEA2340216	ERR418699	ftp.sra.ebi.ac.uk/vol1/fastq/ERR418/ERR418699/ERR418699_1.fastq.gz;ftp.sra.ebi.ac.uk/vol1/fastq/ERR418/ERR418699/ERR418699_2.fastq.gz
C00003395	Derivation	S	R	S	R	R	S	PRJEB5261	SAMEA2340217	ERR418700	ftp.sra.ebi.ac.uk/vol1/fastq/ERR418/ERR418700/ERR418700_1.fastq.gz;ftp.sra.ebi.ac.uk/vol1/fastq/ERR418/ERR418700/ERR418700_2.fastq.gz
C00003396	Derivation	S	S	S	S	R	S	PRJEB5261	SAMEA2340218	ERR418701	ftp.sra.ebi.ac.uk/vol1/fastq/ERR418/ERR418701/ERR418701_1.fastq.gz;ftp.sra.ebi.ac.uk/vol1/fastq/ERR418/ERR418701/ERR418701_2.fastq.gz
C00003397	Derivation	S	S	R	S	R	S	PRJEB5261	SAMEA2340219	ERR418702	ftp.sra.ebi.ac.uk/vol1/fastq/ERR418/ERR418702/ERR418702_1.fastq.gz;ftp.sra.ebi.ac.uk/vol1/fastq/ERR418/ERR418702/ERR418702_2.fastq.gz
C00003398	Derivation	S	S	S	S	S	S	PRJEB5261	SAMEA2340220	ERR418703	ftp.sra.ebi.ac.uk/vol1/fastq/ERR418/ERR418703/ERR418703_1.fastq.gz;ftp.sra.ebi.ac.uk/vol1/fastq/ERR418/ERR418703/ERR418703_2.fastq.gz
C00003399	Derivation	S	S	S	S	R	S	PRJEB5261	SAMEA2340221	ERR418704	ftp.sra.ebi.ac.uk/vol1/fastq/ERR418/ERR418704/ERR418704_1.fastq.gz;ftp.sra.ebi.ac.uk/vol1/fastq/ERR418/ERR418704/ERR418704_2.fastq.gz
C00003400	Derivation	S	S	S	S	S	S	PRJEB5261	SAMEA2340222	ERR418705	ftp.sra.ebi.ac.uk/vol1/fastq/ERR418/ERR418705/ERR418705_1.fastq.gz;ftp.sra.ebi.ac.uk/vol1/fastq/ERR418/ERR418705/ERR418705_2.fastq.gz
C00003402	Derivation	S	S	S	S	R	S	PRJEB5261	SAMEA2340223	ERR418706	ftp.sra.ebi.ac.uk/vol1/fastq/ERR418/ERR418706/ERR418706_1.fastq.gz;ftp.sra.ebi.ac.uk/vol1/fastq/ERR418/ERR418706/ERR418706_2.fastq.gz
C00003403	Derivation	S	S	S	S	R	S	PRJEB5261	SAMEA2340224	ERR418707	ftp.sra.ebi.ac.uk/vol1/fastq/ERR418/ERR418707/ERR418707_1.fastq.gz;ftp.sra.ebi.ac.uk/vol1/fastq/ERR418/ERR418707/ERR418707_2.fastq.gz
C00003404	Derivation	S	S	S	S	R	S	PRJEB5261	SAMEA2340225	ERR418708	ftp.sra.ebi.ac.uk/vol1/fastq/ERR418/ERR418708/ERR418708_1.fastq.gz;ftp.sra.ebi.ac.uk/vol1/fastq/ERR418/ERR418708/ERR418708_2.fastq.gz
C00003405	Derivation	R	S	S	R	R	S	PRJEB5261	SAMEA2340226	ERR418709	ftp.sra.ebi.ac.uk/vol1/fastq/ERR418/ERR418709/ERR418709_1.fastq.gz;ftp.sra.ebi.ac.uk/vol1/fastq/ERR418/ERR418709/ERR418709_2.fastq.gz
C00003406	Derivation	R	R	S	R	R	S	PRJEB5261	SAMEA2340227	ERR418710	ftp.sra.ebi.ac.uk/vol1/fastq/ERR418/ERR418710/ERR418710_1.fastq.gz;ftp.sra.ebi.ac.uk/vol1/fastq/ERR418/ERR418710/ERR418710_2.fastq.gz
C00003407	Derivation	R	S	S	R	R	S	PRJEB5261	SAMEA2340228	ERR418711	ftp.sra.ebi.ac.uk/vol1/fastq/ERR418/ERR418711/ERR418711_1.fastq.gz;ftp.sra.ebi.ac.uk/vol1/fastq/ERR418/ERR418711/ERR418711_2.fastq.gz
C00003408	Derivation	S	S	S	S	R	S	PRJEB5261	SAMEA2340229	ERR418712	ftp.sra.ebi.ac.uk/vol1/fastq/ERR418/ERR418712/ERR418712_1.fastq.gz;ftp.sra.ebi.ac.uk/vol1/fastq/ERR418/ERR418712/ERR418712_2.fastq.gz
C00003409	Derivation	S	S	S	S	S	S	PRJEB5261	SAMEA2340230	ERR418713	ftp.sra.ebi.ac.uk/vol1/fastq/ERR418/ERR418713/ERR418713_1.fastq.gz;ftp.sra.ebi.ac.uk/vol1/fastq/ERR418/ERR418713/ERR418713_2.fastq.gz
C00003410	Derivation	R	S	S	R	R	S	PRJEB5261	SAMEA2340231	ERR418714	ftp.sra.ebi.ac.uk/vol1/fastq/ERR418/ERR418714/ERR418714_1.fastq.gz;ftp.sra.ebi.ac.uk/vol1/fastq/ERR418/ERR418714/ERR418714_2.fastq.gz
C00003411	Derivation	R	R	S	R	R	S	PRJEB5261	SAMEA2340232	ERR418715	ftp.sra.ebi.ac.uk/vol1/fastq/ERR418/ERR418715/ERR418715_1.fastq.gz;ftp.sra.ebi.ac.uk/vol1/fastq/ERR418/ERR418715/ERR418715_2.fastq.gz
C00003412	Derivation	S	S	S	S	R	S	PRJEB5261	SAMEA2340233	ERR418716	ftp.sra.ebi.ac.uk/vol1/fastq/ERR418/ERR418716/ERR418716_1.fastq.gz;ftp.sra.ebi.ac.uk/vol1/fastq/ERR418/ERR418716/ERR418716_2.fastq.gz
C00003413	Derivation	R	S	S	S	R	S	PRJEB5261	SAMEA2340234	ERR418717	ftp.sra.ebi.ac.uk/vol1/fastq/ERR418/ERR418717/ERR418717_1.fastq.gz;ftp.sra.ebi.ac.uk/vol1/fastq/ERR418/ERR418717/ERR418717_2.fastq.gz
C00003414	Derivation	R	R	S	S	R	S	PRJEB5261	SAMEA2340235	ERR418718	ftp.sra.ebi.ac.uk/vol1/fastq/ERR418/ERR418718/ERR418718_1.fastq.gz;ftp.sra.ebi.ac.uk/vol1/fastq/ERR418/ERR418718/ERR418718_2.fastq.gz
C00003415	Derivation	S	S	S	S	R	S	PRJEB5261	SAMEA2340236	ERR418719	ftp.sra.ebi.ac.uk/vol1/fastq/ERR418/ERR418719/ERR418719_1.fastq.gz;ftp.sra.ebi.ac.uk/vol1/fastq/ERR418/ERR418719/ERR418719_2.fastq.gz
C00003417	Derivation	S	S	S	S	R	S	PRJEB5261	SAMEA2340237	ERR418720	ftp.sra.ebi.ac.uk/vol1/fastq/ERR418/ERR418720/ERR418720_1.fastq.gz;ftp.sra.ebi.ac.uk/vol1/fastq/ERR418/ERR418720/ERR418720_2.fastq.gz
C00003418	Derivation	S	S	S	S	R	S	PRJEB5261	SAMEA2340238	ERR418721	ftp.sra.ebi.ac.uk/vol1/fastq/ERR418/ERR418721/ERR418721_1.fastq.gz;ftp.sra.ebi.ac.uk/vol1/fastq/ERR418/ERR418721/ERR418721_2.fastq.gz
C00003419	Derivation	S	S	S	S	R	S	PRJEB5261	SAMEA2340239	ERR418722	ftp.sra.ebi.ac.uk/vol1/fastq/ERR418/ERR418722/ERR418722_1.fastq.gz;ftp.sra.ebi.ac.uk/vol1/fastq/ERR418/ERR418722/ERR418722_2.fastq.gz
C00003420	Derivation	S	R	R	S	R	R	PRJEB5261	SAMEA2340240	ERR418723	ftp.sra.ebi.ac.uk/vol1/fastq/ERR418/ERR418723/ERR418723_1.fastq.gz;ftp.sra.ebi.ac.uk/vol1/fastq/ERR418/ERR418723/ERR418723_2.fastq.gz
C00003421	Derivation	S	S	S	S	R	S	PRJEB5261	SAMEA2340241	ERR418724	ftp.sra.ebi.ac.uk/vol1/fastq/ERR418/ERR418724/ERR418724_1.fastq.gz;ftp.sra.ebi.ac.uk/vol1/fastq/ERR418/ERR418724/ERR418724_2.fastq.gz
C00003422	Derivation	S	S	S	S	R	S	PRJEB5261	SAMEA2340242	ERR418725	ftp.sra.ebi.ac.uk/vol1/fastq/ERR418/ERR418725/ERR418725_1.fastq.gz;ftp.sra.ebi.ac.uk/vol1/fastq/ERR418/ERR418725/ERR418725_2.fastq.gz
C00003423	Derivation	R	S	S	R	R	S	PRJEB5261	SAMEA2340243	ERR418726	ftp.sra.ebi.ac.uk/vol1/fastq/ERR418/ERR418726/ERR418726_1.fastq.gz;ftp.sra.ebi.ac.uk/vol1/fastq/ERR418/ERR418726/ERR418726_2.fastq.gz
C00003424	Derivation	S	S	S	S	R	S	PRJEB5261	SAMEA2340244	ERR418727	ftp.sra.ebi.ac.uk/vol1/fastq/ERR418/ERR418727/ERR418727_1.fastq.gz;ftp.sra.ebi.ac.uk/vol1/fastq/ERR418/ERR418727/ERR418727_2.fastq.gz
C00003425	Derivation	S	S	S	S	R	S	PRJEB5261	SAMEA2340245	ERR418728	ftp.sra.ebi.ac.uk/vol1/fastq/ERR418/ERR418728/ERR418728_1.fastq.gz;ftp.sra.ebi.ac.uk/vol1/fastq/ERR418/ERR418728/ERR418728_2.fastq.gz
C00007061	Derivation	S	S	S	S	R	S	PRJEB5261	SAMEA2340246	ERR418729	ftp.sra.ebi.ac.uk/vol1/fastq/ERR418/ERR418729/ERR418729_1.fastq.gz;ftp.sra.ebi.ac.uk/vol1/fastq/ERR418/ERR418729/ERR418729_2.fastq.gz
C00007062	Derivation	S	S	S	R	R	R	PRJEB5261	SAMEA2340247	ERR418730	ftp.sra.ebi.ac.uk/vol1/fastq/ERR418/ERR418730/ERR418730_1.fastq.gz;ftp.sra.ebi.ac.uk/vol1/fastq/ERR418/ERR418730/ERR418730_2.fastq.gz
C00007063	Derivation	S	S	S	S	R	S	PRJEB5261	SAMEA2340248	ERR418731	ftp.sra.ebi.ac.uk/vol1/fastq/ERR418/ERR418731/ERR418731_1.fastq.gz;ftp.sra.ebi.ac.uk/vol1/fastq/ERR418/ERR418731/ERR418731_2.fastq.gz
C00007064	Derivation	R	R	S	R	R	S	PRJEB5261	SAMEA2340249	ERR418732	ftp.sra.ebi.ac.uk/vol1/fastq/ERR418/ERR418732/ERR418732_1.fastq.gz;ftp.sra.ebi.ac.uk/vol1/fastq/ERR418/ERR418732/ERR418732_2.fastq.gz
C00007065	Derivation	S	S	S	S	R	S	PRJEB5261	SAMEA2340250	ERR418733	ftp.sra.ebi.ac.uk/vol1/fastq/ERR418/ERR418733/ERR418733_1.fastq.gz;ftp.sra.ebi.ac.uk/vol1/fastq/ERR418/ERR418733/ERR418733_2.fastq.gz
C00007066	Derivation	R	R	S	R	R	S	PRJEB5261	SAMEA2340251	ERR418734	ftp.sra.ebi.ac.uk/vol1/fastq/ERR418/ERR418734/ERR418734_1.fastq.gz;ftp.sra.ebi.ac.uk/vol1/fastq/ERR418/ERR418734/ERR418734_2.fastq.gz
C00007067	Derivation	R	R	S	R	R	S	PRJEB5261	SAMEA2340252	ERR418735	ftp.sra.ebi.ac.uk/vol1/fastq/ERR418/ERR418735/ERR418735_1.fastq.gz;ftp.sra.ebi.ac.uk/vol1/fastq/ERR418/ERR418735/ERR418735_2.fastq.gz
C00007068	Derivation	S	S	S	S	R	R	PRJEB5261	SAMEA2340253	ERR418736	ftp.sra.ebi.ac.uk/vol1/fastq/ERR418/ERR418736/ERR418736_1.fastq.gz;ftp.sra.ebi.ac.uk/vol1/fastq/ERR418/ERR418736/ERR418736_2.fastq.gz
C00007069	Derivation	S	S	S	R	R	R	PRJEB5261	SAMEA2340254	ERR418737	ftp.sra.ebi.ac.uk/vol1/fastq/ERR418/ERR418737/ERR418737_1.fastq.gz;ftp.sra.ebi.ac.uk/vol1/fastq/ERR418/ERR418737/ERR418737_2.fastq.gz
C00007070	Derivation	S	S	S	S	R	S	PRJEB5261	SAMEA2340255	ERR418738	ftp.sra.ebi.ac.uk/vol1/fastq/ERR418/ERR418738/ERR418738_1.fastq.gz;ftp.sra.ebi.ac.uk/vol1/fastq/ERR418/ERR418738/ERR418738_2.fastq.gz
C00007071	Derivation	S	S	S	S	R	S	PRJEB5261	SAMEA2340256	ERR418739	ftp.sra.ebi.ac.uk/vol1/fastq/ERR418/ERR418739/ERR418739_1.fastq.gz;ftp.sra.ebi.ac.uk/vol1/fastq/ERR418/ERR418739/ERR418739_2.fastq.gz
C00007072	Derivation	S	S	S	S	R	S	PRJEB5261	SAMEA2340257	ERR418740	ftp.sra.ebi.ac.uk/vol1/fastq/ERR418/ERR418740/ERR418740_1.fastq.gz;ftp.sra.ebi.ac.uk/vol1/fastq/ERR418/ERR418740/ERR418740_2.fastq.gz
C00007073	Derivation	S	S	S	S	R	S	PRJEB5261	SAMEA2340258	ERR418741	ftp.sra.ebi.ac.uk/vol1/fastq/ERR418/ERR418741/ERR418741_1.fastq.gz;ftp.sra.ebi.ac.uk/vol1/fastq/ERR418/ERR418741/ERR418741_2.fastq.gz
C00007074	Derivation	R	R	S	R	R	S	PRJEB5261	SAMEA2340259	ERR418742	ftp.sra.ebi.ac.uk/vol1/fastq/ERR418/ERR418742/ERR418742_1.fastq.gz;ftp.sra.ebi.ac.uk/vol1/fastq/ERR418/ERR418742/ERR418742_2.fastq.gz
C00007075	Derivation	S	S	S	S	R	S	PRJEB5261	SAMEA2340260	ERR418743	ftp.sra.ebi.ac.uk/vol1/fastq/ERR418/ERR418743/ERR418743_1.fastq.gz;ftp.sra.ebi.ac.uk/vol1/fastq/ERR418/ERR418743/ERR418743_2.fastq.gz
C00007076	Derivation	S	S	S	S	R	S	PRJEB5261	SAMEA2340261	ERR418744	ftp.sra.ebi.ac.uk/vol1/fastq/ERR418/ERR418744/ERR418744_1.fastq.gz;ftp.sra.ebi.ac.uk/vol1/fastq/ERR418/ERR418744/ERR418744_2.fastq.gz
C00007077	Derivation	R	R	S	R	R	S	PRJEB5261	SAMEA2340262	ERR418745	ftp.sra.ebi.ac.uk/vol1/fastq/ERR418/ERR418745/ERR418745_1.fastq.gz;ftp.sra.ebi.ac.uk/vol1/fastq/ERR418/ERR418745/ERR418745_2.fastq.gz
C00007078	Derivation	S	S	S	S	R	S	PRJEB5261	SAMEA2340263	ERR418746	ftp.sra.ebi.ac.uk/vol1/fastq/ERR418/ERR418746/ERR418746_1.fastq.gz;ftp.sra.ebi.ac.uk/vol1/fastq/ERR418/ERR418746/ERR418746_2.fastq.gz
C00007079	Derivation	R	S	S	R	R	S	PRJEB5261	SAMEA2340264	ERR418747	ftp.sra.ebi.ac.uk/vol1/fastq/ERR418/ERR418747/ERR418747_1.fastq.gz;ftp.sra.ebi.ac.uk/vol1/fastq/ERR418/ERR418747/ERR418747_2.fastq.gz
C00007080	Derivation	S	S	S	S	R	S	PRJEB5261	SAMEA2340265	ERR418748	ftp.sra.ebi.ac.uk/vol1/fastq/ERR418/ERR418748/ERR418748_1.fastq.gz;ftp.sra.ebi.ac.uk/vol1/fastq/ERR418/ERR418748/ERR418748_2.fastq.gz
C00007081	Derivation	S	S	S	S	R	S	PRJEB5261	SAMEA2340266	ERR418749	ftp.sra.ebi.ac.uk/vol1/fastq/ERR418/ERR418749/ERR418749_1.fastq.gz;ftp.sra.ebi.ac.uk/vol1/fastq/ERR418/ERR418749/ERR418749_2.fastq.gz
C00007082	Derivation	R	R	S	R	R	S	PRJEB5261	SAMEA2340267	ERR418750	ftp.sra.ebi.ac.uk/vol1/fastq/ERR418/ERR418750/ERR418750_1.fastq.gz;ftp.sra.ebi.ac.uk/vol1/fastq/ERR418/ERR418750/ERR418750_2.fastq.gz
C00007083	Derivation	R	R	S	R	R	S	PRJEB5261	SAMEA2340268	ERR418751	ftp.sra.ebi.ac.uk/vol1/fastq/ERR418/ERR418751/ERR418751_1.fastq.gz;ftp.sra.ebi.ac.uk/vol1/fastq/ERR418/ERR418751/ERR418751_2.fastq.gz
C00007085	Derivation	S	S	S	S	R	R	PRJEB5261	SAMEA2340269	ERR418752	ftp.sra.ebi.ac.uk/vol1/fastq/ERR418/ERR418752/ERR418752_1.fastq.gz;ftp.sra.ebi.ac.uk/vol1/fastq/ERR418/ERR418752/ERR418752_2.fastq.gz
C00007086	Derivation	R	R	S	R	R	S	PRJEB5261	SAMEA2340270	ERR418753	ftp.sra.ebi.ac.uk/vol1/fastq/ERR418/ERR418753/ERR418753_1.fastq.gz;ftp.sra.ebi.ac.uk/vol1/fastq/ERR418/ERR418753/ERR418753_2.fastq.gz
C00007087	Derivation	S	S	S	S	S	S	PRJEB5261	SAMEA2340271	ERR418754	ftp.sra.ebi.ac.uk/vol1/fastq/ERR418/ERR418754/ERR418754_1.fastq.gz;ftp.sra.ebi.ac.uk/vol1/fastq/ERR418/ERR418754/ERR418754_2.fastq.gz
C00007089	Derivation	R	R	S	R	R	S	PRJEB5261	SAMEA2340272	ERR418755	ftp.sra.ebi.ac.uk/vol1/fastq/ERR418/ERR418755/ERR418755_1.fastq.gz;ftp.sra.ebi.ac.uk/vol1/fastq/ERR418/ERR418755/ERR418755_2.fastq.gz
C00007091	Derivation	S	S	S	S	R	S	PRJEB5261	SAMEA2340273	ERR418756	ftp.sra.ebi.ac.uk/vol1/fastq/ERR418/ERR418756/ERR418756_1.fastq.gz;ftp.sra.ebi.ac.uk/vol1/fastq/ERR418/ERR418756/ERR418756_2.fastq.gz
C00007092	Derivation	S	S	R	S	S	S	PRJEB5261	SAMEA2340274	ERR418757	ftp.sra.ebi.ac.uk/vol1/fastq/ERR418/ERR418757/ERR418757_1.fastq.gz;ftp.sra.ebi.ac.uk/vol1/fastq/ERR418/ERR418757/ERR418757_2.fastq.gz
C00007093	Derivation	R	S	S	R	R	S	PRJEB5261	SAMEA2340275	ERR418758	ftp.sra.ebi.ac.uk/vol1/fastq/ERR418/ERR418758/ERR418758_1.fastq.gz;ftp.sra.ebi.ac.uk/vol1/fastq/ERR418/ERR418758/ERR418758_2.fastq.gz
C00007094	Derivation	S	S	S	S	R	S	PRJEB5261	SAMEA2340276	ERR418759	ftp.sra.ebi.ac.uk/vol1/fastq/ERR418/ERR418759/ERR418759_1.fastq.gz;ftp.sra.ebi.ac.uk/vol1/fastq/ERR418/ERR418759/ERR418759_2.fastq.gz
C00007095	Derivation	S	S	S	S	R	S	PRJEB5261	SAMEA2340277	ERR418760	ftp.sra.ebi.ac.uk/vol1/fastq/ERR418/ERR418760/ERR418760_1.fastq.gz;ftp.sra.ebi.ac.uk/vol1/fastq/ERR418/ERR418760/ERR418760_2.fastq.gz
C00007096	Derivation	R	S	R	R	R	S	PRJEB5261	SAMEA2340278	ERR418761	ftp.sra.ebi.ac.uk/vol1/fastq/ERR418/ERR418761/ERR418761_1.fastq.gz;ftp.sra.ebi.ac.uk/vol1/fastq/ERR418/ERR418761/ERR418761_2.fastq.gz
C00007097	Derivation	S	R	S	S	R	R	PRJEB5261	SAMEA2340279	ERR418762	ftp.sra.ebi.ac.uk/vol1/fastq/ERR418/ERR418762/ERR418762_1.fastq.gz;ftp.sra.ebi.ac.uk/vol1/fastq/ERR418/ERR418762/ERR418762_2.fastq.gz
C00007098	Derivation	R	S	S	R	R	S	PRJEB5261	SAMEA2340280	ERR418763	ftp.sra.ebi.ac.uk/vol1/fastq/ERR418/ERR418763/ERR418763_1.fastq.gz;ftp.sra.ebi.ac.uk/vol1/fastq/ERR418/ERR418763/ERR418763_2.fastq.gz
C00007099	Derivation	S	S	S	S	R	S	PRJEB5261	SAMEA2340281	ERR418764	ftp.sra.ebi.ac.uk/vol1/fastq/ERR418/ERR418764/ERR418764_1.fastq.gz;ftp.sra.ebi.ac.uk/vol1/fastq/ERR418/ERR418764/ERR418764_2.fastq.gz
C00007100	Derivation	S	S	S	S	S	S	PRJEB5261	SAMEA2340282	ERR418765	ftp.sra.ebi.ac.uk/vol1/fastq/ERR418/ERR418765/ERR418765_1.fastq.gz;ftp.sra.ebi.ac.uk/vol1/fastq/ERR418/ERR418765/ERR418765_2.fastq.gz
C00007101	Derivation	R	R	S	R	R	S	PRJEB5261	SAMEA2340283	ERR418766	ftp.sra.ebi.ac.uk/vol1/fastq/ERR418/ERR418766/ERR418766_1.fastq.gz;ftp.sra.ebi.ac.uk/vol1/fastq/ERR418/ERR418766/ERR418766_2.fastq.gz
C00007102	Derivation	S	R	S	R	R	R	PRJEB5261	SAMEA2340284	ERR418767	ftp.sra.ebi.ac.uk/vol1/fastq/ERR418/ERR418767/ERR418767_1.fastq.gz;ftp.sra.ebi.ac.uk/vol1/fastq/ERR418/ERR418767/ERR418767_2.fastq.gz
C00007103	Derivation	S	S	S	S	R	S	PRJEB5261	SAMEA2340285	ERR418768	ftp.sra.ebi.ac.uk/vol1/fastq/ERR418/ERR418768/ERR418768_1.fastq.gz;ftp.sra.ebi.ac.uk/vol1/fastq/ERR418/ERR418768/ERR418768_2.fastq.gz
C00007104	Derivation	S	S	S	S	S	S	PRJEB5261	SAMEA2340286	ERR418769	ftp.sra.ebi.ac.uk/vol1/fastq/ERR418/ERR418769/ERR418769_1.fastq.gz;ftp.sra.ebi.ac.uk/vol1/fastq/ERR418/ERR418769/ERR418769_2.fastq.gz
C00007105	Derivation	R	R	S	S	R	S	PRJEB5261	SAMEA2340287	ERR418770	ftp.sra.ebi.ac.uk/vol1/fastq/ERR418/ERR418770/ERR418770_1.fastq.gz;ftp.sra.ebi.ac.uk/vol1/fastq/ERR418/ERR418770/ERR418770_2.fastq.gz
C00007106	Derivation	R	R	S	R	R	S	PRJEB5261	SAMEA2340288	ERR418771	ftp.sra.ebi.ac.uk/vol1/fastq/ERR418/ERR418771/ERR418771_1.fastq.gz;ftp.sra.ebi.ac.uk/vol1/fastq/ERR418/ERR418771/ERR418771_2.fastq.gz
C00007107	Derivation	S	S	S	S	R	S	PRJEB5261	SAMEA2340289	ERR418772	ftp.sra.ebi.ac.uk/vol1/fastq/ERR418/ERR418772/ERR418772_1.fastq.gz;ftp.sra.ebi.ac.uk/vol1/fastq/ERR418/ERR418772/ERR418772_2.fastq.gz
C00007108	Derivation	S	S	S	S	R	S	PRJEB5261	SAMEA2340290	ERR418773	ftp.sra.ebi.ac.uk/vol1/fastq/ERR418/ERR418773/ERR418773_1.fastq.gz;ftp.sra.ebi.ac.uk/vol1/fastq/ERR418/ERR418773/ERR418773_2.fastq.gz
C00007109	Derivation	R	R	S	R	R	S	PRJEB5261	SAMEA2340291	ERR418774	ftp.sra.ebi.ac.uk/vol1/fastq/ERR418/ERR418774/ERR418774_1.fastq.gz;ftp.sra.ebi.ac.uk/vol1/fastq/ERR418/ERR418774/ERR418774_2.fastq.gz
C00007110	Derivation	S	R	S	S	R	S	PRJEB5261	SAMEA2340292	ERR418775	ftp.sra.ebi.ac.uk/vol1/fastq/ERR418/ERR418775/ERR418775_1.fastq.gz;ftp.sra.ebi.ac.uk/vol1/fastq/ERR418/ERR418775/ERR418775_2.fastq.gz
C00007111	Derivation	S	S	R	S	R	S	PRJEB5261	SAMEA2340293	ERR418776	ftp.sra.ebi.ac.uk/vol1/fastq/ERR418/ERR418776/ERR418776_1.fastq.gz;ftp.sra.ebi.ac.uk/vol1/fastq/ERR418/ERR418776/ERR418776_2.fastq.gz
C00007112	Derivation	S	S	S	S	R	S	PRJEB5261	SAMEA2340294	ERR418777	ftp.sra.ebi.ac.uk/vol1/fastq/ERR418/ERR418777/ERR418777_1.fastq.gz;ftp.sra.ebi.ac.uk/vol1/fastq/ERR418/ERR418777/ERR418777_2.fastq.gz
C00007113	Derivation	S	S	S	S	R	S	PRJEB5261	SAMEA2340295	ERR418778	ftp.sra.ebi.ac.uk/vol1/fastq/ERR418/ERR418778/ERR418778_1.fastq.gz;ftp.sra.ebi.ac.uk/vol1/fastq/ERR418/ERR418778/ERR418778_2.fastq.gz
C00007114	Derivation	R	R	S	R	R	S	PRJEB5261	SAMEA2340296	ERR418779	ftp.sra.ebi.ac.uk/vol1/fastq/ERR418/ERR418779/ERR418779_1.fastq.gz;ftp.sra.ebi.ac.uk/vol1/fastq/ERR418/ERR418779/ERR418779_2.fastq.gz
C00007116	Derivation	R	R	S	R	R	S	PRJEB5261	SAMEA2340297	ERR418780	ftp.sra.ebi.ac.uk/vol1/fastq/ERR418/ERR418780/ERR418780_1.fastq.gz;ftp.sra.ebi.ac.uk/vol1/fastq/ERR418/ERR418780/ERR418780_2.fastq.gz
C00008625	Derivation	S	S	S	S	R	S	PRJEB5261	SAMEA2340298	ERR418781	ftp.sra.ebi.ac.uk/vol1/fastq/ERR418/ERR418781/ERR418781_1.fastq.gz;ftp.sra.ebi.ac.uk/vol1/fastq/ERR418/ERR418781/ERR418781_2.fastq.gz
C00008626	Derivation	S	S	S	S	R	S	PRJEB5261	SAMEA2340299	ERR418782	ftp.sra.ebi.ac.uk/vol1/fastq/ERR418/ERR418782/ERR418782_1.fastq.gz;ftp.sra.ebi.ac.uk/vol1/fastq/ERR418/ERR418782/ERR418782_2.fastq.gz
C00008627	Derivation	S	S	S	S	R	S	PRJEB5261	SAMEA2340300	ERR418783	ftp.sra.ebi.ac.uk/vol1/fastq/ERR418/ERR418783/ERR418783_1.fastq.gz;ftp.sra.ebi.ac.uk/vol1/fastq/ERR418/ERR418783/ERR418783_2.fastq.gz
C00008628	Derivation	S	S	S	S	R	S	PRJEB5261	SAMEA2340301	ERR418784	ftp.sra.ebi.ac.uk/vol1/fastq/ERR418/ERR418784/ERR418784_1.fastq.gz;ftp.sra.ebi.ac.uk/vol1/fastq/ERR418/ERR418784/ERR418784_2.fastq.gz
C00008629	Derivation	R	R	S	R	R	S	PRJEB5261	SAMEA2340302	ERR418785	ftp.sra.ebi.ac.uk/vol1/fastq/ERR418/ERR418785/ERR418785_1.fastq.gz;ftp.sra.ebi.ac.uk/vol1/fastq/ERR418/ERR418785/ERR418785_2.fastq.gz
C00008630	Derivation	S	S	S	S	R	S	PRJEB5261	SAMEA2340303	ERR418786	ftp.sra.ebi.ac.uk/vol1/fastq/ERR418/ERR418786/ERR418786_1.fastq.gz;ftp.sra.ebi.ac.uk/vol1/fastq/ERR418/ERR418786/ERR418786_2.fastq.gz
C00008632	Derivation	S	S	R	S	R	S	PRJEB5261	SAMEA2340304	ERR418787	ftp.sra.ebi.ac.uk/vol1/fastq/ERR418/ERR418787/ERR418787_1.fastq.gz;ftp.sra.ebi.ac.uk/vol1/fastq/ERR418/ERR418787/ERR418787_2.fastq.gz
C00008633	Derivation	S	S	S	S	R	S	PRJEB5261	SAMEA2340305	ERR418788	ftp.sra.ebi.ac.uk/vol1/fastq/ERR418/ERR418788/ERR418788_1.fastq.gz;ftp.sra.ebi.ac.uk/vol1/fastq/ERR418/ERR418788/ERR418788_2.fastq.gz
C00008635	Derivation	S	S	S	S	R	S	PRJEB5261	SAMEA2340306	ERR418789	ftp.sra.ebi.ac.uk/vol1/fastq/ERR418/ERR418789/ERR418789_1.fastq.gz;ftp.sra.ebi.ac.uk/vol1/fastq/ERR418/ERR418789/ERR418789_2.fastq.gz
C00008636	Derivation	S	S	R	S	R	S	PRJEB5261	SAMEA2340307	ERR418790	ftp.sra.ebi.ac.uk/vol1/fastq/ERR418/ERR418790/ERR418790_1.fastq.gz;ftp.sra.ebi.ac.uk/vol1/fastq/ERR418/ERR418790/ERR418790_2.fastq.gz
C00008637	Derivation	R	R	S	R	R	S	PRJEB5261	SAMEA2340308	ERR418791	ftp.sra.ebi.ac.uk/vol1/fastq/ERR418/ERR418791/ERR418791_1.fastq.gz;ftp.sra.ebi.ac.uk/vol1/fastq/ERR418/ERR418791/ERR418791_2.fastq.gz
C00008638	Derivation	R	S	S	R	R	S	PRJEB5261	SAMEA2340309	ERR418792	ftp.sra.ebi.ac.uk/vol1/fastq/ERR418/ERR418792/ERR418792_1.fastq.gz;ftp.sra.ebi.ac.uk/vol1/fastq/ERR418/ERR418792/ERR418792_2.fastq.gz
C00008946	Derivation	S	S	S	S	R	S	PRJEB5261	SAMEA2340310	ERR418793	ftp.sra.ebi.ac.uk/vol1/fastq/ERR418/ERR418793/ERR418793_1.fastq.gz;ftp.sra.ebi.ac.uk/vol1/fastq/ERR418/ERR418793/ERR418793_2.fastq.gz
C00008947	Derivation	R	R	S	R	R	S	PRJEB5261	SAMEA2340311	ERR418794	ftp.sra.ebi.ac.uk/vol1/fastq/ERR418/ERR418794/ERR418794_1.fastq.gz;ftp.sra.ebi.ac.uk/vol1/fastq/ERR418/ERR418794/ERR418794_2.fastq.gz
C00008948	Derivation	R	R	S	R	R	S	PRJEB5261	SAMEA2340312	ERR418795	ftp.sra.ebi.ac.uk/vol1/fastq/ERR418/ERR418795/ERR418795_1.fastq.gz;ftp.sra.ebi.ac.uk/vol1/fastq/ERR418/ERR418795/ERR418795_2.fastq.gz
C00008949	Derivation	S	S	S	S	R	S	PRJEB5261	SAMEA2340313	ERR418796	ftp.sra.ebi.ac.uk/vol1/fastq/ERR418/ERR418796/ERR418796_1.fastq.gz;ftp.sra.ebi.ac.uk/vol1/fastq/ERR418/ERR418796/ERR418796_2.fastq.gz
C00008958	Derivation	S	S	R	S	R	S	PRJEB5261	SAMEA2340314	ERR418797	ftp.sra.ebi.ac.uk/vol1/fastq/ERR418/ERR418797/ERR418797_1.fastq.gz;ftp.sra.ebi.ac.uk/vol1/fastq/ERR418/ERR418797/ERR418797_2.fastq.gz
C00008959	Derivation	R	R	S	S	R	S	PRJEB5261	SAMEA2340315	ERR418798	ftp.sra.ebi.ac.uk/vol1/fastq/ERR418/ERR418798/ERR418798_1.fastq.gz;ftp.sra.ebi.ac.uk/vol1/fastq/ERR418/ERR418798/ERR418798_2.fastq.gz
C00008960	Derivation	R	R	S	R	R	S	PRJEB5261	SAMEA2340316	ERR418799	ftp.sra.ebi.ac.uk/vol1/fastq/ERR418/ERR418799/ERR418799_1.fastq.gz;ftp.sra.ebi.ac.uk/vol1/fastq/ERR418/ERR418799/ERR418799_2.fastq.gz
C00008970	Derivation	R	R	S	R	R	S	PRJEB5261	SAMEA2340317	ERR418800	ftp.sra.ebi.ac.uk/vol1/fastq/ERR418/ERR418800/ERR418800_1.fastq.gz;ftp.sra.ebi.ac.uk/vol1/fastq/ERR418/ERR418800/ERR418800_2.fastq.gz
C00008971	Derivation	S	S	S	S	R	S	PRJEB5261	SAMEA2340318	ERR418801	ftp.sra.ebi.ac.uk/vol1/fastq/ERR418/ERR418801/ERR418801_1.fastq.gz;ftp.sra.ebi.ac.uk/vol1/fastq/ERR418/ERR418801/ERR418801_2.fastq.gz
C00008972	Derivation	R	R	S	R	R	S	PRJEB5261	SAMEA2340319	ERR418802	ftp.sra.ebi.ac.uk/vol1/fastq/ERR418/ERR418802/ERR418802_1.fastq.gz;ftp.sra.ebi.ac.uk/vol1/fastq/ERR418/ERR418802/ERR418802_2.fastq.gz
C00008973	Derivation	S	S	S	S	R	S	PRJEB5261	SAMEA2340320	ERR418803	ftp.sra.ebi.ac.uk/vol1/fastq/ERR418/ERR418803/ERR418803_1.fastq.gz;ftp.sra.ebi.ac.uk/vol1/fastq/ERR418/ERR418803/ERR418803_2.fastq.gz
C00008982	Derivation	R	R	S	R	R	R	PRJEB5261	SAMEA2340321	ERR418804	ftp.sra.ebi.ac.uk/vol1/fastq/ERR418/ERR418804/ERR418804_1.fastq.gz;ftp.sra.ebi.ac.uk/vol1/fastq/ERR418/ERR418804/ERR418804_2.fastq.gz
C00008984	Derivation	R	S	S	R	R	S	PRJEB5261	SAMEA2340322	ERR418805	ftp.sra.ebi.ac.uk/vol1/fastq/ERR418/ERR418805/ERR418805_1.fastq.gz;ftp.sra.ebi.ac.uk/vol1/fastq/ERR418/ERR418805/ERR418805_2.fastq.gz
C00008985	Derivation	S	S	S	S	R	S	PRJEB5261	SAMEA2340323	ERR418806	ftp.sra.ebi.ac.uk/vol1/fastq/ERR418/ERR418806/ERR418806_1.fastq.gz;ftp.sra.ebi.ac.uk/vol1/fastq/ERR418/ERR418806/ERR418806_2.fastq.gz
C00008994	Derivation	R	R	S	R	R	S	PRJEB5261	SAMEA2340324	ERR418807	ftp.sra.ebi.ac.uk/vol1/fastq/ERR418/ERR418807/ERR418807_1.fastq.gz;ftp.sra.ebi.ac.uk/vol1/fastq/ERR418/ERR418807/ERR418807_2.fastq.gz
C00008996	Derivation	S	S	S	S	R	S	PRJEB5261	SAMEA2340325	ERR418808	ftp.sra.ebi.ac.uk/vol1/fastq/ERR418/ERR418808/ERR418808_1.fastq.gz;ftp.sra.ebi.ac.uk/vol1/fastq/ERR418/ERR418808/ERR418808_2.fastq.gz
C00008997	Derivation	R	R	S	S	R	S	PRJEB5261	SAMEA2340326	ERR418809	ftp.sra.ebi.ac.uk/vol1/fastq/ERR418/ERR418809/ERR418809_1.fastq.gz;ftp.sra.ebi.ac.uk/vol1/fastq/ERR418/ERR418809/ERR418809_2.fastq.gz
C00009006	Derivation	S	S	S	S	R	S	PRJEB5261	SAMEA2340327	ERR418810	ftp.sra.ebi.ac.uk/vol1/fastq/ERR418/ERR418810/ERR418810_1.fastq.gz;ftp.sra.ebi.ac.uk/vol1/fastq/ERR418/ERR418810/ERR418810_2.fastq.gz
C00009008	Derivation	S	S	R	S	R	S	PRJEB5261	SAMEA2340328	ERR418811	ftp.sra.ebi.ac.uk/vol1/fastq/ERR418/ERR418811/ERR418811_1.fastq.gz;ftp.sra.ebi.ac.uk/vol1/fastq/ERR418/ERR418811/ERR418811_2.fastq.gz
C00009017	Derivation	S	S	S	S	R	S	PRJEB5261	SAMEA2340329	ERR418812	ftp.sra.ebi.ac.uk/vol1/fastq/ERR418/ERR418812/ERR418812_1.fastq.gz;ftp.sra.ebi.ac.uk/vol1/fastq/ERR418/ERR418812/ERR418812_2.fastq.gz
C00009018	Derivation	R	S	S	R	R	S	PRJEB5261	SAMEA2340330	ERR418813	ftp.sra.ebi.ac.uk/vol1/fastq/ERR418/ERR418813/ERR418813_1.fastq.gz;ftp.sra.ebi.ac.uk/vol1/fastq/ERR418/ERR418813/ERR418813_2.fastq.gz
C00009020	Derivation	S	S	S	S	R	S	PRJEB5261	SAMEA2340331	ERR418814	ftp.sra.ebi.ac.uk/vol1/fastq/ERR418/ERR418814/ERR418814_1.fastq.gz;ftp.sra.ebi.ac.uk/vol1/fastq/ERR418/ERR418814/ERR418814_2.fastq.gz
C00009021	Derivation	R	S	S	S	R	S	PRJEB5261	SAMEA2340332	ERR418815	ftp.sra.ebi.ac.uk/vol1/fastq/ERR418/ERR418815/ERR418815_1.fastq.gz;ftp.sra.ebi.ac.uk/vol1/fastq/ERR418/ERR418815/ERR418815_2.fastq.gz
C00009029	Derivation	R	S	S	R	R	S	PRJEB5261	SAMEA2340333	ERR418816	ftp.sra.ebi.ac.uk/vol1/fastq/ERR418/ERR418816/ERR418816_1.fastq.gz;ftp.sra.ebi.ac.uk/vol1/fastq/ERR418/ERR418816/ERR418816_2.fastq.gz
C00009030	Derivation	S	S	R	S	R	S	PRJEB5261	SAMEA2340334	ERR418817	ftp.sra.ebi.ac.uk/vol1/fastq/ERR418/ERR418817/ERR418817_1.fastq.gz;ftp.sra.ebi.ac.uk/vol1/fastq/ERR418/ERR418817/ERR418817_2.fastq.gz
C00009033	Derivation	R	S	S	S	R	S	PRJEB5261	SAMEA2340335	ERR418818	ftp.sra.ebi.ac.uk/vol1/fastq/ERR418/ERR418818/ERR418818_1.fastq.gz;ftp.sra.ebi.ac.uk/vol1/fastq/ERR418/ERR418818/ERR418818_2.fastq.gz
C00001075	Validation	S	S	S	S	R	S	PRJEB5225	SAMEA2335069	ERR410034	ftp.sra.ebi.ac.uk/vol1/fastq/ERR410/ERR410034/ERR410034_1.fastq.gz;ftp.sra.ebi.ac.uk/vol1/fastq/ERR410/ERR410034/ERR410034_2.fastq.gz
C00001076	Validation	S	R	S	S	S	S	PRJEB5225	SAMEA2335070	ERR410035	ftp.sra.ebi.ac.uk/vol1/fastq/ERR410/ERR410035/ERR410035_1.fastq.gz;ftp.sra.ebi.ac.uk/vol1/fastq/ERR410/ERR410035/ERR410035_2.fastq.gz
C00001077	Validation	S	S	S	S	S	S	PRJEB5225	SAMEA2335071	ERR410036	ftp.sra.ebi.ac.uk/vol1/fastq/ERR410/ERR410036/ERR410036_1.fastq.gz;ftp.sra.ebi.ac.uk/vol1/fastq/ERR410/ERR410036/ERR410036_2.fastq.gz
C00001078	Validation	S	S	S	S	S	S	PRJEB5225	SAMEA2335072	ERR410037	ftp.sra.ebi.ac.uk/vol1/fastq/ERR410/ERR410037/ERR410037_1.fastq.gz;ftp.sra.ebi.ac.uk/vol1/fastq/ERR410/ERR410037/ERR410037_2.fastq.gz
C00001079	Validation	S	S	S	S	R	R	PRJEB5225	SAMEA2335073	ERR410038	ftp.sra.ebi.ac.uk/vol1/fastq/ERR410/ERR410038/ERR410038_1.fastq.gz;ftp.sra.ebi.ac.uk/vol1/fastq/ERR410/ERR410038/ERR410038_2.fastq.gz
C00001081	Validation	S	S	S	S	R	R	PRJEB5225	SAMEA2335075	ERR410040	ftp.sra.ebi.ac.uk/vol1/fastq/ERR410/ERR410040/ERR410040_1.fastq.gz;ftp.sra.ebi.ac.uk/vol1/fastq/ERR410/ERR410040/ERR410040_2.fastq.gz
C00001083	Validation	S	S	S	S	S	S	PRJEB5225	SAMEA2335077	ERR410042	ftp.sra.ebi.ac.uk/vol1/fastq/ERR410/ERR410042/ERR410042_1.fastq.gz;ftp.sra.ebi.ac.uk/vol1/fastq/ERR410/ERR410042/ERR410042_2.fastq.gz
C00001084	Validation	S	S	S	S	S	S	PRJEB5225	SAMEA2335078	ERR410043	ftp.sra.ebi.ac.uk/vol1/fastq/ERR410/ERR410043/ERR410043_1.fastq.gz;ftp.sra.ebi.ac.uk/vol1/fastq/ERR410/ERR410043/ERR410043_2.fastq.gz
C00001085	Validation	S	S	S	S	S	S	PRJEB5225	SAMEA2335079	ERR410044	ftp.sra.ebi.ac.uk/vol1/fastq/ERR410/ERR410044/ERR410044_1.fastq.gz;ftp.sra.ebi.ac.uk/vol1/fastq/ERR410/ERR410044/ERR410044_2.fastq.gz
C00001086	Validation	S	S	S	S	S	S	PRJEB5225	SAMEA2335080	ERR410045	ftp.sra.ebi.ac.uk/vol1/fastq/ERR410/ERR410045/ERR410045_1.fastq.gz;ftp.sra.ebi.ac.uk/vol1/fastq/ERR410/ERR410045/ERR410045_2.fastq.gz
C00001087	Validation	S	S	S	S	R	S	PRJEB5225	SAMEA2335081	ERR410046	ftp.sra.ebi.ac.uk/vol1/fastq/ERR410/ERR410046/ERR410046_1.fastq.gz;ftp.sra.ebi.ac.uk/vol1/fastq/ERR410/ERR410046/ERR410046_2.fastq.gz
C00001088	Validation	S	S	S	S	S	S	PRJEB5225	SAMEA2335082	ERR410047	ftp.sra.ebi.ac.uk/vol1/fastq/ERR410/ERR410047/ERR410047_1.fastq.gz;ftp.sra.ebi.ac.uk/vol1/fastq/ERR410/ERR410047/ERR410047_2.fastq.gz
C00001089	Validation	S	S	S	S	R	S	PRJEB5225	SAMEA2335083	ERR410048	ftp.sra.ebi.ac.uk/vol1/fastq/ERR410/ERR410048/ERR410048_1.fastq.gz;ftp.sra.ebi.ac.uk/vol1/fastq/ERR410/ERR410048/ERR410048_2.fastq.gz
C00001090	Validation	S	S	S	S	R	S	PRJEB5225	SAMEA2335084	ERR410049	ftp.sra.ebi.ac.uk/vol1/fastq/ERR410/ERR410049/ERR410049_1.fastq.gz;ftp.sra.ebi.ac.uk/vol1/fastq/ERR410/ERR410049/ERR410049_2.fastq.gz
C00001091	Validation	S	S	S	S	R	S	PRJEB5225	SAMEA2335085	ERR410050	ftp.sra.ebi.ac.uk/vol1/fastq/ERR410/ERR410050/ERR410050_1.fastq.gz;ftp.sra.ebi.ac.uk/vol1/fastq/ERR410/ERR410050/ERR410050_2.fastq.gz
C00001093	Validation	S	S	S	S	R	S	PRJEB5225	SAMEA2335087	ERR410052	ftp.sra.ebi.ac.uk/vol1/fastq/ERR410/ERR410052/ERR410052_1.fastq.gz;ftp.sra.ebi.ac.uk/vol1/fastq/ERR410/ERR410052/ERR410052_2.fastq.gz
C00001094	Validation	S	S	S	S	R	S	PRJEB5225	SAMEA2335088	ERR410053	ftp.sra.ebi.ac.uk/vol1/fastq/ERR410/ERR410053/ERR410053_1.fastq.gz;ftp.sra.ebi.ac.uk/vol1/fastq/ERR410/ERR410053/ERR410053_2.fastq.gz
C00001096	Validation	S	S	S	S	R	S	PRJEB5225	SAMEA2335090	ERR410055	ftp.sra.ebi.ac.uk/vol1/fastq/ERR410/ERR410055/ERR410055_1.fastq.gz;ftp.sra.ebi.ac.uk/vol1/fastq/ERR410/ERR410055/ERR410055_2.fastq.gz
C00001097	Validation	S	S	S	S	R	S	PRJEB5225	SAMEA2335091	ERR410056	ftp.sra.ebi.ac.uk/vol1/fastq/ERR410/ERR410056/ERR410056_1.fastq.gz;ftp.sra.ebi.ac.uk/vol1/fastq/ERR410/ERR410056/ERR410056_2.fastq.gz
C00001098	Validation	S	S	S	S	R	S	PRJEB5225	SAMEA2335092	ERR410057	ftp.sra.ebi.ac.uk/vol1/fastq/ERR410/ERR410057/ERR410057_1.fastq.gz;ftp.sra.ebi.ac.uk/vol1/fastq/ERR410/ERR410057/ERR410057_2.fastq.gz
C00001099	Validation	S	S	S	S	S	S	PRJEB5225	SAMEA2335093	ERR410058	ftp.sra.ebi.ac.uk/vol1/fastq/ERR410/ERR410058/ERR410058_1.fastq.gz;ftp.sra.ebi.ac.uk/vol1/fastq/ERR410/ERR410058/ERR410058_2.fastq.gz
C00001100	Validation	S	S	S	S	R	S	PRJEB5225	SAMEA2335094	ERR410059	ftp.sra.ebi.ac.uk/vol1/fastq/ERR410/ERR410059/ERR410059_1.fastq.gz;ftp.sra.ebi.ac.uk/vol1/fastq/ERR410/ERR410059/ERR410059_2.fastq.gz
C00001101	Validation	S	S	R	S	R	S	PRJEB5225	SAMEA2335095	ERR410060	ftp.sra.ebi.ac.uk/vol1/fastq/ERR410/ERR410060/ERR410060_1.fastq.gz;ftp.sra.ebi.ac.uk/vol1/fastq/ERR410/ERR410060/ERR410060_2.fastq.gz
C00001102	Validation	S	S	S	S	R	S	PRJEB5225	SAMEA2335096	ERR410061	ftp.sra.ebi.ac.uk/vol1/fastq/ERR410/ERR410061/ERR410061_1.fastq.gz;ftp.sra.ebi.ac.uk/vol1/fastq/ERR410/ERR410061/ERR410061_2.fastq.gz
C00001103	Validation	S	S	S	S	R	S	PRJEB5225	SAMEA2335097	ERR410062	ftp.sra.ebi.ac.uk/vol1/fastq/ERR410/ERR410062/ERR410062_1.fastq.gz;ftp.sra.ebi.ac.uk/vol1/fastq/ERR410/ERR410062/ERR410062_2.fastq.gz
C00001104	Validation	S	S	S	S	S	S	PRJEB5225	SAMEA2335098	ERR410063	ftp.sra.ebi.ac.uk/vol1/fastq/ERR410/ERR410063/ERR410063_1.fastq.gz;ftp.sra.ebi.ac.uk/vol1/fastq/ERR410/ERR410063/ERR410063_2.fastq.gz
C00001105	Validation	R	S	S	S	S	S	PRJEB5225	SAMEA2335099	ERR410064	ftp.sra.ebi.ac.uk/vol1/fastq/ERR410/ERR410064/ERR410064_1.fastq.gz;ftp.sra.ebi.ac.uk/vol1/fastq/ERR410/ERR410064/ERR410064_2.fastq.gz
C00001106	Validation	S	S	S	S	S	S	PRJEB5225	SAMEA2335100	ERR410065	ftp.sra.ebi.ac.uk/vol1/fastq/ERR410/ERR410065/ERR410065_1.fastq.gz;ftp.sra.ebi.ac.uk/vol1/fastq/ERR410/ERR410065/ERR410065_2.fastq.gz
C00001107	Validation	S	S	S	S	R	S	PRJEB5225	SAMEA2335101	ERR410066	ftp.sra.ebi.ac.uk/vol1/fastq/ERR410/ERR410066/ERR410066_1.fastq.gz;ftp.sra.ebi.ac.uk/vol1/fastq/ERR410/ERR410066/ERR410066_2.fastq.gz
C00001108	Validation	S	S	S	S	R	S	PRJEB5225	SAMEA2335102	ERR410067	ftp.sra.ebi.ac.uk/vol1/fastq/ERR410/ERR410067/ERR410067_1.fastq.gz;ftp.sra.ebi.ac.uk/vol1/fastq/ERR410/ERR410067/ERR410067_2.fastq.gz
C00001109	Validation	R	S	S	S	S	S	PRJEB5225	SAMEA2335103	ERR410068	ftp.sra.ebi.ac.uk/vol1/fastq/ERR410/ERR410068/ERR410068_1.fastq.gz;ftp.sra.ebi.ac.uk/vol1/fastq/ERR410/ERR410068/ERR410068_2.fastq.gz
C00001110	Validation	S	S	R	S	R	S	PRJEB5225	SAMEA2335104	ERR410069	ftp.sra.ebi.ac.uk/vol1/fastq/ERR410/ERR410069/ERR410069_1.fastq.gz;ftp.sra.ebi.ac.uk/vol1/fastq/ERR410/ERR410069/ERR410069_2.fastq.gz
C00001111	Validation	S	S	S	S	S	S	PRJEB5225	SAMEA2335105	ERR410070	ftp.sra.ebi.ac.uk/vol1/fastq/ERR410/ERR410070/ERR410070_1.fastq.gz;ftp.sra.ebi.ac.uk/vol1/fastq/ERR410/ERR410070/ERR410070_2.fastq.gz
C00001112	Validation	S	S	S	S	R	S	PRJEB5225	SAMEA2335106	ERR410071	ftp.sra.ebi.ac.uk/vol1/fastq/ERR410/ERR410071/ERR410071_1.fastq.gz;ftp.sra.ebi.ac.uk/vol1/fastq/ERR410/ERR410071/ERR410071_2.fastq.gz
C00001113	Validation	S	S	S	S	R	S	PRJEB5225	SAMEA2335107	ERR410072	ftp.sra.ebi.ac.uk/vol1/fastq/ERR410/ERR410072/ERR410072_1.fastq.gz;ftp.sra.ebi.ac.uk/vol1/fastq/ERR410/ERR410072/ERR410072_2.fastq.gz
C00001114	Validation	S	S	R	S	R	S	PRJEB5225	SAMEA2335108	ERR410073	ftp.sra.ebi.ac.uk/vol1/fastq/ERR410/ERR410073/ERR410073_1.fastq.gz;ftp.sra.ebi.ac.uk/vol1/fastq/ERR410/ERR410073/ERR410073_2.fastq.gz
C00001116	Validation	S	S	S	S	R	S	PRJEB5225	SAMEA2335110	ERR410075	ftp.sra.ebi.ac.uk/vol1/fastq/ERR410/ERR410075/ERR410075_1.fastq.gz;ftp.sra.ebi.ac.uk/vol1/fastq/ERR410/ERR410075/ERR410075_2.fastq.gz
C00001117	Validation	S	S	S	S	R	S	PRJEB5225	SAMEA2335111	ERR410076	ftp.sra.ebi.ac.uk/vol1/fastq/ERR410/ERR410076/ERR410076_1.fastq.gz;ftp.sra.ebi.ac.uk/vol1/fastq/ERR410/ERR410076/ERR410076_2.fastq.gz
C00001118	Validation	S	S	S	S	R	S	PRJEB5225	SAMEA2335112	ERR410077	ftp.sra.ebi.ac.uk/vol1/fastq/ERR410/ERR410077/ERR410077_1.fastq.gz;ftp.sra.ebi.ac.uk/vol1/fastq/ERR410/ERR410077/ERR410077_2.fastq.gz
C00001119	Validation	S	S	S	S	R	S	PRJEB5225	SAMEA2335113	ERR410078	ftp.sra.ebi.ac.uk/vol1/fastq/ERR410/ERR410078/ERR410078_1.fastq.gz;ftp.sra.ebi.ac.uk/vol1/fastq/ERR410/ERR410078/ERR410078_2.fastq.gz
C00001120	Validation	S	S	S	S	R	S	PRJEB5225	SAMEA2335114	ERR410079	ftp.sra.ebi.ac.uk/vol1/fastq/ERR410/ERR410079/ERR410079_1.fastq.gz;ftp.sra.ebi.ac.uk/vol1/fastq/ERR410/ERR410079/ERR410079_2.fastq.gz
C00001121	Validation	R	S	S	S	R	S	PRJEB5225	SAMEA2335115	ERR410080	ftp.sra.ebi.ac.uk/vol1/fastq/ERR410/ERR410080/ERR410080_1.fastq.gz;ftp.sra.ebi.ac.uk/vol1/fastq/ERR410/ERR410080/ERR410080_2.fastq.gz
C00001122	Validation	S	S	S	S	R	S	PRJEB5225	SAMEA2335116	ERR410081	ftp.sra.ebi.ac.uk/vol1/fastq/ERR410/ERR410081/ERR410081_1.fastq.gz;ftp.sra.ebi.ac.uk/vol1/fastq/ERR410/ERR410081/ERR410081_2.fastq.gz
C00001124	Validation	S	S	S	S	S	S	PRJEB5225	SAMEA2335118	ERR410083	ftp.sra.ebi.ac.uk/vol1/fastq/ERR410/ERR410083/ERR410083_1.fastq.gz;ftp.sra.ebi.ac.uk/vol1/fastq/ERR410/ERR410083/ERR410083_2.fastq.gz
C00001126	Validation	S	S	S	S	R	S	PRJEB5225	SAMEA2335120	ERR410085	ftp.sra.ebi.ac.uk/vol1/fastq/ERR410/ERR410085/ERR410085_1.fastq.gz;ftp.sra.ebi.ac.uk/vol1/fastq/ERR410/ERR410085/ERR410085_2.fastq.gz
C00001127	Validation	S	S	S	S	S	S	PRJEB5225	SAMEA2335121	ERR410086	ftp.sra.ebi.ac.uk/vol1/fastq/ERR410/ERR410086/ERR410086_1.fastq.gz;ftp.sra.ebi.ac.uk/vol1/fastq/ERR410/ERR410086/ERR410086_2.fastq.gz
C00001128	Validation	S	S	S	S	S	S	PRJEB5225	SAMEA2335122	ERR410087	ftp.sra.ebi.ac.uk/vol1/fastq/ERR410/ERR410087/ERR410087_1.fastq.gz;ftp.sra.ebi.ac.uk/vol1/fastq/ERR410/ERR410087/ERR410087_2.fastq.gz
C00001129	Validation	S	S	S	S	R	S	PRJEB5225	SAMEA2335123	ERR410088	ftp.sra.ebi.ac.uk/vol1/fastq/ERR410/ERR410088/ERR410088_1.fastq.gz;ftp.sra.ebi.ac.uk/vol1/fastq/ERR410/ERR410088/ERR410088_2.fastq.gz
C00001130	Validation	S	S	S	S	R	S	PRJEB5225	SAMEA2335124	ERR410089	ftp.sra.ebi.ac.uk/vol1/fastq/ERR410/ERR410089/ERR410089_1.fastq.gz;ftp.sra.ebi.ac.uk/vol1/fastq/ERR410/ERR410089/ERR410089_2.fastq.gz
C00001131	Validation	S	S	S	S	R	S	PRJEB5225	SAMEA2335125	ERR410090	ftp.sra.ebi.ac.uk/vol1/fastq/ERR410/ERR410090/ERR410090_1.fastq.gz;ftp.sra.ebi.ac.uk/vol1/fastq/ERR410/ERR410090/ERR410090_2.fastq.gz
C00001132	Validation	S	S	S	S	R	S	PRJEB5225	SAMEA2335126	ERR410091	ftp.sra.ebi.ac.uk/vol1/fastq/ERR410/ERR410091/ERR410091_1.fastq.gz;ftp.sra.ebi.ac.uk/vol1/fastq/ERR410/ERR410091/ERR410091_2.fastq.gz
C00001133	Validation	S	S	S	S	S	S	PRJEB5225	SAMEA2335127	ERR410092	ftp.sra.ebi.ac.uk/vol1/fastq/ERR410/ERR410092/ERR410092_1.fastq.gz;ftp.sra.ebi.ac.uk/vol1/fastq/ERR410/ERR410092/ERR410092_2.fastq.gz
C00001134	Validation	S	S	S	S	S	S	PRJEB5225	SAMEA2335128	ERR410093	ftp.sra.ebi.ac.uk/vol1/fastq/ERR410/ERR410093/ERR410093_1.fastq.gz;ftp.sra.ebi.ac.uk/vol1/fastq/ERR410/ERR410093/ERR410093_2.fastq.gz
C00001135	Validation	S	S	S	S	R	S	PRJEB5225	SAMEA2335129	ERR410094	ftp.sra.ebi.ac.uk/vol1/fastq/ERR410/ERR410094/ERR410094_1.fastq.gz;ftp.sra.ebi.ac.uk/vol1/fastq/ERR410/ERR410094/ERR410094_2.fastq.gz
C00001136	Validation	S	S	S	S	S	S	PRJEB5225	SAMEA2335130	ERR410095	ftp.sra.ebi.ac.uk/vol1/fastq/ERR410/ERR410095/ERR410095_1.fastq.gz;ftp.sra.ebi.ac.uk/vol1/fastq/ERR410/ERR410095/ERR410095_2.fastq.gz
C00001137	Validation	S	S	S	S	R	S	PRJEB5225	SAMEA2335131	ERR410096	ftp.sra.ebi.ac.uk/vol1/fastq/ERR410/ERR410096/ERR410096_1.fastq.gz;ftp.sra.ebi.ac.uk/vol1/fastq/ERR410/ERR410096/ERR410096_2.fastq.gz
C00001138	Validation	R	S	S	S	R	S	PRJEB5225	SAMEA2335132	ERR410097	ftp.sra.ebi.ac.uk/vol1/fastq/ERR410/ERR410097/ERR410097_1.fastq.gz;ftp.sra.ebi.ac.uk/vol1/fastq/ERR410/ERR410097/ERR410097_2.fastq.gz
C00001139	Validation	R	S	S	R	R	S	PRJEB5225	SAMEA2335133	ERR410098	ftp.sra.ebi.ac.uk/vol1/fastq/ERR410/ERR410098/ERR410098_1.fastq.gz;ftp.sra.ebi.ac.uk/vol1/fastq/ERR410/ERR410098/ERR410098_2.fastq.gz
C00001140	Validation	S	S	S	S	R	S	PRJEB5225	SAMEA2335134	ERR410099	ftp.sra.ebi.ac.uk/vol1/fastq/ERR410/ERR410099/ERR410099_1.fastq.gz;ftp.sra.ebi.ac.uk/vol1/fastq/ERR410/ERR410099/ERR410099_2.fastq.gz
C00001141	Validation	S	S	S	S	R	S	PRJEB5225	SAMEA2335135	ERR410100	ftp.sra.ebi.ac.uk/vol1/fastq/ERR410/ERR410100/ERR410100_1.fastq.gz;ftp.sra.ebi.ac.uk/vol1/fastq/ERR410/ERR410100/ERR410100_2.fastq.gz
C00001142	Validation	S	S	S	S	R	S	PRJEB5225	SAMEA2335136	ERR410101	ftp.sra.ebi.ac.uk/vol1/fastq/ERR410/ERR410101/ERR410101_1.fastq.gz;ftp.sra.ebi.ac.uk/vol1/fastq/ERR410/ERR410101/ERR410101_2.fastq.gz
C00001143	Validation	S	S	S	S	S	S	PRJEB5225	SAMEA2335137	ERR410102	ftp.sra.ebi.ac.uk/vol1/fastq/ERR410/ERR410102/ERR410102_1.fastq.gz;ftp.sra.ebi.ac.uk/vol1/fastq/ERR410/ERR410102/ERR410102_2.fastq.gz
C00001144	Validation	S	S	S	S	S	S	PRJEB5225	SAMEA2335138	ERR410103	ftp.sra.ebi.ac.uk/vol1/fastq/ERR410/ERR410103/ERR410103_1.fastq.gz;ftp.sra.ebi.ac.uk/vol1/fastq/ERR410/ERR410103/ERR410103_2.fastq.gz
C00001145	Validation	S	S	S	S	R	S	PRJEB5225	SAMEA2335139	ERR410104	ftp.sra.ebi.ac.uk/vol1/fastq/ERR410/ERR410104/ERR410104_1.fastq.gz;ftp.sra.ebi.ac.uk/vol1/fastq/ERR410/ERR410104/ERR410104_2.fastq.gz
C00001146	Validation	S	S	S	S	R	S	PRJEB5225	SAMEA2335140	ERR410105	ftp.sra.ebi.ac.uk/vol1/fastq/ERR410/ERR410105/ERR410105_1.fastq.gz;ftp.sra.ebi.ac.uk/vol1/fastq/ERR410/ERR410105/ERR410105_2.fastq.gz
C00001148	Validation	S	S	R	S	R	S	PRJEB5225	SAMEA2335142	ERR410107	ftp.sra.ebi.ac.uk/vol1/fastq/ERR410/ERR410107/ERR410107_1.fastq.gz;ftp.sra.ebi.ac.uk/vol1/fastq/ERR410/ERR410107/ERR410107_2.fastq.gz
C00001149	Validation	S	S	S	S	S	S	PRJEB5225	SAMEA2335143	ERR410108	ftp.sra.ebi.ac.uk/vol1/fastq/ERR410/ERR410108/ERR410108_1.fastq.gz;ftp.sra.ebi.ac.uk/vol1/fastq/ERR410/ERR410108/ERR410108_2.fastq.gz
C00001150	Validation	S	R	S	S	R	S	PRJEB5225	SAMEA2335144	ERR410109	ftp.sra.ebi.ac.uk/vol1/fastq/ERR410/ERR410109/ERR410109_1.fastq.gz;ftp.sra.ebi.ac.uk/vol1/fastq/ERR410/ERR410109/ERR410109_2.fastq.gz
C00001151	Validation	S	S	S	S	R	S	PRJEB5225	SAMEA2335145	ERR410110	ftp.sra.ebi.ac.uk/vol1/fastq/ERR410/ERR410110/ERR410110_1.fastq.gz;ftp.sra.ebi.ac.uk/vol1/fastq/ERR410/ERR410110/ERR410110_2.fastq.gz
C00001152	Validation	S	S	S	S	R	S	PRJEB5225	SAMEA2335146	ERR410111	ftp.sra.ebi.ac.uk/vol1/fastq/ERR410/ERR410111/ERR410111_1.fastq.gz;ftp.sra.ebi.ac.uk/vol1/fastq/ERR410/ERR410111/ERR410111_2.fastq.gz
C00001153	Validation	S	S	S	S	R	R	PRJEB5225	SAMEA2335147	ERR410112	ftp.sra.ebi.ac.uk/vol1/fastq/ERR410/ERR410112/ERR410112_1.fastq.gz;ftp.sra.ebi.ac.uk/vol1/fastq/ERR410/ERR410112/ERR410112_2.fastq.gz
C00001154	Validation	S	S	S	S	R	S	PRJEB5225	SAMEA2335148	ERR410113	ftp.sra.ebi.ac.uk/vol1/fastq/ERR410/ERR410113/ERR410113_1.fastq.gz;ftp.sra.ebi.ac.uk/vol1/fastq/ERR410/ERR410113/ERR410113_2.fastq.gz
C00001155	Validation	S	S	S	S	R	S	PRJEB5225	SAMEA2335149	ERR410114	ftp.sra.ebi.ac.uk/vol1/fastq/ERR410/ERR410114/ERR410114_1.fastq.gz;ftp.sra.ebi.ac.uk/vol1/fastq/ERR410/ERR410114/ERR410114_2.fastq.gz
C00001156	Validation	S	R	S	S	R	S	PRJEB5225	SAMEA2335150	ERR410115	ftp.sra.ebi.ac.uk/vol1/fastq/ERR410/ERR410115/ERR410115_1.fastq.gz;ftp.sra.ebi.ac.uk/vol1/fastq/ERR410/ERR410115/ERR410115_2.fastq.gz
C00001157	Validation	S	S	S	S	R	S	PRJEB5225	SAMEA2335151	ERR410116	ftp.sra.ebi.ac.uk/vol1/fastq/ERR410/ERR410116/ERR410116_1.fastq.gz;ftp.sra.ebi.ac.uk/vol1/fastq/ERR410/ERR410116/ERR410116_2.fastq.gz
C00001158	Validation	S	S	S	S	R	S	PRJEB5225	SAMEA2335152	ERR410117	ftp.sra.ebi.ac.uk/vol1/fastq/ERR410/ERR410117/ERR410117_1.fastq.gz;ftp.sra.ebi.ac.uk/vol1/fastq/ERR410/ERR410117/ERR410117_2.fastq.gz
C00001159	Validation	S	R	S	S	R	S	PRJEB5225	SAMEA2335153	ERR410118	ftp.sra.ebi.ac.uk/vol1/fastq/ERR410/ERR410118/ERR410118_1.fastq.gz;ftp.sra.ebi.ac.uk/vol1/fastq/ERR410/ERR410118/ERR410118_2.fastq.gz
C00001160	Validation	S	S	S	S	R	S	PRJEB5225	SAMEA2335154	ERR410119	ftp.sra.ebi.ac.uk/vol1/fastq/ERR410/ERR410119/ERR410119_1.fastq.gz;ftp.sra.ebi.ac.uk/vol1/fastq/ERR410/ERR410119/ERR410119_2.fastq.gz
C00001161	Validation	S	S	S	S	R	S	PRJEB5225	SAMEA2335155	ERR410120	ftp.sra.ebi.ac.uk/vol1/fastq/ERR410/ERR410120/ERR410120_1.fastq.gz;ftp.sra.ebi.ac.uk/vol1/fastq/ERR410/ERR410120/ERR410120_2.fastq.gz
C00001163	Validation	S	S	S	S	R	S	PRJEB5225	SAMEA2335157	ERR410122	ftp.sra.ebi.ac.uk/vol1/fastq/ERR410/ERR410122/ERR410122_1.fastq.gz;ftp.sra.ebi.ac.uk/vol1/fastq/ERR410/ERR410122/ERR410122_2.fastq.gz
C00001164	Validation	S	S	R	S	S	S	PRJEB5225	SAMEA2335158	ERR410123	ftp.sra.ebi.ac.uk/vol1/fastq/ERR410/ERR410123/ERR410123_1.fastq.gz;ftp.sra.ebi.ac.uk/vol1/fastq/ERR410/ERR410123/ERR410123_2.fastq.gz
C00001165	Validation	S	S	S	S	R	S	PRJEB5225	SAMEA2335159	ERR410124	ftp.sra.ebi.ac.uk/vol1/fastq/ERR410/ERR410124/ERR410124_1.fastq.gz;ftp.sra.ebi.ac.uk/vol1/fastq/ERR410/ERR410124/ERR410124_2.fastq.gz
C00001178	Validation	S	S	S	S	S	S	PRJEB5261	SAMEA2340366	ERR418849	ftp.sra.ebi.ac.uk/vol1/fastq/ERR418/ERR418849/ERR418849_1.fastq.gz;ftp.sra.ebi.ac.uk/vol1/fastq/ERR418/ERR418849/ERR418849_2.fastq.gz
C00001179	Validation	S	S	S	S	S	S	PRJEB5261	SAMEA2340367	ERR418850	ftp.sra.ebi.ac.uk/vol1/fastq/ERR418/ERR418850/ERR418850_1.fastq.gz;ftp.sra.ebi.ac.uk/vol1/fastq/ERR418/ERR418850/ERR418850_2.fastq.gz
C00001180	Validation	S	S	S	S	R	S	PRJEB5261	SAMEA2340368	ERR418851	ftp.sra.ebi.ac.uk/vol1/fastq/ERR418/ERR418851/ERR418851_1.fastq.gz;ftp.sra.ebi.ac.uk/vol1/fastq/ERR418/ERR418851/ERR418851_2.fastq.gz
C00001181	Validation	S	S	S	S	R	S	PRJEB5261	SAMEA2340369	ERR418852	ftp.sra.ebi.ac.uk/vol1/fastq/ERR418/ERR418852/ERR418852_1.fastq.gz;ftp.sra.ebi.ac.uk/vol1/fastq/ERR418/ERR418852/ERR418852_2.fastq.gz
C00001182	Validation	S	S	S	S	S	S	PRJEB5261	SAMEA2340370	ERR418853	ftp.sra.ebi.ac.uk/vol1/fastq/ERR418/ERR418853/ERR418853_1.fastq.gz;ftp.sra.ebi.ac.uk/vol1/fastq/ERR418/ERR418853/ERR418853_2.fastq.gz
C00001183	Validation	S	S	S	S	R	S	PRJEB5261	SAMEA2340371	ERR418854	ftp.sra.ebi.ac.uk/vol1/fastq/ERR418/ERR418854/ERR418854_1.fastq.gz;ftp.sra.ebi.ac.uk/vol1/fastq/ERR418/ERR418854/ERR418854_2.fastq.gz
C00001184	Validation	S	S	S	S	S	S	PRJEB5261	SAMEA2340372	ERR418855	ftp.sra.ebi.ac.uk/vol1/fastq/ERR418/ERR418855/ERR418855_1.fastq.gz;ftp.sra.ebi.ac.uk/vol1/fastq/ERR418/ERR418855/ERR418855_2.fastq.gz
C00001185	Validation	S	S	S	S	R	S	PRJEB5261	SAMEA2340373	ERR418856	ftp.sra.ebi.ac.uk/vol1/fastq/ERR418/ERR418856/ERR418856_1.fastq.gz;ftp.sra.ebi.ac.uk/vol1/fastq/ERR418/ERR418856/ERR418856_2.fastq.gz
C00001186	Validation	S	S	S	S	S	S	PRJEB5261	SAMEA2340374	ERR418857	ftp.sra.ebi.ac.uk/vol1/fastq/ERR418/ERR418857/ERR418857_1.fastq.gz;ftp.sra.ebi.ac.uk/vol1/fastq/ERR418/ERR418857/ERR418857_2.fastq.gz
C00001187	Validation	S	S	S	S	R	S	PRJEB5261	SAMEA2340375	ERR418858	ftp.sra.ebi.ac.uk/vol1/fastq/ERR418/ERR418858/ERR418858_1.fastq.gz;ftp.sra.ebi.ac.uk/vol1/fastq/ERR418/ERR418858/ERR418858_2.fastq.gz
C00001188	Validation	S	S	S	S	R	S	PRJEB5261	SAMEA2340376	ERR418859	ftp.sra.ebi.ac.uk/vol1/fastq/ERR418/ERR418859/ERR418859_1.fastq.gz;ftp.sra.ebi.ac.uk/vol1/fastq/ERR418/ERR418859/ERR418859_2.fastq.gz
C00001190	Validation	S	S	S	S	R	S	PRJEB5261	SAMEA2340378	ERR418861	ftp.sra.ebi.ac.uk/vol1/fastq/ERR418/ERR418861/ERR418861_1.fastq.gz;ftp.sra.ebi.ac.uk/vol1/fastq/ERR418/ERR418861/ERR418861_2.fastq.gz
C00001191	Validation	S	S	S	S	R	S	PRJEB5261	SAMEA2340379	ERR418862	ftp.sra.ebi.ac.uk/vol1/fastq/ERR418/ERR418862/ERR418862_1.fastq.gz;ftp.sra.ebi.ac.uk/vol1/fastq/ERR418/ERR418862/ERR418862_2.fastq.gz
C00001192	Validation	S	S	S	S	R	S	PRJEB5261	SAMEA2340380	ERR418863	ftp.sra.ebi.ac.uk/vol1/fastq/ERR418/ERR418863/ERR418863_1.fastq.gz;ftp.sra.ebi.ac.uk/vol1/fastq/ERR418/ERR418863/ERR418863_2.fastq.gz
C00001193	Validation	S	S	S	S	R	S	PRJEB5261	SAMEA2340381	ERR418864	ftp.sra.ebi.ac.uk/vol1/fastq/ERR418/ERR418864/ERR418864_1.fastq.gz;ftp.sra.ebi.ac.uk/vol1/fastq/ERR418/ERR418864/ERR418864_2.fastq.gz
C00001194	Validation	S	S	S	S	S	S	PRJEB5261	SAMEA2340382	ERR418865	ftp.sra.ebi.ac.uk/vol1/fastq/ERR418/ERR418865/ERR418865_1.fastq.gz;ftp.sra.ebi.ac.uk/vol1/fastq/ERR418/ERR418865/ERR418865_2.fastq.gz
C00001195	Validation	S	S	S	S	R	S	PRJEB5261	SAMEA2340383	ERR418866	ftp.sra.ebi.ac.uk/vol1/fastq/ERR418/ERR418866/ERR418866_1.fastq.gz;ftp.sra.ebi.ac.uk/vol1/fastq/ERR418/ERR418866/ERR418866_2.fastq.gz
C00001196	Validation	S	S	S	S	R	S	PRJEB5261	SAMEA2340384	ERR418867	ftp.sra.ebi.ac.uk/vol1/fastq/ERR418/ERR418867/ERR418867_1.fastq.gz;ftp.sra.ebi.ac.uk/vol1/fastq/ERR418/ERR418867/ERR418867_2.fastq.gz
C00001197	Validation	S	S	S	S	R	S	PRJEB5261	SAMEA2340385	ERR418868	ftp.sra.ebi.ac.uk/vol1/fastq/ERR418/ERR418868/ERR418868_1.fastq.gz;ftp.sra.ebi.ac.uk/vol1/fastq/ERR418/ERR418868/ERR418868_2.fastq.gz
C00001198	Validation	S	S	S	S	R	S	PRJEB5261	SAMEA2340386	ERR418869	ftp.sra.ebi.ac.uk/vol1/fastq/ERR418/ERR418869/ERR418869_1.fastq.gz;ftp.sra.ebi.ac.uk/vol1/fastq/ERR418/ERR418869/ERR418869_2.fastq.gz
C00001199	Validation	S	S	S	S	R	S	PRJEB5261	SAMEA2340387	ERR418870	ftp.sra.ebi.ac.uk/vol1/fastq/ERR418/ERR418870/ERR418870_1.fastq.gz;ftp.sra.ebi.ac.uk/vol1/fastq/ERR418/ERR418870/ERR418870_2.fastq.gz
C00001200	Validation	S	S	S	S	R	S	PRJEB5261	SAMEA2340388	ERR418871	ftp.sra.ebi.ac.uk/vol1/fastq/ERR418/ERR418871/ERR418871_1.fastq.gz;ftp.sra.ebi.ac.uk/vol1/fastq/ERR418/ERR418871/ERR418871_2.fastq.gz
C00001201	Validation	R	R	S	R	R	S	PRJEB5261	SAMEA2340389	ERR418872	ftp.sra.ebi.ac.uk/vol1/fastq/ERR418/ERR418872/ERR418872_1.fastq.gz;ftp.sra.ebi.ac.uk/vol1/fastq/ERR418/ERR418872/ERR418872_2.fastq.gz
C00001202	Validation	S	S	S	S	R	S	PRJEB5261	SAMEA2340390	ERR418873	ftp.sra.ebi.ac.uk/vol1/fastq/ERR418/ERR418873/ERR418873_1.fastq.gz;ftp.sra.ebi.ac.uk/vol1/fastq/ERR418/ERR418873/ERR418873_2.fastq.gz
C00001203	Validation	S	S	S	S	S	S	PRJEB5261	SAMEA2340391	ERR418874	ftp.sra.ebi.ac.uk/vol1/fastq/ERR418/ERR418874/ERR418874_1.fastq.gz;ftp.sra.ebi.ac.uk/vol1/fastq/ERR418/ERR418874/ERR418874_2.fastq.gz
C00001204	Validation	S	S	S	S	R	S	PRJEB5261	SAMEA2340392	ERR418875	ftp.sra.ebi.ac.uk/vol1/fastq/ERR418/ERR418875/ERR418875_1.fastq.gz;ftp.sra.ebi.ac.uk/vol1/fastq/ERR418/ERR418875/ERR418875_2.fastq.gz
C00001205	Validation	S	S	S	S	R	S	PRJEB5261	SAMEA2340393	ERR418876	ftp.sra.ebi.ac.uk/vol1/fastq/ERR418/ERR418876/ERR418876_1.fastq.gz;ftp.sra.ebi.ac.uk/vol1/fastq/ERR418/ERR418876/ERR418876_2.fastq.gz
C00001206	Validation	S	S	S	S	R	S	PRJEB5261	SAMEA2340394	ERR418877	ftp.sra.ebi.ac.uk/vol1/fastq/ERR418/ERR418877/ERR418877_1.fastq.gz;ftp.sra.ebi.ac.uk/vol1/fastq/ERR418/ERR418877/ERR418877_2.fastq.gz
C00001207	Validation	S	R	S	S	R	S	PRJEB5261	SAMEA2340395	ERR418878	ftp.sra.ebi.ac.uk/vol1/fastq/ERR418/ERR418878/ERR418878_1.fastq.gz;ftp.sra.ebi.ac.uk/vol1/fastq/ERR418/ERR418878/ERR418878_2.fastq.gz
C00001208	Validation	S	S	S	S	R	S	PRJEB5261	SAMEA2340396	ERR418879	ftp.sra.ebi.ac.uk/vol1/fastq/ERR418/ERR418879/ERR418879_1.fastq.gz;ftp.sra.ebi.ac.uk/vol1/fastq/ERR418/ERR418879/ERR418879_2.fastq.gz
C00001209	Validation	S	S	S	S	R	S	PRJEB5261	SAMEA2340397	ERR418880	ftp.sra.ebi.ac.uk/vol1/fastq/ERR418/ERR418880/ERR418880_1.fastq.gz;ftp.sra.ebi.ac.uk/vol1/fastq/ERR418/ERR418880/ERR418880_2.fastq.gz
C00001210	Validation	S	S	S	S	R	S	PRJEB5261	SAMEA2340398	ERR418881	ftp.sra.ebi.ac.uk/vol1/fastq/ERR418/ERR418881/ERR418881_1.fastq.gz;ftp.sra.ebi.ac.uk/vol1/fastq/ERR418/ERR418881/ERR418881_2.fastq.gz
C00001211	Validation	S	S	S	S	R	S	PRJEB5261	SAMEA2340399	ERR418882	ftp.sra.ebi.ac.uk/vol1/fastq/ERR418/ERR418882/ERR418882_1.fastq.gz;ftp.sra.ebi.ac.uk/vol1/fastq/ERR418/ERR418882/ERR418882_2.fastq.gz
C00001212	Validation	S	S	S	S	R	S	PRJEB5261	SAMEA2340400	ERR418883	ftp.sra.ebi.ac.uk/vol1/fastq/ERR418/ERR418883/ERR418883_1.fastq.gz;ftp.sra.ebi.ac.uk/vol1/fastq/ERR418/ERR418883/ERR418883_2.fastq.gz
C00001213	Validation	S	S	S	S	R	S	PRJEB5261	SAMEA2340401	ERR418884	ftp.sra.ebi.ac.uk/vol1/fastq/ERR418/ERR418884/ERR418884_1.fastq.gz;ftp.sra.ebi.ac.uk/vol1/fastq/ERR418/ERR418884/ERR418884_2.fastq.gz
C00001214	Validation	S	S	S	S	R	S	PRJEB5261	SAMEA2340402	ERR418885	ftp.sra.ebi.ac.uk/vol1/fastq/ERR418/ERR418885/ERR418885_1.fastq.gz;ftp.sra.ebi.ac.uk/vol1/fastq/ERR418/ERR418885/ERR418885_2.fastq.gz
C00001216	Validation	S	S	S	S	R	S	PRJEB5261	SAMEA2340404	ERR418887	ftp.sra.ebi.ac.uk/vol1/fastq/ERR418/ERR418887/ERR418887_1.fastq.gz;ftp.sra.ebi.ac.uk/vol1/fastq/ERR418/ERR418887/ERR418887_2.fastq.gz
C00001217	Validation	S	S	S	S	R	S	PRJEB5261	SAMEA2340405	ERR418888	ftp.sra.ebi.ac.uk/vol1/fastq/ERR418/ERR418888/ERR418888_1.fastq.gz;ftp.sra.ebi.ac.uk/vol1/fastq/ERR418/ERR418888/ERR418888_2.fastq.gz
C00001218	Validation	S	S	S	S	R	S	PRJEB5261	SAMEA2340406	ERR418889	ftp.sra.ebi.ac.uk/vol1/fastq/ERR418/ERR418889/ERR418889_1.fastq.gz;ftp.sra.ebi.ac.uk/vol1/fastq/ERR418/ERR418889/ERR418889_2.fastq.gz
C00001219	Validation	R	R	S	R	R	S	PRJEB5261	SAMEA2340407	ERR418890	ftp.sra.ebi.ac.uk/vol1/fastq/ERR418/ERR418890/ERR418890_1.fastq.gz;ftp.sra.ebi.ac.uk/vol1/fastq/ERR418/ERR418890/ERR418890_2.fastq.gz
C00001220	Validation	R	R	S	R	R	S	PRJEB5261	SAMEA2340408	ERR418891	ftp.sra.ebi.ac.uk/vol1/fastq/ERR418/ERR418891/ERR418891_1.fastq.gz;ftp.sra.ebi.ac.uk/vol1/fastq/ERR418/ERR418891/ERR418891_2.fastq.gz
C00001221	Validation	R	R	S	R	R	S	PRJEB5261	SAMEA2340409	ERR418892	ftp.sra.ebi.ac.uk/vol1/fastq/ERR418/ERR418892/ERR418892_1.fastq.gz;ftp.sra.ebi.ac.uk/vol1/fastq/ERR418/ERR418892/ERR418892_2.fastq.gz
C00001223	Validation	R	R	S	R	R	S	PRJEB5261	SAMEA2340411	ERR418894	ftp.sra.ebi.ac.uk/vol1/fastq/ERR418/ERR418894/ERR418894_1.fastq.gz;ftp.sra.ebi.ac.uk/vol1/fastq/ERR418/ERR418894/ERR418894_2.fastq.gz
C00001224	Validation	R	R	S	R	R	S	PRJEB5261	SAMEA2340412	ERR418895	ftp.sra.ebi.ac.uk/vol1/fastq/ERR418/ERR418895/ERR418895_1.fastq.gz;ftp.sra.ebi.ac.uk/vol1/fastq/ERR418/ERR418895/ERR418895_2.fastq.gz
C00001225	Validation	R	R	S	R	R	S	PRJEB5261	SAMEA2340413	ERR418896	ftp.sra.ebi.ac.uk/vol1/fastq/ERR418/ERR418896/ERR418896_1.fastq.gz;ftp.sra.ebi.ac.uk/vol1/fastq/ERR418/ERR418896/ERR418896_2.fastq.gz
C00001226	Validation	R	R	S	R	R	S	PRJEB5261	SAMEA2340414	ERR418897	ftp.sra.ebi.ac.uk/vol1/fastq/ERR418/ERR418897/ERR418897_1.fastq.gz;ftp.sra.ebi.ac.uk/vol1/fastq/ERR418/ERR418897/ERR418897_2.fastq.gz
C00001227	Validation	R	R	S	R	R	S	PRJEB5261	SAMEA2340415	ERR418898	ftp.sra.ebi.ac.uk/vol1/fastq/ERR418/ERR418898/ERR418898_1.fastq.gz;ftp.sra.ebi.ac.uk/vol1/fastq/ERR418/ERR418898/ERR418898_2.fastq.gz
C00001228	Validation	R	R	S	R	R	S	PRJEB5261	SAMEA2340416	ERR418899	ftp.sra.ebi.ac.uk/vol1/fastq/ERR418/ERR418899/ERR418899_1.fastq.gz;ftp.sra.ebi.ac.uk/vol1/fastq/ERR418/ERR418899/ERR418899_2.fastq.gz
C00001229	Validation	R	S	S	R	R	S	PRJEB5261	SAMEA2340417	ERR418900	ftp.sra.ebi.ac.uk/vol1/fastq/ERR418/ERR418900/ERR418900_1.fastq.gz;ftp.sra.ebi.ac.uk/vol1/fastq/ERR418/ERR418900/ERR418900_2.fastq.gz
C00001230	Validation	R	R	S	R	R	S	PRJEB5261	SAMEA2340418	ERR418901	ftp.sra.ebi.ac.uk/vol1/fastq/ERR418/ERR418901/ERR418901_1.fastq.gz;ftp.sra.ebi.ac.uk/vol1/fastq/ERR418/ERR418901/ERR418901_2.fastq.gz
C00001231	Validation	R	S	S	S	R	S	PRJEB5261	SAMEA2340419	ERR418902	ftp.sra.ebi.ac.uk/vol1/fastq/ERR418/ERR418902/ERR418902_1.fastq.gz;ftp.sra.ebi.ac.uk/vol1/fastq/ERR418/ERR418902/ERR418902_2.fastq.gz
C00001232	Validation	R	S	S	R	R	S	PRJEB5261	SAMEA2340420	ERR418903	ftp.sra.ebi.ac.uk/vol1/fastq/ERR418/ERR418903/ERR418903_1.fastq.gz;ftp.sra.ebi.ac.uk/vol1/fastq/ERR418/ERR418903/ERR418903_2.fastq.gz
C00001233	Validation	R	S	S	R	R	S	PRJEB5261	SAMEA2340421	ERR418904	ftp.sra.ebi.ac.uk/vol1/fastq/ERR418/ERR418904/ERR418904_1.fastq.gz;ftp.sra.ebi.ac.uk/vol1/fastq/ERR418/ERR418904/ERR418904_2.fastq.gz
C00001234	Validation	R	R	S	R	R	S	PRJEB5261	SAMEA2340422	ERR418905	ftp.sra.ebi.ac.uk/vol1/fastq/ERR418/ERR418905/ERR418905_1.fastq.gz;ftp.sra.ebi.ac.uk/vol1/fastq/ERR418/ERR418905/ERR418905_2.fastq.gz
C00001235	Validation	R	S	R	R	R	S	PRJEB5261	SAMEA2340423	ERR418906	ftp.sra.ebi.ac.uk/vol1/fastq/ERR418/ERR418906/ERR418906_1.fastq.gz;ftp.sra.ebi.ac.uk/vol1/fastq/ERR418/ERR418906/ERR418906_2.fastq.gz
C00001236	Validation	R	S	S	R	R	S	PRJEB5261	SAMEA2340424	ERR418907	ftp.sra.ebi.ac.uk/vol1/fastq/ERR418/ERR418907/ERR418907_1.fastq.gz;ftp.sra.ebi.ac.uk/vol1/fastq/ERR418/ERR418907/ERR418907_2.fastq.gz
C00001237	Validation	R	R	S	R	R	S	PRJEB5261	SAMEA2340425	ERR418908	ftp.sra.ebi.ac.uk/vol1/fastq/ERR418/ERR418908/ERR418908_1.fastq.gz;ftp.sra.ebi.ac.uk/vol1/fastq/ERR418/ERR418908/ERR418908_2.fastq.gz
C00001238	Validation	R	S	S	S	R	S	PRJEB5261	SAMEA2340426	ERR418909	ftp.sra.ebi.ac.uk/vol1/fastq/ERR418/ERR418909/ERR418909_1.fastq.gz;ftp.sra.ebi.ac.uk/vol1/fastq/ERR418/ERR418909/ERR418909_2.fastq.gz
C00001239	Validation	R	S	S	R	R	S	PRJEB5261	SAMEA2340427	ERR418910	ftp.sra.ebi.ac.uk/vol1/fastq/ERR418/ERR418910/ERR418910_1.fastq.gz;ftp.sra.ebi.ac.uk/vol1/fastq/ERR418/ERR418910/ERR418910_2.fastq.gz
C00001240	Validation	R	S	S	R	R	S	PRJEB5261	SAMEA2340428	ERR418911	ftp.sra.ebi.ac.uk/vol1/fastq/ERR418/ERR418911/ERR418911_1.fastq.gz;ftp.sra.ebi.ac.uk/vol1/fastq/ERR418/ERR418911/ERR418911_2.fastq.gz
C00001241	Validation	S	S	S	S	S	S	PRJEB5261	SAMEA2340429	ERR418912	ftp.sra.ebi.ac.uk/vol1/fastq/ERR418/ERR418912/ERR418912_1.fastq.gz;ftp.sra.ebi.ac.uk/vol1/fastq/ERR418/ERR418912/ERR418912_2.fastq.gz
C00001242	Validation	S	S	S	S	R	S	PRJEB5261	SAMEA2340430	ERR418913	ftp.sra.ebi.ac.uk/vol1/fastq/ERR418/ERR418913/ERR418913_1.fastq.gz;ftp.sra.ebi.ac.uk/vol1/fastq/ERR418/ERR418913/ERR418913_2.fastq.gz
C00001243	Validation	S	S	S	S	R	S	PRJEB5261	SAMEA2340431	ERR418914	ftp.sra.ebi.ac.uk/vol1/fastq/ERR418/ERR418914/ERR418914_1.fastq.gz;ftp.sra.ebi.ac.uk/vol1/fastq/ERR418/ERR418914/ERR418914_2.fastq.gz
C00001244	Validation	S	S	R	S	R	R	PRJEB5261	SAMEA2340432	ERR418915	ftp.sra.ebi.ac.uk/vol1/fastq/ERR418/ERR418915/ERR418915_1.fastq.gz;ftp.sra.ebi.ac.uk/vol1/fastq/ERR418/ERR418915/ERR418915_2.fastq.gz
C00001245	Validation	S	S	S	S	R	S	PRJEB5261	SAMEA2340433	ERR418916	ftp.sra.ebi.ac.uk/vol1/fastq/ERR418/ERR418916/ERR418916_1.fastq.gz;ftp.sra.ebi.ac.uk/vol1/fastq/ERR418/ERR418916/ERR418916_2.fastq.gz
C00001246	Validation	S	S	S	S	R	S	PRJEB5261	SAMEA2340434	ERR418917	ftp.sra.ebi.ac.uk/vol1/fastq/ERR418/ERR418917/ERR418917_1.fastq.gz;ftp.sra.ebi.ac.uk/vol1/fastq/ERR418/ERR418917/ERR418917_2.fastq.gz
C00001248	Validation	S	S	S	S	R	S	PRJEB5261	SAMEA2340436	ERR418919	ftp.sra.ebi.ac.uk/vol1/fastq/ERR418/ERR418919/ERR418919_1.fastq.gz;ftp.sra.ebi.ac.uk/vol1/fastq/ERR418/ERR418919/ERR418919_2.fastq.gz
C00001250	Validation	S	S	S	S	R	S	PRJEB5261	SAMEA2340438	ERR418921	ftp.sra.ebi.ac.uk/vol1/fastq/ERR418/ERR418921/ERR418921_1.fastq.gz;ftp.sra.ebi.ac.uk/vol1/fastq/ERR418/ERR418921/ERR418921_2.fastq.gz
C00001251	Validation	S	S	S	S	R	S	PRJEB5261	SAMEA2340439	ERR418922	ftp.sra.ebi.ac.uk/vol1/fastq/ERR418/ERR418922/ERR418922_1.fastq.gz;ftp.sra.ebi.ac.uk/vol1/fastq/ERR418/ERR418922/ERR418922_2.fastq.gz
C00001252	Validation	S	S	S	S	R	S	PRJEB5261	SAMEA2340440	ERR418923	ftp.sra.ebi.ac.uk/vol1/fastq/ERR418/ERR418923/ERR418923_1.fastq.gz;ftp.sra.ebi.ac.uk/vol1/fastq/ERR418/ERR418923/ERR418923_2.fastq.gz
C00001253	Validation	S	S	S	S	R	S	PRJEB5261	SAMEA2340441	ERR418924	ftp.sra.ebi.ac.uk/vol1/fastq/ERR418/ERR418924/ERR418924_1.fastq.gz;ftp.sra.ebi.ac.uk/vol1/fastq/ERR418/ERR418924/ERR418924_2.fastq.gz
C00001254	Validation	S	S	S	S	R	S	PRJEB5261	SAMEA2340442	ERR418925	ftp.sra.ebi.ac.uk/vol1/fastq/ERR418/ERR418925/ERR418925_1.fastq.gz;ftp.sra.ebi.ac.uk/vol1/fastq/ERR418/ERR418925/ERR418925_2.fastq.gz
C00001255	Validation	S	S	S	S	R	S	PRJEB5261	SAMEA2340443	ERR418926	ftp.sra.ebi.ac.uk/vol1/fastq/ERR418/ERR418926/ERR418926_1.fastq.gz;ftp.sra.ebi.ac.uk/vol1/fastq/ERR418/ERR418926/ERR418926_2.fastq.gz
C00001256	Validation	S	S	S	S	R	S	PRJEB5261	SAMEA2340444	ERR418927	ftp.sra.ebi.ac.uk/vol1/fastq/ERR418/ERR418927/ERR418927_1.fastq.gz;ftp.sra.ebi.ac.uk/vol1/fastq/ERR418/ERR418927/ERR418927_2.fastq.gz
C00001257	Validation	S	S	S	S	R	S	PRJEB5261	SAMEA2340445	ERR418928	ftp.sra.ebi.ac.uk/vol1/fastq/ERR418/ERR418928/ERR418928_1.fastq.gz;ftp.sra.ebi.ac.uk/vol1/fastq/ERR418/ERR418928/ERR418928_2.fastq.gz
C00001258	Validation	S	S	S	S	R	S	PRJEB5261	SAMEA2340446	ERR418929	ftp.sra.ebi.ac.uk/vol1/fastq/ERR418/ERR418929/ERR418929_1.fastq.gz;ftp.sra.ebi.ac.uk/vol1/fastq/ERR418/ERR418929/ERR418929_2.fastq.gz
C00001260	Validation	S	S	S	S	R	S	PRJEB5261	SAMEA2340448	ERR418931	ftp.sra.ebi.ac.uk/vol1/fastq/ERR418/ERR418931/ERR418931_1.fastq.gz;ftp.sra.ebi.ac.uk/vol1/fastq/ERR418/ERR418931/ERR418931_2.fastq.gz
C00001262	Validation	S	S	S	S	R	S	PRJEB5261	SAMEA2340449	ERR418932	ftp.sra.ebi.ac.uk/vol1/fastq/ERR418/ERR418932/ERR418932_1.fastq.gz;ftp.sra.ebi.ac.uk/vol1/fastq/ERR418/ERR418932/ERR418932_2.fastq.gz
C00001263	Validation	S	S	S	S	R	S	PRJEB5261	SAMEA2340450	ERR418933	ftp.sra.ebi.ac.uk/vol1/fastq/ERR418/ERR418933/ERR418933_1.fastq.gz;ftp.sra.ebi.ac.uk/vol1/fastq/ERR418/ERR418933/ERR418933_2.fastq.gz
C00001264	Validation	S	S	S	S	R	S	PRJEB5261	SAMEA2340451	ERR418934	ftp.sra.ebi.ac.uk/vol1/fastq/ERR418/ERR418934/ERR418934_1.fastq.gz;ftp.sra.ebi.ac.uk/vol1/fastq/ERR418/ERR418934/ERR418934_2.fastq.gz
C00001265	Validation	S	S	S	S	R	S	PRJEB5261	SAMEA2340452	ERR418935	ftp.sra.ebi.ac.uk/vol1/fastq/ERR418/ERR418935/ERR418935_1.fastq.gz;ftp.sra.ebi.ac.uk/vol1/fastq/ERR418/ERR418935/ERR418935_2.fastq.gz
C00001266	Validation	S	S	S	S	R	S	PRJEB5261	SAMEA2340453	ERR418936	ftp.sra.ebi.ac.uk/vol1/fastq/ERR418/ERR418936/ERR418936_1.fastq.gz;ftp.sra.ebi.ac.uk/vol1/fastq/ERR418/ERR418936/ERR418936_2.fastq.gz
C00001267	Validation	S	S	S	S	R	S	PRJEB5261	SAMEA2340454	ERR418937	ftp.sra.ebi.ac.uk/vol1/fastq/ERR418/ERR418937/ERR418937_1.fastq.gz;ftp.sra.ebi.ac.uk/vol1/fastq/ERR418/ERR418937/ERR418937_2.fastq.gz
C00001268	Validation	S	S	S	S	R	S	PRJEB5261	SAMEA2340455	ERR418938	ftp.sra.ebi.ac.uk/vol1/fastq/ERR418/ERR418938/ERR418938_1.fastq.gz;ftp.sra.ebi.ac.uk/vol1/fastq/ERR418/ERR418938/ERR418938_2.fastq.gz
C00001269	Validation	S	S	S	S	R	S	PRJEB5261	SAMEA2340456	ERR418939	ftp.sra.ebi.ac.uk/vol1/fastq/ERR418/ERR418939/ERR418939_1.fastq.gz;ftp.sra.ebi.ac.uk/vol1/fastq/ERR418/ERR418939/ERR418939_2.fastq.gz
C00001270	Validation	S	R	S	S	R	S	PRJEB5261	SAMEA2340457	ERR418940	ftp.sra.ebi.ac.uk/vol1/fastq/ERR418/ERR418940/ERR418940_1.fastq.gz;ftp.sra.ebi.ac.uk/vol1/fastq/ERR418/ERR418940/ERR418940_2.fastq.gz
C00001271	Validation	S	R	S	S	R	S	PRJEB5261	SAMEA2340458	ERR418941	ftp.sra.ebi.ac.uk/vol1/fastq/ERR418/ERR418941/ERR418941_1.fastq.gz;ftp.sra.ebi.ac.uk/vol1/fastq/ERR418/ERR418941/ERR418941_2.fastq.gz
C00001272	Validation	S	S	S	S	R	S	PRJEB5261	SAMEA2340459	ERR418942	ftp.sra.ebi.ac.uk/vol1/fastq/ERR418/ERR418942/ERR418942_1.fastq.gz;ftp.sra.ebi.ac.uk/vol1/fastq/ERR418/ERR418942/ERR418942_2.fastq.gz
C00001274	Validation	S	S	S	S	R	S	PRJEB5225	SAMEA2335161	ERR410126	ftp.sra.ebi.ac.uk/vol1/fastq/ERR410/ERR410126/ERR410126_1.fastq.gz;ftp.sra.ebi.ac.uk/vol1/fastq/ERR410/ERR410126/ERR410126_2.fastq.gz
C00001275	Validation	S	S	S	S	S	S	PRJEB5225	SAMEA2335162	ERR410127	ftp.sra.ebi.ac.uk/vol1/fastq/ERR410/ERR410127/ERR410127_1.fastq.gz;ftp.sra.ebi.ac.uk/vol1/fastq/ERR410/ERR410127/ERR410127_2.fastq.gz
C00001277	Validation	S	S	S	S	R	S	PRJEB5225	SAMEA2335164	ERR410129	ftp.sra.ebi.ac.uk/vol1/fastq/ERR410/ERR410129/ERR410129_1.fastq.gz;ftp.sra.ebi.ac.uk/vol1/fastq/ERR410/ERR410129/ERR410129_2.fastq.gz
C00001278	Validation	S	S	S	S	R	S	PRJEB5225	SAMEA2335165	ERR410130	ftp.sra.ebi.ac.uk/vol1/fastq/ERR410/ERR410130/ERR410130_1.fastq.gz;ftp.sra.ebi.ac.uk/vol1/fastq/ERR410/ERR410130/ERR410130_2.fastq.gz
C00001279	Validation	S	S	S	S	R	R	PRJEB5225	SAMEA2335166	ERR410131	ftp.sra.ebi.ac.uk/vol1/fastq/ERR410/ERR410131/ERR410131_1.fastq.gz;ftp.sra.ebi.ac.uk/vol1/fastq/ERR410/ERR410131/ERR410131_2.fastq.gz
C00001280	Validation	R	R	S	R	R	S	PRJEB5225	SAMEA2335167	ERR410132	ftp.sra.ebi.ac.uk/vol1/fastq/ERR410/ERR410132/ERR410132_1.fastq.gz;ftp.sra.ebi.ac.uk/vol1/fastq/ERR410/ERR410132/ERR410132_2.fastq.gz
C00001281	Validation	R	R	S	R	R	S	PRJEB5225	SAMEA2335168	ERR410133	ftp.sra.ebi.ac.uk/vol1/fastq/ERR410/ERR410133/ERR410133_1.fastq.gz;ftp.sra.ebi.ac.uk/vol1/fastq/ERR410/ERR410133/ERR410133_2.fastq.gz
C00001282	Validation	R	S	S	R	R	S	PRJEB5225	SAMEA2335169	ERR410134	ftp.sra.ebi.ac.uk/vol1/fastq/ERR410/ERR410134/ERR410134_1.fastq.gz;ftp.sra.ebi.ac.uk/vol1/fastq/ERR410/ERR410134/ERR410134_2.fastq.gz
C00001283	Validation	S	S	S	S	R	S	PRJEB5225	SAMEA2335170	ERR410135	ftp.sra.ebi.ac.uk/vol1/fastq/ERR410/ERR410135/ERR410135_1.fastq.gz;ftp.sra.ebi.ac.uk/vol1/fastq/ERR410/ERR410135/ERR410135_2.fastq.gz
C00001284	Validation	S	S	S	S	S	S	PRJEB5225	SAMEA2335171	ERR410136	ftp.sra.ebi.ac.uk/vol1/fastq/ERR410/ERR410136/ERR410136_1.fastq.gz;ftp.sra.ebi.ac.uk/vol1/fastq/ERR410/ERR410136/ERR410136_2.fastq.gz
C00002619	Validation	S	S	S	S	R	S	PRJEB5261	SAMEA2340460	ERR418943	ftp.sra.ebi.ac.uk/vol1/fastq/ERR418/ERR418943/ERR418943_1.fastq.gz;ftp.sra.ebi.ac.uk/vol1/fastq/ERR418/ERR418943/ERR418943_2.fastq.gz
C00002620	Validation	S	S	S	S	R	R	PRJEB5261	SAMEA2340461	ERR418944	ftp.sra.ebi.ac.uk/vol1/fastq/ERR418/ERR418944/ERR418944_1.fastq.gz;ftp.sra.ebi.ac.uk/vol1/fastq/ERR418/ERR418944/ERR418944_2.fastq.gz
C00002621	Validation	S	S	S	S	R	S	PRJEB5261	SAMEA2340462	ERR418945	ftp.sra.ebi.ac.uk/vol1/fastq/ERR418/ERR418945/ERR418945_1.fastq.gz;ftp.sra.ebi.ac.uk/vol1/fastq/ERR418/ERR418945/ERR418945_2.fastq.gz
C00002622	Validation	S	R	S	S	R	S	PRJEB5261	SAMEA2340463	ERR418946	ftp.sra.ebi.ac.uk/vol1/fastq/ERR418/ERR418946/ERR418946_1.fastq.gz;ftp.sra.ebi.ac.uk/vol1/fastq/ERR418/ERR418946/ERR418946_2.fastq.gz
C00002623	Validation	R	R	S	R	R	S	PRJEB5261	SAMEA2340464	ERR418947	ftp.sra.ebi.ac.uk/vol1/fastq/ERR418/ERR418947/ERR418947_1.fastq.gz;ftp.sra.ebi.ac.uk/vol1/fastq/ERR418/ERR418947/ERR418947_2.fastq.gz
C00002624	Validation	R	R	S	R	R	S	PRJEB5261	SAMEA2340465	ERR418948	ftp.sra.ebi.ac.uk/vol1/fastq/ERR418/ERR418948/ERR418948_1.fastq.gz;ftp.sra.ebi.ac.uk/vol1/fastq/ERR418/ERR418948/ERR418948_2.fastq.gz
C00002625	Validation	S	S	S	S	R	S	PRJEB5261	SAMEA2340466	ERR418949	ftp.sra.ebi.ac.uk/vol1/fastq/ERR418/ERR418949/ERR418949_1.fastq.gz;ftp.sra.ebi.ac.uk/vol1/fastq/ERR418/ERR418949/ERR418949_2.fastq.gz
C00002626	Validation	R	R	S	R	R	S	PRJEB5261	SAMEA2340467	ERR418950	ftp.sra.ebi.ac.uk/vol1/fastq/ERR418/ERR418950/ERR418950_1.fastq.gz;ftp.sra.ebi.ac.uk/vol1/fastq/ERR418/ERR418950/ERR418950_2.fastq.gz
C00012736	Validation	R	R	S	R	R	S	PRJEB5261	SAMEA2340468	ERR418951	ftp.sra.ebi.ac.uk/vol1/fastq/ERR418/ERR418951/ERR418951_1.fastq.gz;ftp.sra.ebi.ac.uk/vol1/fastq/ERR418/ERR418951/ERR418951_2.fastq.gz
C00012737	Validation	R	R	S	R	R	S	PRJEB5261	SAMEA2340469	ERR418952	ftp.sra.ebi.ac.uk/vol1/fastq/ERR418/ERR418952/ERR418952_1.fastq.gz;ftp.sra.ebi.ac.uk/vol1/fastq/ERR418/ERR418952/ERR418952_2.fastq.gz
C00012738	Validation	R	R	S	R	R	S	PRJEB5261	SAMEA2340470	ERR418953	ftp.sra.ebi.ac.uk/vol1/fastq/ERR418/ERR418953/ERR418953_1.fastq.gz;ftp.sra.ebi.ac.uk/vol1/fastq/ERR418/ERR418953/ERR418953_2.fastq.gz
C00012739	Validation	R	R	S	R	R	S	PRJEB5261	SAMEA2340471	ERR418954	ftp.sra.ebi.ac.uk/vol1/fastq/ERR418/ERR418954/ERR418954_1.fastq.gz;ftp.sra.ebi.ac.uk/vol1/fastq/ERR418/ERR418954/ERR418954_2.fastq.gz
C00012740	Validation	R	R	S	R	R	S	PRJEB5261	SAMEA2340472	ERR418955	ftp.sra.ebi.ac.uk/vol1/fastq/ERR418/ERR418955/ERR418955_1.fastq.gz;ftp.sra.ebi.ac.uk/vol1/fastq/ERR418/ERR418955/ERR418955_2.fastq.gz
C00012741	Validation	S	S	S	S	S	S	PRJEB5261	SAMEA2340473	ERR418956	ftp.sra.ebi.ac.uk/vol1/fastq/ERR418/ERR418956/ERR418956_1.fastq.gz;ftp.sra.ebi.ac.uk/vol1/fastq/ERR418/ERR418956/ERR418956_2.fastq.gz
C00012742	Validation	R	R	S	R	R	S	PRJEB5261	SAMEA2340474	ERR418957	ftp.sra.ebi.ac.uk/vol1/fastq/ERR418/ERR418957/ERR418957_1.fastq.gz;ftp.sra.ebi.ac.uk/vol1/fastq/ERR418/ERR418957/ERR418957_2.fastq.gz
C00012743	Validation	S	S	S	S	R	S	PRJEB5261	SAMEA2340475	ERR418958	ftp.sra.ebi.ac.uk/vol1/fastq/ERR418/ERR418958/ERR418958_1.fastq.gz;ftp.sra.ebi.ac.uk/vol1/fastq/ERR418/ERR418958/ERR418958_2.fastq.gz
C00012744	Validation	R	R	S	R	R	S	PRJEB5261	SAMEA2340476	ERR418959	ftp.sra.ebi.ac.uk/vol1/fastq/ERR418/ERR418959/ERR418959_1.fastq.gz;ftp.sra.ebi.ac.uk/vol1/fastq/ERR418/ERR418959/ERR418959_2.fastq.gz
C00012745	Validation	S	S	S	S	R	S	PRJEB5261	SAMEA2340477	ERR418960	ftp.sra.ebi.ac.uk/vol1/fastq/ERR418/ERR418960/ERR418960_1.fastq.gz;ftp.sra.ebi.ac.uk/vol1/fastq/ERR418/ERR418960/ERR418960_2.fastq.gz
C00012747	Validation	S	S	R	S	R	S	PRJEB5261	SAMEA2340479	ERR418962	ftp.sra.ebi.ac.uk/vol1/fastq/ERR418/ERR418962/ERR418962_1.fastq.gz;ftp.sra.ebi.ac.uk/vol1/fastq/ERR418/ERR418962/ERR418962_2.fastq.gz
C00012748	Validation	S	S	R	S	R	S	PRJEB5261	SAMEA2340480	ERR418963	ftp.sra.ebi.ac.uk/vol1/fastq/ERR418/ERR418963/ERR418963_1.fastq.gz;ftp.sra.ebi.ac.uk/vol1/fastq/ERR418/ERR418963/ERR418963_2.fastq.gz
C00012749	Validation	S	S	S	S	S	S	PRJEB5261	SAMEA2340481	ERR418964	ftp.sra.ebi.ac.uk/vol1/fastq/ERR418/ERR418964/ERR418964_1.fastq.gz;ftp.sra.ebi.ac.uk/vol1/fastq/ERR418/ERR418964/ERR418964_2.fastq.gz
C00012750	Validation	S	R	S	S	R	S	PRJEB5261	SAMEA2340482	ERR418965	ftp.sra.ebi.ac.uk/vol1/fastq/ERR418/ERR418965/ERR418965_1.fastq.gz;ftp.sra.ebi.ac.uk/vol1/fastq/ERR418/ERR418965/ERR418965_2.fastq.gz
C00012751	Validation	S	S	S	S	S	S	PRJEB5261	SAMEA2340483	ERR418966	ftp.sra.ebi.ac.uk/vol1/fastq/ERR418/ERR418966/ERR418966_1.fastq.gz;ftp.sra.ebi.ac.uk/vol1/fastq/ERR418/ERR418966/ERR418966_2.fastq.gz
C00012752	Validation	S	S	S	S	R	S	PRJEB5261	SAMEA2340484	ERR418967	ftp.sra.ebi.ac.uk/vol1/fastq/ERR418/ERR418967/ERR418967_1.fastq.gz;ftp.sra.ebi.ac.uk/vol1/fastq/ERR418/ERR418967/ERR418967_2.fastq.gz
C00012753	Validation	S	S	S	S	S	S	PRJEB5261	SAMEA2340485	ERR418968	ftp.sra.ebi.ac.uk/vol1/fastq/ERR418/ERR418968/ERR418968_1.fastq.gz;ftp.sra.ebi.ac.uk/vol1/fastq/ERR418/ERR418968/ERR418968_2.fastq.gz
C00012754	Validation	S	S	S	S	R	S	PRJEB5261	SAMEA2340486	ERR418969	ftp.sra.ebi.ac.uk/vol1/fastq/ERR418/ERR418969/ERR418969_1.fastq.gz;ftp.sra.ebi.ac.uk/vol1/fastq/ERR418/ERR418969/ERR418969_2.fastq.gz
C00012755	Validation	S	S	S	S	S	S	PRJEB5261	SAMEA2340487	ERR418970	ftp.sra.ebi.ac.uk/vol1/fastq/ERR418/ERR418970/ERR418970_1.fastq.gz;ftp.sra.ebi.ac.uk/vol1/fastq/ERR418/ERR418970/ERR418970_2.fastq.gz
C00012756	Validation	R	R	S	S	R	S	PRJEB5261	SAMEA2340488	ERR418971	ftp.sra.ebi.ac.uk/vol1/fastq/ERR418/ERR418971/ERR418971_1.fastq.gz;ftp.sra.ebi.ac.uk/vol1/fastq/ERR418/ERR418971/ERR418971_2.fastq.gz
C00012758	Validation	S	S	S	S	S	S	PRJEB5261	SAMEA2340490	ERR418973	ftp.sra.ebi.ac.uk/vol1/fastq/ERR418/ERR418973/ERR418973_1.fastq.gz;ftp.sra.ebi.ac.uk/vol1/fastq/ERR418/ERR418973/ERR418973_2.fastq.gz
C00012759	Validation	R	R	S	S	R	S	PRJEB5261	SAMEA2340491	ERR418974	ftp.sra.ebi.ac.uk/vol1/fastq/ERR418/ERR418974/ERR418974_1.fastq.gz;ftp.sra.ebi.ac.uk/vol1/fastq/ERR418/ERR418974/ERR418974_2.fastq.gz
C00012760	Validation	S	S	S	S	S	S	PRJEB5261	SAMEA2340492	ERR418975	ftp.sra.ebi.ac.uk/vol1/fastq/ERR418/ERR418975/ERR418975_1.fastq.gz;ftp.sra.ebi.ac.uk/vol1/fastq/ERR418/ERR418975/ERR418975_2.fastq.gz
C00012761	Validation	R	R	S	R	R	S	PRJEB5261	SAMEA2340493	ERR418976	ftp.sra.ebi.ac.uk/vol1/fastq/ERR418/ERR418976/ERR418976_1.fastq.gz;ftp.sra.ebi.ac.uk/vol1/fastq/ERR418/ERR418976/ERR418976_2.fastq.gz
C00012762	Validation	S	S	S	S	S	S	PRJEB5261	SAMEA2340494	ERR418977	ftp.sra.ebi.ac.uk/vol1/fastq/ERR418/ERR418977/ERR418977_1.fastq.gz;ftp.sra.ebi.ac.uk/vol1/fastq/ERR418/ERR418977/ERR418977_2.fastq.gz
C00012763	Validation	S	S	S	S	R	S	PRJEB5261	SAMEA2340495	ERR418978	ftp.sra.ebi.ac.uk/vol1/fastq/ERR418/ERR418978/ERR418978_1.fastq.gz;ftp.sra.ebi.ac.uk/vol1/fastq/ERR418/ERR418978/ERR418978_2.fastq.gz
C00012764	Validation	S	S	S	S	R	S	PRJEB5261	SAMEA2340496	ERR418979	ftp.sra.ebi.ac.uk/vol1/fastq/ERR418/ERR418979/ERR418979_1.fastq.gz;ftp.sra.ebi.ac.uk/vol1/fastq/ERR418/ERR418979/ERR418979_2.fastq.gz
C00012765	Validation	S	S	S	S	R	S	PRJEB5261	SAMEA2340497	ERR418980	ftp.sra.ebi.ac.uk/vol1/fastq/ERR418/ERR418980/ERR418980_1.fastq.gz;ftp.sra.ebi.ac.uk/vol1/fastq/ERR418/ERR418980/ERR418980_2.fastq.gz
C00012766	Validation	S	S	S	S	R	S	PRJEB5261	SAMEA2340498	ERR418981	ftp.sra.ebi.ac.uk/vol1/fastq/ERR418/ERR418981/ERR418981_1.fastq.gz;ftp.sra.ebi.ac.uk/vol1/fastq/ERR418/ERR418981/ERR418981_2.fastq.gz
C00012767	Validation	S	S	S	S	R	S	PRJEB5261	SAMEA2340499	ERR418982	ftp.sra.ebi.ac.uk/vol1/fastq/ERR418/ERR418982/ERR418982_1.fastq.gz;ftp.sra.ebi.ac.uk/vol1/fastq/ERR418/ERR418982/ERR418982_2.fastq.gz
C00012768	Validation	S	S	S	S	R	S	PRJEB5261	SAMEA2340500	ERR418983	ftp.sra.ebi.ac.uk/vol1/fastq/ERR418/ERR418983/ERR418983_1.fastq.gz;ftp.sra.ebi.ac.uk/vol1/fastq/ERR418/ERR418983/ERR418983_2.fastq.gz
C00012769	Validation	S	S	S	S	S	S	PRJEB5261	SAMEA2340501	ERR418984	ftp.sra.ebi.ac.uk/vol1/fastq/ERR418/ERR418984/ERR418984_1.fastq.gz;ftp.sra.ebi.ac.uk/vol1/fastq/ERR418/ERR418984/ERR418984_2.fastq.gz
C00012770	Validation	S	S	S	S	R	S	PRJEB5261	SAMEA2340502	ERR418985	ftp.sra.ebi.ac.uk/vol1/fastq/ERR418/ERR418985/ERR418985_1.fastq.gz;ftp.sra.ebi.ac.uk/vol1/fastq/ERR418/ERR418985/ERR418985_2.fastq.gz
C00012771	Validation	S	S	S	S	R	S	PRJEB5261	SAMEA2340503	ERR418986	ftp.sra.ebi.ac.uk/vol1/fastq/ERR418/ERR418986/ERR418986_1.fastq.gz;ftp.sra.ebi.ac.uk/vol1/fastq/ERR418/ERR418986/ERR418986_2.fastq.gz
C00012772	Validation	S	S	S	S	R	S	PRJEB5261	SAMEA2340504	ERR418987	ftp.sra.ebi.ac.uk/vol1/fastq/ERR418/ERR418987/ERR418987_1.fastq.gz;ftp.sra.ebi.ac.uk/vol1/fastq/ERR418/ERR418987/ERR418987_2.fastq.gz
C00012773	Validation	S	S	S	S	R	S	PRJEB5261	SAMEA2340505	ERR418988	ftp.sra.ebi.ac.uk/vol1/fastq/ERR418/ERR418988/ERR418988_1.fastq.gz;ftp.sra.ebi.ac.uk/vol1/fastq/ERR418/ERR418988/ERR418988_2.fastq.gz
C00012774	Validation	S	S	S	S	R	S	PRJEB5261	SAMEA2340506	ERR418989	ftp.sra.ebi.ac.uk/vol1/fastq/ERR418/ERR418989/ERR418989_1.fastq.gz;ftp.sra.ebi.ac.uk/vol1/fastq/ERR418/ERR418989/ERR418989_2.fastq.gz
C00012775	Validation	S	R	R	S	S	S	PRJEB5261	SAMEA2340507	ERR418990	ftp.sra.ebi.ac.uk/vol1/fastq/ERR418/ERR418990/ERR418990_1.fastq.gz;ftp.sra.ebi.ac.uk/vol1/fastq/ERR418/ERR418990/ERR418990_2.fastq.gz
C00012776	Validation	S	R	R	S	S	S	PRJEB5261	SAMEA2340508	ERR418991	ftp.sra.ebi.ac.uk/vol1/fastq/ERR418/ERR418991/ERR418991_1.fastq.gz;ftp.sra.ebi.ac.uk/vol1/fastq/ERR418/ERR418991/ERR418991_2.fastq.gz
C00012777	Validation	S	S	R	S	R	S	PRJEB5261	SAMEA2340509	ERR418992	ftp.sra.ebi.ac.uk/vol1/fastq/ERR418/ERR418992/ERR418992_1.fastq.gz;ftp.sra.ebi.ac.uk/vol1/fastq/ERR418/ERR418992/ERR418992_2.fastq.gz
C00012778	Validation	S	S	S	S	R	S	PRJEB5261	SAMEA2340510	ERR418993	ftp.sra.ebi.ac.uk/vol1/fastq/ERR418/ERR418993/ERR418993_1.fastq.gz;ftp.sra.ebi.ac.uk/vol1/fastq/ERR418/ERR418993/ERR418993_2.fastq.gz
C00012779	Validation	S	S	S	S	R	S	PRJEB5261	SAMEA2340511	ERR418994	ftp.sra.ebi.ac.uk/vol1/fastq/ERR418/ERR418994/ERR418994_1.fastq.gz;ftp.sra.ebi.ac.uk/vol1/fastq/ERR418/ERR418994/ERR418994_2.fastq.gz
C00012780	Validation	S	S	S	S	R	S	PRJEB5261	SAMEA2340512	ERR418995	ftp.sra.ebi.ac.uk/vol1/fastq/ERR418/ERR418995/ERR418995_1.fastq.gz;ftp.sra.ebi.ac.uk/vol1/fastq/ERR418/ERR418995/ERR418995_2.fastq.gz
C00012781	Validation	S	R	S	S	R	S	PRJEB5261	SAMEA2340513	ERR418996	ftp.sra.ebi.ac.uk/vol1/fastq/ERR418/ERR418996/ERR418996_1.fastq.gz;ftp.sra.ebi.ac.uk/vol1/fastq/ERR418/ERR418996/ERR418996_2.fastq.gz
C00012782	Validation	S	S	S	S	R	S	PRJEB5261	SAMEA2340514	ERR418997	ftp.sra.ebi.ac.uk/vol1/fastq/ERR418/ERR418997/ERR418997_1.fastq.gz;ftp.sra.ebi.ac.uk/vol1/fastq/ERR418/ERR418997/ERR418997_2.fastq.gz
C00012783	Validation	S	S	S	S	R	S	PRJEB5261	SAMEA2340515	ERR418998	ftp.sra.ebi.ac.uk/vol1/fastq/ERR418/ERR418998/ERR418998_1.fastq.gz;ftp.sra.ebi.ac.uk/vol1/fastq/ERR418/ERR418998/ERR418998_2.fastq.gz
C00012785	Validation	S	S	S	S	R	S	PRJEB5261	SAMEA2340517	ERR419000	ftp.sra.ebi.ac.uk/vol1/fastq/ERR419/ERR419000/ERR419000_1.fastq.gz;ftp.sra.ebi.ac.uk/vol1/fastq/ERR419/ERR419000/ERR419000_2.fastq.gz
C00012786	Validation	S	S	S	S	R	S	PRJEB5261	SAMEA2340518	ERR419001	ftp.sra.ebi.ac.uk/vol1/fastq/ERR419/ERR419001/ERR419001_1.fastq.gz;ftp.sra.ebi.ac.uk/vol1/fastq/ERR419/ERR419001/ERR419001_2.fastq.gz
C00012787	Validation	S	S	S	S	R	S	PRJEB5261	SAMEA2340519	ERR419002	ftp.sra.ebi.ac.uk/vol1/fastq/ERR419/ERR419002/ERR419002_1.fastq.gz;ftp.sra.ebi.ac.uk/vol1/fastq/ERR419/ERR419002/ERR419002_2.fastq.gz
C00012788	Validation	S	S	S	S	R	S	PRJEB5261	SAMEA2340520	ERR419003	ftp.sra.ebi.ac.uk/vol1/fastq/ERR419/ERR419003/ERR419003_1.fastq.gz;ftp.sra.ebi.ac.uk/vol1/fastq/ERR419/ERR419003/ERR419003_2.fastq.gz
C00012789	Validation	S	S	S	S	R	S	PRJEB5261	SAMEA2340521	ERR419004	ftp.sra.ebi.ac.uk/vol1/fastq/ERR419/ERR419004/ERR419004_1.fastq.gz;ftp.sra.ebi.ac.uk/vol1/fastq/ERR419/ERR419004/ERR419004_2.fastq.gz
C00012790	Validation	S	R	S	S	R	S	PRJEB5261	SAMEA2340522	ERR419005	ftp.sra.ebi.ac.uk/vol1/fastq/ERR419/ERR419005/ERR419005_1.fastq.gz;ftp.sra.ebi.ac.uk/vol1/fastq/ERR419/ERR419005/ERR419005_2.fastq.gz
C00012792	Validation	S	S	S	S	S	S	PRJEB5261	SAMEA2340524	ERR419007	ftp.sra.ebi.ac.uk/vol1/fastq/ERR419/ERR419007/ERR419007_1.fastq.gz;ftp.sra.ebi.ac.uk/vol1/fastq/ERR419/ERR419007/ERR419007_2.fastq.gz
C00012793	Validation	S	S	S	S	S	S	PRJEB5261	SAMEA2340525	ERR419008	ftp.sra.ebi.ac.uk/vol1/fastq/ERR419/ERR419008/ERR419008_1.fastq.gz;ftp.sra.ebi.ac.uk/vol1/fastq/ERR419/ERR419008/ERR419008_2.fastq.gz
C00012795	Validation	S	R	S	S	R	S	PRJEB5261	SAMEA2340527	ERR419010	ftp.sra.ebi.ac.uk/vol1/fastq/ERR419/ERR419010/ERR419010_1.fastq.gz;ftp.sra.ebi.ac.uk/vol1/fastq/ERR419/ERR419010/ERR419010_2.fastq.gz
C00012796	Validation	S	R	R	S	R	S	PRJEB5261	SAMEA2340528	ERR419011	ftp.sra.ebi.ac.uk/vol1/fastq/ERR419/ERR419011/ERR419011_1.fastq.gz;ftp.sra.ebi.ac.uk/vol1/fastq/ERR419/ERR419011/ERR419011_2.fastq.gz
C00012797	Validation	S	S	S	S	S	S	PRJEB5261	SAMEA2340529	ERR419012	ftp.sra.ebi.ac.uk/vol1/fastq/ERR419/ERR419012/ERR419012_1.fastq.gz;ftp.sra.ebi.ac.uk/vol1/fastq/ERR419/ERR419012/ERR419012_2.fastq.gz
C00012798	Validation	S	R	S	S	R	S	PRJEB5261	SAMEA2340530	ERR419013	ftp.sra.ebi.ac.uk/vol1/fastq/ERR419/ERR419013/ERR419013_1.fastq.gz;ftp.sra.ebi.ac.uk/vol1/fastq/ERR419/ERR419013/ERR419013_2.fastq.gz
C00012799	Validation	S	S	S	S	R	S	PRJEB5261	SAMEA2340531	ERR419014	ftp.sra.ebi.ac.uk/vol1/fastq/ERR419/ERR419014/ERR419014_1.fastq.gz;ftp.sra.ebi.ac.uk/vol1/fastq/ERR419/ERR419014/ERR419014_2.fastq.gz
C00012800	Validation	S	S	S	S	S	S	PRJEB5261	SAMEA2340532	ERR419015	ftp.sra.ebi.ac.uk/vol1/fastq/ERR419/ERR419015/ERR419015_1.fastq.gz;ftp.sra.ebi.ac.uk/vol1/fastq/ERR419/ERR419015/ERR419015_2.fastq.gz
C00012801	Validation	S	S	S	S	R	S	PRJEB5261	SAMEA2340533	ERR419016	ftp.sra.ebi.ac.uk/vol1/fastq/ERR419/ERR419016/ERR419016_1.fastq.gz;ftp.sra.ebi.ac.uk/vol1/fastq/ERR419/ERR419016/ERR419016_2.fastq.gz
C00012802	Validation	S	S	S	S	R	S	PRJEB5261	SAMEA2340534	ERR419017	ftp.sra.ebi.ac.uk/vol1/fastq/ERR419/ERR419017/ERR419017_1.fastq.gz;ftp.sra.ebi.ac.uk/vol1/fastq/ERR419/ERR419017/ERR419017_2.fastq.gz
C00012803	Validation	S	S	S	S	R	S	PRJEB5261	SAMEA2340535	ERR419018	ftp.sra.ebi.ac.uk/vol1/fastq/ERR419/ERR419018/ERR419018_1.fastq.gz;ftp.sra.ebi.ac.uk/vol1/fastq/ERR419/ERR419018/ERR419018_2.fastq.gz
C00012804	Validation	S	S	R	S	R	S	PRJEB5261	SAMEA2340536	ERR419019	ftp.sra.ebi.ac.uk/vol1/fastq/ERR419/ERR419019/ERR419019_1.fastq.gz;ftp.sra.ebi.ac.uk/vol1/fastq/ERR419/ERR419019/ERR419019_2.fastq.gz
C00012805	Validation	S	S	S	S	R	S	PRJEB5261	SAMEA2340537	ERR419020	ftp.sra.ebi.ac.uk/vol1/fastq/ERR419/ERR419020/ERR419020_1.fastq.gz;ftp.sra.ebi.ac.uk/vol1/fastq/ERR419/ERR419020/ERR419020_2.fastq.gz
C00012806	Validation	S	S	S	S	R	S	PRJEB5261	SAMEA2340538	ERR419021	ftp.sra.ebi.ac.uk/vol1/fastq/ERR419/ERR419021/ERR419021_1.fastq.gz;ftp.sra.ebi.ac.uk/vol1/fastq/ERR419/ERR419021/ERR419021_2.fastq.gz
C00012807	Validation	S	S	S	S	R	S	PRJEB5261	SAMEA2340539	ERR419022	ftp.sra.ebi.ac.uk/vol1/fastq/ERR419/ERR419022/ERR419022_1.fastq.gz;ftp.sra.ebi.ac.uk/vol1/fastq/ERR419/ERR419022/ERR419022_2.fastq.gz
C00012808	Validation	S	S	S	S	R	S	PRJEB5261	SAMEA2340540	ERR419023	ftp.sra.ebi.ac.uk/vol1/fastq/ERR419/ERR419023/ERR419023_1.fastq.gz;ftp.sra.ebi.ac.uk/vol1/fastq/ERR419/ERR419023/ERR419023_2.fastq.gz
C00012809	Validation	S	S	S	S	R	S	PRJEB5261	SAMEA2340541	ERR419024	ftp.sra.ebi.ac.uk/vol1/fastq/ERR419/ERR419024/ERR419024_1.fastq.gz;ftp.sra.ebi.ac.uk/vol1/fastq/ERR419/ERR419024/ERR419024_2.fastq.gz
C00012810	Validation	S	R	S	S	R	S	PRJEB5261	SAMEA2340542	ERR419025	ftp.sra.ebi.ac.uk/vol1/fastq/ERR419/ERR419025/ERR419025_1.fastq.gz;ftp.sra.ebi.ac.uk/vol1/fastq/ERR419/ERR419025/ERR419025_2.fastq.gz
C00012811	Validation	S	R	S	S	R	S	PRJEB5261	SAMEA2340543	ERR419026	ftp.sra.ebi.ac.uk/vol1/fastq/ERR419/ERR419026/ERR419026_1.fastq.gz;ftp.sra.ebi.ac.uk/vol1/fastq/ERR419/ERR419026/ERR419026_2.fastq.gz
C00012812	Validation	S	S	S	S	R	S	PRJEB5261	SAMEA2340544	ERR419027	ftp.sra.ebi.ac.uk/vol1/fastq/ERR419/ERR419027/ERR419027_1.fastq.gz;ftp.sra.ebi.ac.uk/vol1/fastq/ERR419/ERR419027/ERR419027_2.fastq.gz
C00012814	Validation	S	S	S	S	S	S	PRJEB5261	SAMEA2340546	ERR419029	ftp.sra.ebi.ac.uk/vol1/fastq/ERR419/ERR419029/ERR419029_1.fastq.gz;ftp.sra.ebi.ac.uk/vol1/fastq/ERR419/ERR419029/ERR419029_2.fastq.gz
C00012815	Validation	S	S	S	S	S	S	PRJEB5261	SAMEA2340547	ERR419030	ftp.sra.ebi.ac.uk/vol1/fastq/ERR419/ERR419030/ERR419030_1.fastq.gz;ftp.sra.ebi.ac.uk/vol1/fastq/ERR419/ERR419030/ERR419030_2.fastq.gz
C00012816	Validation	S	R	S	S	R	S	PRJEB5261	SAMEA2340548	ERR419031	ftp.sra.ebi.ac.uk/vol1/fastq/ERR419/ERR419031/ERR419031_1.fastq.gz;ftp.sra.ebi.ac.uk/vol1/fastq/ERR419/ERR419031/ERR419031_2.fastq.gz
C00012817	Validation	S	S	S	S	S	S	PRJEB5261	SAMEA2340549	ERR419032	ftp.sra.ebi.ac.uk/vol1/fastq/ERR419/ERR419032/ERR419032_1.fastq.gz;ftp.sra.ebi.ac.uk/vol1/fastq/ERR419/ERR419032/ERR419032_2.fastq.gz
C00012818	Validation	S	S	S	S	R	S	PRJEB5261	SAMEA2340550	ERR419033	ftp.sra.ebi.ac.uk/vol1/fastq/ERR419/ERR419033/ERR419033_1.fastq.gz;ftp.sra.ebi.ac.uk/vol1/fastq/ERR419/ERR419033/ERR419033_2.fastq.gz
C00012819	Validation	S	S	R	S	R	S	PRJEB5261	SAMEA2340551	ERR419034	ftp.sra.ebi.ac.uk/vol1/fastq/ERR419/ERR419034/ERR419034_1.fastq.gz;ftp.sra.ebi.ac.uk/vol1/fastq/ERR419/ERR419034/ERR419034_2.fastq.gz
C00012820	Validation	S	S	S	S	R	S	PRJEB5261	SAMEA2340552	ERR419035	ftp.sra.ebi.ac.uk/vol1/fastq/ERR419/ERR419035/ERR419035_1.fastq.gz;ftp.sra.ebi.ac.uk/vol1/fastq/ERR419/ERR419035/ERR419035_2.fastq.gz
C00012821	Validation	S	S	S	S	R	S	PRJEB5261	SAMEA2340553	ERR419036	ftp.sra.ebi.ac.uk/vol1/fastq/ERR419/ERR419036/ERR419036_1.fastq.gz;ftp.sra.ebi.ac.uk/vol1/fastq/ERR419/ERR419036/ERR419036_2.fastq.gz
C00012822	Validation	S	S	S	S	R	S	PRJEB5261	SAMEA2340554	ERR419037	ftp.sra.ebi.ac.uk/vol1/fastq/ERR419/ERR419037/ERR419037_1.fastq.gz;ftp.sra.ebi.ac.uk/vol1/fastq/ERR419/ERR419037/ERR419037_2.fastq.gz
C00012823	Validation	S	R	S	S	R	S	PRJEB5261	SAMEA2340555	ERR419038	ftp.sra.ebi.ac.uk/vol1/fastq/ERR419/ERR419038/ERR419038_1.fastq.gz;ftp.sra.ebi.ac.uk/vol1/fastq/ERR419/ERR419038/ERR419038_2.fastq.gz
C00012824	Validation	S	R	S	S	S	S	PRJEB5261	SAMEA2340556	ERR419039	ftp.sra.ebi.ac.uk/vol1/fastq/ERR419/ERR419039/ERR419039_1.fastq.gz;ftp.sra.ebi.ac.uk/vol1/fastq/ERR419/ERR419039/ERR419039_2.fastq.gz
C00012825	Validation	S	S	S	S	R	S	PRJEB5261	SAMEA2340557	ERR419040	ftp.sra.ebi.ac.uk/vol1/fastq/ERR419/ERR419040/ERR419040_1.fastq.gz;ftp.sra.ebi.ac.uk/vol1/fastq/ERR419/ERR419040/ERR419040_2.fastq.gz
C00012826	Validation	S	S	S	S	R	S	PRJEB5261	SAMEA2340558	ERR419041	ftp.sra.ebi.ac.uk/vol1/fastq/ERR419/ERR419041/ERR419041_1.fastq.gz;ftp.sra.ebi.ac.uk/vol1/fastq/ERR419/ERR419041/ERR419041_2.fastq.gz
C00012827	Validation	S	S	S	S	R	S	PRJEB5261	SAMEA2340559	ERR419042	ftp.sra.ebi.ac.uk/vol1/fastq/ERR419/ERR419042/ERR419042_1.fastq.gz;ftp.sra.ebi.ac.uk/vol1/fastq/ERR419/ERR419042/ERR419042_2.fastq.gz
C00012828	Validation	S	S	S	S	R	S	PRJEB5261	SAMEA2340560	ERR419043	ftp.sra.ebi.ac.uk/vol1/fastq/ERR419/ERR419043/ERR419043_1.fastq.gz;ftp.sra.ebi.ac.uk/vol1/fastq/ERR419/ERR419043/ERR419043_2.fastq.gz
C00012829	Validation	R	R	S	R	R	S	PRJEB5261	SAMEA2340561	ERR419044	ftp.sra.ebi.ac.uk/vol1/fastq/ERR419/ERR419044/ERR419044_1.fastq.gz;ftp.sra.ebi.ac.uk/vol1/fastq/ERR419/ERR419044/ERR419044_2.fastq.gz
C00012830	Validation	S	S	S	S	S	S	PRJEB5261	SAMEA2340562	ERR419045	ftp.sra.ebi.ac.uk/vol1/fastq/ERR419/ERR419045/ERR419045_1.fastq.gz;ftp.sra.ebi.ac.uk/vol1/fastq/ERR419/ERR419045/ERR419045_2.fastq.gz
C00012831	Validation	R	R	S	R	R	S	PRJEB5261	SAMEA2340563	ERR419046	ftp.sra.ebi.ac.uk/vol1/fastq/ERR419/ERR419046/ERR419046_1.fastq.gz;ftp.sra.ebi.ac.uk/vol1/fastq/ERR419/ERR419046/ERR419046_2.fastq.gz
C00012832	Validation	S	S	S	S	S	S	PRJEB5261	SAMEA2340564	ERR419047	ftp.sra.ebi.ac.uk/vol1/fastq/ERR419/ERR419047/ERR419047_1.fastq.gz;ftp.sra.ebi.ac.uk/vol1/fastq/ERR419/ERR419047/ERR419047_2.fastq.gz
C00012833	Validation	R	R	S	R	R	S	PRJEB5261	SAMEA2340565	ERR419048	ftp.sra.ebi.ac.uk/vol1/fastq/ERR419/ERR419048/ERR419048_1.fastq.gz;ftp.sra.ebi.ac.uk/vol1/fastq/ERR419/ERR419048/ERR419048_2.fastq.gz
C00012834	Validation	S	R	S	S	S	S	PRJEB5261	SAMEA2340566	ERR419049	ftp.sra.ebi.ac.uk/vol1/fastq/ERR419/ERR419049/ERR419049_1.fastq.gz;ftp.sra.ebi.ac.uk/vol1/fastq/ERR419/ERR419049/ERR419049_2.fastq.gz
C00012835	Validation	S	S	S	S	R	S	PRJEB5261	SAMEA2340567	ERR419050	ftp.sra.ebi.ac.uk/vol1/fastq/ERR419/ERR419050/ERR419050_1.fastq.gz;ftp.sra.ebi.ac.uk/vol1/fastq/ERR419/ERR419050/ERR419050_2.fastq.gz
C00013156	Validation	S	R	S	S	R	S	PRJEB5261	SAMEA2340568	ERR419051	ftp.sra.ebi.ac.uk/vol1/fastq/ERR419/ERR419051/ERR419051_1.fastq.gz;ftp.sra.ebi.ac.uk/vol1/fastq/ERR419/ERR419051/ERR419051_2.fastq.gz
C00013157	Validation	S	R	R	S	S	S	PRJEB5261	SAMEA2340569	ERR419052	ftp.sra.ebi.ac.uk/vol1/fastq/ERR419/ERR419052/ERR419052_1.fastq.gz;ftp.sra.ebi.ac.uk/vol1/fastq/ERR419/ERR419052/ERR419052_2.fastq.gz
C00013158	Validation	S	S	S	S	R	S	PRJEB5261	SAMEA2340570	ERR419053	ftp.sra.ebi.ac.uk/vol1/fastq/ERR419/ERR419053/ERR419053_1.fastq.gz;ftp.sra.ebi.ac.uk/vol1/fastq/ERR419/ERR419053/ERR419053_2.fastq.gz
C00013159	Validation	R	S	S	R	R	S	PRJEB5261	SAMEA2340571	ERR419054	ftp.sra.ebi.ac.uk/vol1/fastq/ERR419/ERR419054/ERR419054_1.fastq.gz;ftp.sra.ebi.ac.uk/vol1/fastq/ERR419/ERR419054/ERR419054_2.fastq.gz
C00013160	Validation	S	S	S	S	R	S	PRJEB5261	SAMEA2340572	ERR419055	ftp.sra.ebi.ac.uk/vol1/fastq/ERR419/ERR419055/ERR419055_1.fastq.gz;ftp.sra.ebi.ac.uk/vol1/fastq/ERR419/ERR419055/ERR419055_2.fastq.gz
C00013161	Validation	S	S	S	S	R	S	PRJEB5261	SAMEA2340573	ERR419056	ftp.sra.ebi.ac.uk/vol1/fastq/ERR419/ERR419056/ERR419056_1.fastq.gz;ftp.sra.ebi.ac.uk/vol1/fastq/ERR419/ERR419056/ERR419056_2.fastq.gz
C00013162	Validation	S	R	R	S	R	S	PRJEB5261	SAMEA2340574	ERR419057	ftp.sra.ebi.ac.uk/vol1/fastq/ERR419/ERR419057/ERR419057_1.fastq.gz;ftp.sra.ebi.ac.uk/vol1/fastq/ERR419/ERR419057/ERR419057_2.fastq.gz
C00013163	Validation	S	S	S	S	R	S	PRJEB5261	SAMEA2340575	ERR419058	ftp.sra.ebi.ac.uk/vol1/fastq/ERR419/ERR419058/ERR419058_1.fastq.gz;ftp.sra.ebi.ac.uk/vol1/fastq/ERR419/ERR419058/ERR419058_2.fastq.gz
C00013164	Validation	S	S	S	S	R	S	PRJEB5261	SAMEA2340576	ERR419059	ftp.sra.ebi.ac.uk/vol1/fastq/ERR419/ERR419059/ERR419059_1.fastq.gz;ftp.sra.ebi.ac.uk/vol1/fastq/ERR419/ERR419059/ERR419059_2.fastq.gz
C00013165	Validation	R	R	S	R	R	S	PRJEB5261	SAMEA2340577	ERR419060	ftp.sra.ebi.ac.uk/vol1/fastq/ERR419/ERR419060/ERR419060_1.fastq.gz;ftp.sra.ebi.ac.uk/vol1/fastq/ERR419/ERR419060/ERR419060_2.fastq.gz
C00013166	Validation	R	R	S	R	R	S	PRJEB5261	SAMEA2340578	ERR419061	ftp.sra.ebi.ac.uk/vol1/fastq/ERR419/ERR419061/ERR419061_1.fastq.gz;ftp.sra.ebi.ac.uk/vol1/fastq/ERR419/ERR419061/ERR419061_2.fastq.gz
C00013167	Validation	R	R	S	R	R	S	PRJEB5261	SAMEA2340579	ERR419062	ftp.sra.ebi.ac.uk/vol1/fastq/ERR419/ERR419062/ERR419062_1.fastq.gz;ftp.sra.ebi.ac.uk/vol1/fastq/ERR419/ERR419062/ERR419062_2.fastq.gz
C00013168	Validation	S	S	S	S	R	S	PRJEB5261	SAMEA2340580	ERR419063	ftp.sra.ebi.ac.uk/vol1/fastq/ERR419/ERR419063/ERR419063_1.fastq.gz;ftp.sra.ebi.ac.uk/vol1/fastq/ERR419/ERR419063/ERR419063_2.fastq.gz
C00013169	Validation	S	S	S	S	S	S	PRJEB5261	SAMEA2340581	ERR419064	ftp.sra.ebi.ac.uk/vol1/fastq/ERR419/ERR419064/ERR419064_1.fastq.gz;ftp.sra.ebi.ac.uk/vol1/fastq/ERR419/ERR419064/ERR419064_2.fastq.gz
C00013170	Validation	S	S	S	S	R	S	PRJEB5261	SAMEA2340582	ERR419065	ftp.sra.ebi.ac.uk/vol1/fastq/ERR419/ERR419065/ERR419065_1.fastq.gz;ftp.sra.ebi.ac.uk/vol1/fastq/ERR419/ERR419065/ERR419065_2.fastq.gz
C00013171	Validation	S	S	S	S	R	S	PRJEB5261	SAMEA2340583	ERR419066	ftp.sra.ebi.ac.uk/vol1/fastq/ERR419/ERR419066/ERR419066_1.fastq.gz;ftp.sra.ebi.ac.uk/vol1/fastq/ERR419/ERR419066/ERR419066_2.fastq.gz
C00013172	Validation	S	S	S	S	R	S	PRJEB5261	SAMEA2340584	ERR419067	ftp.sra.ebi.ac.uk/vol1/fastq/ERR419/ERR419067/ERR419067_1.fastq.gz;ftp.sra.ebi.ac.uk/vol1/fastq/ERR419/ERR419067/ERR419067_2.fastq.gz
C00013173	Validation	S	S	S	S	R	S	PRJEB5261	SAMEA2340585	ERR419068	ftp.sra.ebi.ac.uk/vol1/fastq/ERR419/ERR419068/ERR419068_1.fastq.gz;ftp.sra.ebi.ac.uk/vol1/fastq/ERR419/ERR419068/ERR419068_2.fastq.gz
C00013174	Validation	S	S	S	S	R	S	PRJEB5261	SAMEA2340586	ERR419069	ftp.sra.ebi.ac.uk/vol1/fastq/ERR419/ERR419069/ERR419069_1.fastq.gz;ftp.sra.ebi.ac.uk/vol1/fastq/ERR419/ERR419069/ERR419069_2.fastq.gz
C00013175	Validation	S	S	S	S	R	S	PRJEB5261	SAMEA2340587	ERR419070	ftp.sra.ebi.ac.uk/vol1/fastq/ERR419/ERR419070/ERR419070_1.fastq.gz;ftp.sra.ebi.ac.uk/vol1/fastq/ERR419/ERR419070/ERR419070_2.fastq.gz
C00013176	Validation	S	R	S	S	R	S	PRJEB5261	SAMEA2340588	ERR419071	ftp.sra.ebi.ac.uk/vol1/fastq/ERR419/ERR419071/ERR419071_1.fastq.gz;ftp.sra.ebi.ac.uk/vol1/fastq/ERR419/ERR419071/ERR419071_2.fastq.gz
C00013177	Validation	S	S	S	S	S	S	PRJEB5261	SAMEA2340589	ERR419072	ftp.sra.ebi.ac.uk/vol1/fastq/ERR419/ERR419072/ERR419072_1.fastq.gz;ftp.sra.ebi.ac.uk/vol1/fastq/ERR419/ERR419072/ERR419072_2.fastq.gz
C00013178	Validation	S	S	S	S	S	S	PRJEB5261	SAMEA2340590	ERR419073	ftp.sra.ebi.ac.uk/vol1/fastq/ERR419/ERR419073/ERR419073_1.fastq.gz;ftp.sra.ebi.ac.uk/vol1/fastq/ERR419/ERR419073/ERR419073_2.fastq.gz
C00013179	Validation	S	S	S	S	R	S	PRJEB5261	SAMEA2340591	ERR419074	ftp.sra.ebi.ac.uk/vol1/fastq/ERR419/ERR419074/ERR419074_1.fastq.gz;ftp.sra.ebi.ac.uk/vol1/fastq/ERR419/ERR419074/ERR419074_2.fastq.gz
C00013180	Validation	S	R	S	S	R	S	PRJEB5261	SAMEA2340592	ERR419075	ftp.sra.ebi.ac.uk/vol1/fastq/ERR419/ERR419075/ERR419075_1.fastq.gz;ftp.sra.ebi.ac.uk/vol1/fastq/ERR419/ERR419075/ERR419075_2.fastq.gz
C00013181	Validation	R	R	S	R	R	S	PRJEB5261	SAMEA2340593	ERR419076	ftp.sra.ebi.ac.uk/vol1/fastq/ERR419/ERR419076/ERR419076_1.fastq.gz;ftp.sra.ebi.ac.uk/vol1/fastq/ERR419/ERR419076/ERR419076_2.fastq.gz
C00013182	Validation	S	S	R	S	R	S	PRJEB5261	SAMEA2340594	ERR419077	ftp.sra.ebi.ac.uk/vol1/fastq/ERR419/ERR419077/ERR419077_1.fastq.gz;ftp.sra.ebi.ac.uk/vol1/fastq/ERR419/ERR419077/ERR419077_2.fastq.gz
C00013183	Validation	S	S	R	S	R	S	PRJEB5261	SAMEA2340595	ERR419078	ftp.sra.ebi.ac.uk/vol1/fastq/ERR419/ERR419078/ERR419078_1.fastq.gz;ftp.sra.ebi.ac.uk/vol1/fastq/ERR419/ERR419078/ERR419078_2.fastq.gz
C00013184	Validation	S	S	R	S	R	S	PRJEB5261	SAMEA2340596	ERR419079	ftp.sra.ebi.ac.uk/vol1/fastq/ERR419/ERR419079/ERR419079_1.fastq.gz;ftp.sra.ebi.ac.uk/vol1/fastq/ERR419/ERR419079/ERR419079_2.fastq.gz
C00013185	Validation	R	S	S	S	S	S	PRJEB5261	SAMEA2340597	ERR419080	ftp.sra.ebi.ac.uk/vol1/fastq/ERR419/ERR419080/ERR419080_1.fastq.gz;ftp.sra.ebi.ac.uk/vol1/fastq/ERR419/ERR419080/ERR419080_2.fastq.gz
C00013186	Validation	S	S	S	S	R	S	PRJEB5261	SAMEA2340598	ERR419081	ftp.sra.ebi.ac.uk/vol1/fastq/ERR419/ERR419081/ERR419081_1.fastq.gz;ftp.sra.ebi.ac.uk/vol1/fastq/ERR419/ERR419081/ERR419081_2.fastq.gz
C00013187	Validation	S	S	S	S	R	S	PRJEB5261	SAMEA2340599	ERR419082	ftp.sra.ebi.ac.uk/vol1/fastq/ERR419/ERR419082/ERR419082_1.fastq.gz;ftp.sra.ebi.ac.uk/vol1/fastq/ERR419/ERR419082/ERR419082_2.fastq.gz
C00013188	Validation	S	S	S	S	R	S	PRJEB5261	SAMEA2340600	ERR419083	ftp.sra.ebi.ac.uk/vol1/fastq/ERR419/ERR419083/ERR419083_1.fastq.gz;ftp.sra.ebi.ac.uk/vol1/fastq/ERR419/ERR419083/ERR419083_2.fastq.gz
C00013189	Validation	S	S	S	S	R	S	PRJEB5261	SAMEA2340601	ERR419084	ftp.sra.ebi.ac.uk/vol1/fastq/ERR419/ERR419084/ERR419084_1.fastq.gz;ftp.sra.ebi.ac.uk/vol1/fastq/ERR419/ERR419084/ERR419084_2.fastq.gz
C00013190	Validation	S	S	S	S	R	S	PRJEB5261	SAMEA2340602	ERR419085	ftp.sra.ebi.ac.uk/vol1/fastq/ERR419/ERR419085/ERR419085_1.fastq.gz;ftp.sra.ebi.ac.uk/vol1/fastq/ERR419/ERR419085/ERR419085_2.fastq.gz
C00013191	Validation	S	S	S	S	R	S	PRJEB5261	SAMEA2340603	ERR419086	ftp.sra.ebi.ac.uk/vol1/fastq/ERR419/ERR419086/ERR419086_1.fastq.gz;ftp.sra.ebi.ac.uk/vol1/fastq/ERR419/ERR419086/ERR419086_2.fastq.gz
C00013192	Validation	S	S	S	S	S	S	PRJEB5261	SAMEA2340604	ERR419087	ftp.sra.ebi.ac.uk/vol1/fastq/ERR419/ERR419087/ERR419087_1.fastq.gz;ftp.sra.ebi.ac.uk/vol1/fastq/ERR419/ERR419087/ERR419087_2.fastq.gz
C00013193	Validation	S	S	S	S	R	S	PRJEB5261	SAMEA2340605	ERR419088	ftp.sra.ebi.ac.uk/vol1/fastq/ERR419/ERR419088/ERR419088_1.fastq.gz;ftp.sra.ebi.ac.uk/vol1/fastq/ERR419/ERR419088/ERR419088_2.fastq.gz
C00013194	Validation	R	R	R	R	R	S	PRJEB5261	SAMEA2340606	ERR419089	ftp.sra.ebi.ac.uk/vol1/fastq/ERR419/ERR419089/ERR419089_1.fastq.gz;ftp.sra.ebi.ac.uk/vol1/fastq/ERR419/ERR419089/ERR419089_2.fastq.gz
C00013195	Validation	S	S	S	S	R	S	PRJEB5261	SAMEA2340607	ERR419090	ftp.sra.ebi.ac.uk/vol1/fastq/ERR419/ERR419090/ERR419090_1.fastq.gz;ftp.sra.ebi.ac.uk/vol1/fastq/ERR419/ERR419090/ERR419090_2.fastq.gz
C00013196	Validation	R	S	S	S	R	S	PRJEB5261	SAMEA2340608	ERR419091	ftp.sra.ebi.ac.uk/vol1/fastq/ERR419/ERR419091/ERR419091_1.fastq.gz;ftp.sra.ebi.ac.uk/vol1/fastq/ERR419/ERR419091/ERR419091_2.fastq.gz
C00013197	Validation	S	S	S	S	R	S	PRJEB5261	SAMEA2340609	ERR419092	ftp.sra.ebi.ac.uk/vol1/fastq/ERR419/ERR419092/ERR419092_1.fastq.gz;ftp.sra.ebi.ac.uk/vol1/fastq/ERR419/ERR419092/ERR419092_2.fastq.gz
C00013198	Validation	S	S	S	S	R	S	PRJEB5261	SAMEA2340610	ERR419093	ftp.sra.ebi.ac.uk/vol1/fastq/ERR419/ERR419093/ERR419093_1.fastq.gz;ftp.sra.ebi.ac.uk/vol1/fastq/ERR419/ERR419093/ERR419093_2.fastq.gz
C00013199	Validation	S	S	S	S	R	S	PRJEB5261	SAMEA2340611	ERR419094	ftp.sra.ebi.ac.uk/vol1/fastq/ERR419/ERR419094/ERR419094_1.fastq.gz;ftp.sra.ebi.ac.uk/vol1/fastq/ERR419/ERR419094/ERR419094_2.fastq.gz
C00013200	Validation	S	S	S	S	S	S	PRJEB5261	SAMEA2340612	ERR419095	ftp.sra.ebi.ac.uk/vol1/fastq/ERR419/ERR419095/ERR419095_1.fastq.gz;ftp.sra.ebi.ac.uk/vol1/fastq/ERR419/ERR419095/ERR419095_2.fastq.gz
C00013201	Validation	S	S	S	S	R	S	PRJEB5261	SAMEA2340613	ERR419096	ftp.sra.ebi.ac.uk/vol1/fastq/ERR419/ERR419096/ERR419096_1.fastq.gz;ftp.sra.ebi.ac.uk/vol1/fastq/ERR419/ERR419096/ERR419096_2.fastq.gz
C00013202	Validation	S	R	S	S	R	S	PRJEB5261	SAMEA2340614	ERR419097	ftp.sra.ebi.ac.uk/vol1/fastq/ERR419/ERR419097/ERR419097_1.fastq.gz;ftp.sra.ebi.ac.uk/vol1/fastq/ERR419/ERR419097/ERR419097_2.fastq.gz
C00013203	Validation	S	R	S	S	R	S	PRJEB5261	SAMEA2340615	ERR419098	ftp.sra.ebi.ac.uk/vol1/fastq/ERR419/ERR419098/ERR419098_1.fastq.gz;ftp.sra.ebi.ac.uk/vol1/fastq/ERR419/ERR419098/ERR419098_2.fastq.gz
C00013204	Validation	R	S	S	S	R	S	PRJEB5261	SAMEA2340616	ERR419099	ftp.sra.ebi.ac.uk/vol1/fastq/ERR419/ERR419099/ERR419099_1.fastq.gz;ftp.sra.ebi.ac.uk/vol1/fastq/ERR419/ERR419099/ERR419099_2.fastq.gz
C00013205	Validation	S	S	S	S	R	S	PRJEB5261	SAMEA2340617	ERR419100	ftp.sra.ebi.ac.uk/vol1/fastq/ERR419/ERR419100/ERR419100_1.fastq.gz;ftp.sra.ebi.ac.uk/vol1/fastq/ERR419/ERR419100/ERR419100_2.fastq.gz
C00013206	Validation	S	S	S	S	R	S	PRJEB5261	SAMEA2340618	ERR419101	ftp.sra.ebi.ac.uk/vol1/fastq/ERR419/ERR419101/ERR419101_1.fastq.gz;ftp.sra.ebi.ac.uk/vol1/fastq/ERR419/ERR419101/ERR419101_2.fastq.gz
C00013207	Validation	S	S	S	S	R	S	PRJEB5261	SAMEA2340619	ERR419102	ftp.sra.ebi.ac.uk/vol1/fastq/ERR419/ERR419102/ERR419102_1.fastq.gz;ftp.sra.ebi.ac.uk/vol1/fastq/ERR419/ERR419102/ERR419102_2.fastq.gz
C00013208	Validation	S	S	S	S	R	S	PRJEB5261	SAMEA2340620	ERR419103	ftp.sra.ebi.ac.uk/vol1/fastq/ERR419/ERR419103/ERR419103_1.fastq.gz;ftp.sra.ebi.ac.uk/vol1/fastq/ERR419/ERR419103/ERR419103_2.fastq.gz
C00013209	Validation	S	S	S	S	R	S	PRJEB5261	SAMEA2340621	ERR419104	ftp.sra.ebi.ac.uk/vol1/fastq/ERR419/ERR419104/ERR419104_1.fastq.gz;ftp.sra.ebi.ac.uk/vol1/fastq/ERR419/ERR419104/ERR419104_2.fastq.gz
C00013210	Validation	S	S	S	S	R	S	PRJEB5261	SAMEA2340622	ERR419105	ftp.sra.ebi.ac.uk/vol1/fastq/ERR419/ERR419105/ERR419105_1.fastq.gz;ftp.sra.ebi.ac.uk/vol1/fastq/ERR419/ERR419105/ERR419105_2.fastq.gz
C00013211	Validation	S	S	R	S	R	S	PRJEB5261	SAMEA2340623	ERR419106	ftp.sra.ebi.ac.uk/vol1/fastq/ERR419/ERR419106/ERR419106_1.fastq.gz;ftp.sra.ebi.ac.uk/vol1/fastq/ERR419/ERR419106/ERR419106_2.fastq.gz
C00013212	Validation	R	R	R	R	R	S	PRJEB5261	SAMEA2340624	ERR419107	ftp.sra.ebi.ac.uk/vol1/fastq/ERR419/ERR419107/ERR419107_1.fastq.gz;ftp.sra.ebi.ac.uk/vol1/fastq/ERR419/ERR419107/ERR419107_2.fastq.gz
C00013213	Validation	S	R	S	S	R	S	PRJEB5261	SAMEA2340625	ERR419108	ftp.sra.ebi.ac.uk/vol1/fastq/ERR419/ERR419108/ERR419108_1.fastq.gz;ftp.sra.ebi.ac.uk/vol1/fastq/ERR419/ERR419108/ERR419108_2.fastq.gz
C00013214	Validation	S	S	R	S	R	S	PRJEB5261	SAMEA2340626	ERR419109	ftp.sra.ebi.ac.uk/vol1/fastq/ERR419/ERR419109/ERR419109_1.fastq.gz;ftp.sra.ebi.ac.uk/vol1/fastq/ERR419/ERR419109/ERR419109_2.fastq.gz
C00013215	Validation	S	S	S	S	S	S	PRJEB5261	SAMEA2340627	ERR419110	ftp.sra.ebi.ac.uk/vol1/fastq/ERR419/ERR419110/ERR419110_1.fastq.gz;ftp.sra.ebi.ac.uk/vol1/fastq/ERR419/ERR419110/ERR419110_2.fastq.gz
C00013216	Validation	S	S	S	S	R	S	PRJEB5261	SAMEA2340628	ERR419111	ftp.sra.ebi.ac.uk/vol1/fastq/ERR419/ERR419111/ERR419111_1.fastq.gz;ftp.sra.ebi.ac.uk/vol1/fastq/ERR419/ERR419111/ERR419111_2.fastq.gz
C00013217	Validation	R	R	S	R	R	S	PRJEB5261	SAMEA2340629	ERR419112	ftp.sra.ebi.ac.uk/vol1/fastq/ERR419/ERR419112/ERR419112_1.fastq.gz;ftp.sra.ebi.ac.uk/vol1/fastq/ERR419/ERR419112/ERR419112_2.fastq.gz
C00013218	Validation	S	R	R	R	R	S	PRJEB5261	SAMEA2340630	ERR419113	ftp.sra.ebi.ac.uk/vol1/fastq/ERR419/ERR419113/ERR419113_1.fastq.gz;ftp.sra.ebi.ac.uk/vol1/fastq/ERR419/ERR419113/ERR419113_2.fastq.gz
C00013219	Validation	S	S	S	S	R	S	PRJEB5261	SAMEA2340631	ERR419114	ftp.sra.ebi.ac.uk/vol1/fastq/ERR419/ERR419114/ERR419114_1.fastq.gz;ftp.sra.ebi.ac.uk/vol1/fastq/ERR419/ERR419114/ERR419114_2.fastq.gz
C00013220	Validation	S	S	S	S	R	S	PRJEB5261	SAMEA2340632	ERR419115	ftp.sra.ebi.ac.uk/vol1/fastq/ERR419/ERR419115/ERR419115_1.fastq.gz;ftp.sra.ebi.ac.uk/vol1/fastq/ERR419/ERR419115/ERR419115_2.fastq.gz
C00013221	Validation	S	S	S	S	S	S	PRJEB5261	SAMEA2340633	ERR419116	ftp.sra.ebi.ac.uk/vol1/fastq/ERR419/ERR419116/ERR419116_1.fastq.gz;ftp.sra.ebi.ac.uk/vol1/fastq/ERR419/ERR419116/ERR419116_2.fastq.gz
C00013223	Validation	S	S	S	S	R	S	PRJEB5261	SAMEA2340635	ERR419118	ftp.sra.ebi.ac.uk/vol1/fastq/ERR419/ERR419118/ERR419118_1.fastq.gz;ftp.sra.ebi.ac.uk/vol1/fastq/ERR419/ERR419118/ERR419118_2.fastq.gz
C00013224	Validation	S	S	S	S	R	S	PRJEB5261	SAMEA2340636	ERR419119	ftp.sra.ebi.ac.uk/vol1/fastq/ERR419/ERR419119/ERR419119_1.fastq.gz;ftp.sra.ebi.ac.uk/vol1/fastq/ERR419/ERR419119/ERR419119_2.fastq.gz
C00013225	Validation	S	S	S	S	R	S	PRJEB5261	SAMEA2340637	ERR419120	ftp.sra.ebi.ac.uk/vol1/fastq/ERR419/ERR419120/ERR419120_1.fastq.gz;ftp.sra.ebi.ac.uk/vol1/fastq/ERR419/ERR419120/ERR419120_2.fastq.gz
C00013226	Validation	S	S	S	S	R	S	PRJEB5261	SAMEA2340638	ERR419121	ftp.sra.ebi.ac.uk/vol1/fastq/ERR419/ERR419121/ERR419121_1.fastq.gz;ftp.sra.ebi.ac.uk/vol1/fastq/ERR419/ERR419121/ERR419121_2.fastq.gz
C00013227	Validation	S	S	S	S	R	S	PRJEB5261	SAMEA2340639	ERR419122	ftp.sra.ebi.ac.uk/vol1/fastq/ERR419/ERR419122/ERR419122_1.fastq.gz;ftp.sra.ebi.ac.uk/vol1/fastq/ERR419/ERR419122/ERR419122_2.fastq.gz
C00013228	Validation	S	S	S	S	S	S	PRJEB5261	SAMEA2340640	ERR419123	ftp.sra.ebi.ac.uk/vol1/fastq/ERR419/ERR419123/ERR419123_1.fastq.gz;ftp.sra.ebi.ac.uk/vol1/fastq/ERR419/ERR419123/ERR419123_2.fastq.gz
C00013229	Validation	S	S	S	S	R	S	PRJEB5261	SAMEA2340641	ERR419124	ftp.sra.ebi.ac.uk/vol1/fastq/ERR419/ERR419124/ERR419124_1.fastq.gz;ftp.sra.ebi.ac.uk/vol1/fastq/ERR419/ERR419124/ERR419124_2.fastq.gz
C00013230	Validation	S	S	S	R	R	R	PRJEB5261	SAMEA2340642	ERR419125	ftp.sra.ebi.ac.uk/vol1/fastq/ERR419/ERR419125/ERR419125_1.fastq.gz;ftp.sra.ebi.ac.uk/vol1/fastq/ERR419/ERR419125/ERR419125_2.fastq.gz
C00013231	Validation	S	S	R	S	R	S	PRJEB5261	SAMEA2340643	ERR419126	ftp.sra.ebi.ac.uk/vol1/fastq/ERR419/ERR419126/ERR419126_1.fastq.gz;ftp.sra.ebi.ac.uk/vol1/fastq/ERR419/ERR419126/ERR419126_2.fastq.gz
C00013232	Validation	S	S	S	S	S	S	PRJEB5261	SAMEA2340644	ERR419127	ftp.sra.ebi.ac.uk/vol1/fastq/ERR419/ERR419127/ERR419127_1.fastq.gz;ftp.sra.ebi.ac.uk/vol1/fastq/ERR419/ERR419127/ERR419127_2.fastq.gz
C00013234	Validation	S	S	S	S	R	S	PRJEB5261	SAMEA2340645	ERR419128	ftp.sra.ebi.ac.uk/vol1/fastq/ERR419/ERR419128/ERR419128_1.fastq.gz;ftp.sra.ebi.ac.uk/vol1/fastq/ERR419/ERR419128/ERR419128_2.fastq.gz
C00013235	Validation	S	S	R	S	R	S	PRJEB5261	SAMEA2340646	ERR419129	ftp.sra.ebi.ac.uk/vol1/fastq/ERR419/ERR419129/ERR419129_1.fastq.gz;ftp.sra.ebi.ac.uk/vol1/fastq/ERR419/ERR419129/ERR419129_2.fastq.gz
C00013236	Validation	R	R	S	R	R	S	PRJEB5261	SAMEA2340647	ERR419130	ftp.sra.ebi.ac.uk/vol1/fastq/ERR419/ERR419130/ERR419130_1.fastq.gz;ftp.sra.ebi.ac.uk/vol1/fastq/ERR419/ERR419130/ERR419130_2.fastq.gz
C00013237	Validation	R	R	S	R	R	S	PRJEB5261	SAMEA2340648	ERR419131	ftp.sra.ebi.ac.uk/vol1/fastq/ERR419/ERR419131/ERR419131_1.fastq.gz;ftp.sra.ebi.ac.uk/vol1/fastq/ERR419/ERR419131/ERR419131_2.fastq.gz
C00013238	Validation	S	S	S	S	R	S	PRJEB5261	SAMEA2340649	ERR419132	ftp.sra.ebi.ac.uk/vol1/fastq/ERR419/ERR419132/ERR419132_1.fastq.gz;ftp.sra.ebi.ac.uk/vol1/fastq/ERR419/ERR419132/ERR419132_2.fastq.gz
C00013239	Validation	S	S	S	S	R	S	PRJEB5261	SAMEA2340650	ERR419133	ftp.sra.ebi.ac.uk/vol1/fastq/ERR419/ERR419133/ERR419133_1.fastq.gz;ftp.sra.ebi.ac.uk/vol1/fastq/ERR419/ERR419133/ERR419133_2.fastq.gz
C00013240	Validation	S	S	S	S	R	S	PRJEB5261	SAMEA2340651	ERR419134	ftp.sra.ebi.ac.uk/vol1/fastq/ERR419/ERR419134/ERR419134_1.fastq.gz;ftp.sra.ebi.ac.uk/vol1/fastq/ERR419/ERR419134/ERR419134_2.fastq.gz
C00013241	Validation	S	S	S	S	S	S	PRJEB5261	SAMEA2340652	ERR419135	ftp.sra.ebi.ac.uk/vol1/fastq/ERR419/ERR419135/ERR419135_1.fastq.gz;ftp.sra.ebi.ac.uk/vol1/fastq/ERR419/ERR419135/ERR419135_2.fastq.gz
C00013242	Validation	S	S	S	S	R	S	PRJEB5261	SAMEA2340653	ERR419136	ftp.sra.ebi.ac.uk/vol1/fastq/ERR419/ERR419136/ERR419136_1.fastq.gz;ftp.sra.ebi.ac.uk/vol1/fastq/ERR419/ERR419136/ERR419136_2.fastq.gz
C00013243	Validation	S	S	S	S	R	S	PRJEB5261	SAMEA2340654	ERR419137	ftp.sra.ebi.ac.uk/vol1/fastq/ERR419/ERR419137/ERR419137_1.fastq.gz;ftp.sra.ebi.ac.uk/vol1/fastq/ERR419/ERR419137/ERR419137_2.fastq.gz
C00013244	Validation	S	S	S	S	R	S	PRJEB5261	SAMEA2340655	ERR419138	ftp.sra.ebi.ac.uk/vol1/fastq/ERR419/ERR419138/ERR419138_1.fastq.gz;ftp.sra.ebi.ac.uk/vol1/fastq/ERR419/ERR419138/ERR419138_2.fastq.gz
C00013245	Validation	S	S	S	S	R	S	PRJEB5261	SAMEA2340656	ERR419139	ftp.sra.ebi.ac.uk/vol1/fastq/ERR419/ERR419139/ERR419139_1.fastq.gz;ftp.sra.ebi.ac.uk/vol1/fastq/ERR419/ERR419139/ERR419139_2.fastq.gz
C00013246	Validation	S	S	R	S	S	S	PRJEB5261	SAMEA2340657	ERR419140	ftp.sra.ebi.ac.uk/vol1/fastq/ERR419/ERR419140/ERR419140_1.fastq.gz;ftp.sra.ebi.ac.uk/vol1/fastq/ERR419/ERR419140/ERR419140_2.fastq.gz
C00013247	Validation	R	S	S	R	R	S	PRJEB5261	SAMEA2340658	ERR419141	ftp.sra.ebi.ac.uk/vol1/fastq/ERR419/ERR419141/ERR419141_1.fastq.gz;ftp.sra.ebi.ac.uk/vol1/fastq/ERR419/ERR419141/ERR419141_2.fastq.gz
C00013248	Validation	S	S	R	S	R	S	PRJEB5261	SAMEA2340659	ERR419142	ftp.sra.ebi.ac.uk/vol1/fastq/ERR419/ERR419142/ERR419142_1.fastq.gz;ftp.sra.ebi.ac.uk/vol1/fastq/ERR419/ERR419142/ERR419142_2.fastq.gz
C00013249	Validation	S	S	S	S	R	S	PRJEB5261	SAMEA2340660	ERR419143	ftp.sra.ebi.ac.uk/vol1/fastq/ERR419/ERR419143/ERR419143_1.fastq.gz;ftp.sra.ebi.ac.uk/vol1/fastq/ERR419/ERR419143/ERR419143_2.fastq.gz
C00013250	Validation	S	S	S	S	R	S	PRJEB5261	SAMEA2340661	ERR419144	ftp.sra.ebi.ac.uk/vol1/fastq/ERR419/ERR419144/ERR419144_1.fastq.gz;ftp.sra.ebi.ac.uk/vol1/fastq/ERR419/ERR419144/ERR419144_2.fastq.gz
C00013251	Validation	S	S	S	S	R	S	PRJEB5261	SAMEA2340662	ERR419145	ftp.sra.ebi.ac.uk/vol1/fastq/ERR419/ERR419145/ERR419145_1.fastq.gz;ftp.sra.ebi.ac.uk/vol1/fastq/ERR419/ERR419145/ERR419145_2.fastq.gz
C00013313	Validation	S	R	S	S	R	S	PRJEB5261	SAMEA2340663	ERR419146	ftp.sra.ebi.ac.uk/vol1/fastq/ERR419/ERR419146/ERR419146_1.fastq.gz;ftp.sra.ebi.ac.uk/vol1/fastq/ERR419/ERR419146/ERR419146_2.fastq.gz
C00013314	Validation	R	S	S	R	R	S	PRJEB5261	SAMEA2340664	ERR419147	ftp.sra.ebi.ac.uk/vol1/fastq/ERR419/ERR419147/ERR419147_1.fastq.gz;ftp.sra.ebi.ac.uk/vol1/fastq/ERR419/ERR419147/ERR419147_2.fastq.gz
C00013315	Validation	S	S	S	S	R	S	PRJEB5261	SAMEA2340665	ERR419148	ftp.sra.ebi.ac.uk/vol1/fastq/ERR419/ERR419148/ERR419148_1.fastq.gz;ftp.sra.ebi.ac.uk/vol1/fastq/ERR419/ERR419148/ERR419148_2.fastq.gz
C00013316	Validation	S	S	R	S	R	S	PRJEB5261	SAMEA2340666	ERR419149	ftp.sra.ebi.ac.uk/vol1/fastq/ERR419/ERR419149/ERR419149_1.fastq.gz;ftp.sra.ebi.ac.uk/vol1/fastq/ERR419/ERR419149/ERR419149_2.fastq.gz
C00013317	Validation	S	S	S	S	R	S	PRJEB5261	SAMEA2340667	ERR419150	ftp.sra.ebi.ac.uk/vol1/fastq/ERR419/ERR419150/ERR419150_1.fastq.gz;ftp.sra.ebi.ac.uk/vol1/fastq/ERR419/ERR419150/ERR419150_2.fastq.gz
C00013318	Validation	S	S	S	S	S	S	PRJEB5261	SAMEA2340668	ERR419151	ftp.sra.ebi.ac.uk/vol1/fastq/ERR419/ERR419151/ERR419151_1.fastq.gz;ftp.sra.ebi.ac.uk/vol1/fastq/ERR419/ERR419151/ERR419151_2.fastq.gz
C00013319	Validation	S	S	S	S	R	S	PRJEB5261	SAMEA2340669	ERR419152	ftp.sra.ebi.ac.uk/vol1/fastq/ERR419/ERR419152/ERR419152_1.fastq.gz;ftp.sra.ebi.ac.uk/vol1/fastq/ERR419/ERR419152/ERR419152_2.fastq.gz
C00013320	Validation	S	S	S	S	R	S	PRJEB5261	SAMEA2340670	ERR419153	ftp.sra.ebi.ac.uk/vol1/fastq/ERR419/ERR419153/ERR419153_1.fastq.gz;ftp.sra.ebi.ac.uk/vol1/fastq/ERR419/ERR419153/ERR419153_2.fastq.gz
C00013321	Validation	S	S	S	S	R	S	PRJEB5261	SAMEA2340671	ERR419154	ftp.sra.ebi.ac.uk/vol1/fastq/ERR419/ERR419154/ERR419154_1.fastq.gz;ftp.sra.ebi.ac.uk/vol1/fastq/ERR419/ERR419154/ERR419154_2.fastq.gz
C00013322	Validation	S	S	S	S	S	S	PRJEB5261	SAMEA2340672	ERR419155	ftp.sra.ebi.ac.uk/vol1/fastq/ERR419/ERR419155/ERR419155_1.fastq.gz;ftp.sra.ebi.ac.uk/vol1/fastq/ERR419/ERR419155/ERR419155_2.fastq.gz
C00013323	Validation	S	S	S	S	S	S	PRJEB5261	SAMEA2340673	ERR419156	ftp.sra.ebi.ac.uk/vol1/fastq/ERR419/ERR419156/ERR419156_1.fastq.gz;ftp.sra.ebi.ac.uk/vol1/fastq/ERR419/ERR419156/ERR419156_2.fastq.gz
C00013324	Validation	S	S	R	S	R	R	PRJEB5261	SAMEA2340674	ERR419157	ftp.sra.ebi.ac.uk/vol1/fastq/ERR419/ERR419157/ERR419157_1.fastq.gz;ftp.sra.ebi.ac.uk/vol1/fastq/ERR419/ERR419157/ERR419157_2.fastq.gz
C00013325	Validation	S	S	S	S	R	S	PRJEB5261	SAMEA2340675	ERR419158	ftp.sra.ebi.ac.uk/vol1/fastq/ERR419/ERR419158/ERR419158_1.fastq.gz;ftp.sra.ebi.ac.uk/vol1/fastq/ERR419/ERR419158/ERR419158_2.fastq.gz
C00013326	Validation	S	R	S	S	R	S	PRJEB5261	SAMEA2340676	ERR419159	ftp.sra.ebi.ac.uk/vol1/fastq/ERR419/ERR419159/ERR419159_1.fastq.gz;ftp.sra.ebi.ac.uk/vol1/fastq/ERR419/ERR419159/ERR419159_2.fastq.gz
C00013327	Validation	S	S	S	S	S	S	PRJEB5261	SAMEA2340677	ERR419160	ftp.sra.ebi.ac.uk/vol1/fastq/ERR419/ERR419160/ERR419160_1.fastq.gz;ftp.sra.ebi.ac.uk/vol1/fastq/ERR419/ERR419160/ERR419160_2.fastq.gz
C00013328	Validation	S	S	S	S	R	S	PRJEB5261	SAMEA2340678	ERR419161	ftp.sra.ebi.ac.uk/vol1/fastq/ERR419/ERR419161/ERR419161_1.fastq.gz;ftp.sra.ebi.ac.uk/vol1/fastq/ERR419/ERR419161/ERR419161_2.fastq.gz
C00013329	Validation	S	S	S	S	S	S	PRJEB5261	SAMEA2340679	ERR419162	ftp.sra.ebi.ac.uk/vol1/fastq/ERR419/ERR419162/ERR419162_1.fastq.gz;ftp.sra.ebi.ac.uk/vol1/fastq/ERR419/ERR419162/ERR419162_2.fastq.gz
C00013330	Validation	S	S	S	S	R	R	PRJEB5261	SAMEA2340680	ERR419163	ftp.sra.ebi.ac.uk/vol1/fastq/ERR419/ERR419163/ERR419163_1.fastq.gz;ftp.sra.ebi.ac.uk/vol1/fastq/ERR419/ERR419163/ERR419163_2.fastq.gz
C00013331	Validation	S	S	S	S	R	S	PRJEB5261	SAMEA2340681	ERR419164	ftp.sra.ebi.ac.uk/vol1/fastq/ERR419/ERR419164/ERR419164_1.fastq.gz;ftp.sra.ebi.ac.uk/vol1/fastq/ERR419/ERR419164/ERR419164_2.fastq.gz
C00013332	Validation	S	S	S	S	R	S	PRJEB5261	SAMEA2340682	ERR419165	ftp.sra.ebi.ac.uk/vol1/fastq/ERR419/ERR419165/ERR419165_1.fastq.gz;ftp.sra.ebi.ac.uk/vol1/fastq/ERR419/ERR419165/ERR419165_2.fastq.gz
C00013333	Validation	S	S	S	S	R	S	PRJEB5261	SAMEA2340683	ERR419166	ftp.sra.ebi.ac.uk/vol1/fastq/ERR419/ERR419166/ERR419166_1.fastq.gz;ftp.sra.ebi.ac.uk/vol1/fastq/ERR419/ERR419166/ERR419166_2.fastq.gz
C00013334	Validation	S	S	S	S	R	R	PRJEB5261	SAMEA2340684	ERR419167	ftp.sra.ebi.ac.uk/vol1/fastq/ERR419/ERR419167/ERR419167_1.fastq.gz;ftp.sra.ebi.ac.uk/vol1/fastq/ERR419/ERR419167/ERR419167_2.fastq.gz
C00013335	Validation	S	R	S	S	R	R	PRJEB5261	SAMEA2340685	ERR419168	ftp.sra.ebi.ac.uk/vol1/fastq/ERR419/ERR419168/ERR419168_1.fastq.gz;ftp.sra.ebi.ac.uk/vol1/fastq/ERR419/ERR419168/ERR419168_2.fastq.gz
C00013336	Validation	S	S	S	S	S	S	PRJEB5261	SAMEA2340686	ERR419169	ftp.sra.ebi.ac.uk/vol1/fastq/ERR419/ERR419169/ERR419169_1.fastq.gz;ftp.sra.ebi.ac.uk/vol1/fastq/ERR419/ERR419169/ERR419169_2.fastq.gz
C00013337	Validation	S	S	S	S	R	S	PRJEB5261	SAMEA2340687	ERR419170	ftp.sra.ebi.ac.uk/vol1/fastq/ERR419/ERR419170/ERR419170_1.fastq.gz;ftp.sra.ebi.ac.uk/vol1/fastq/ERR419/ERR419170/ERR419170_2.fastq.gz
C00013338	Validation	S	S	S	S	R	S	PRJEB5261	SAMEA2340688	ERR419171	ftp.sra.ebi.ac.uk/vol1/fastq/ERR419/ERR419171/ERR419171_1.fastq.gz;ftp.sra.ebi.ac.uk/vol1/fastq/ERR419/ERR419171/ERR419171_2.fastq.gz
C00013339	Validation	R	S	S	S	R	S	PRJEB5261	SAMEA2340689	ERR419172	ftp.sra.ebi.ac.uk/vol1/fastq/ERR419/ERR419172/ERR419172_1.fastq.gz;ftp.sra.ebi.ac.uk/vol1/fastq/ERR419/ERR419172/ERR419172_2.fastq.gz
C00013340	Validation	S	S	S	S	R	R	PRJEB5261	SAMEA2340690	ERR419173	ftp.sra.ebi.ac.uk/vol1/fastq/ERR419/ERR419173/ERR419173_1.fastq.gz;ftp.sra.ebi.ac.uk/vol1/fastq/ERR419/ERR419173/ERR419173_2.fastq.gz
C00013341	Validation	S	S	S	S	R	S	PRJEB5261	SAMEA2340691	ERR419174	ftp.sra.ebi.ac.uk/vol1/fastq/ERR419/ERR419174/ERR419174_1.fastq.gz;ftp.sra.ebi.ac.uk/vol1/fastq/ERR419/ERR419174/ERR419174_2.fastq.gz
C00013342	Validation	S	S	S	S	R	S	PRJEB5261	SAMEA2340692	ERR419175	ftp.sra.ebi.ac.uk/vol1/fastq/ERR419/ERR419175/ERR419175_1.fastq.gz;ftp.sra.ebi.ac.uk/vol1/fastq/ERR419/ERR419175/ERR419175_2.fastq.gz
C00013343	Validation	S	S	R	S	R	S	PRJEB5261	SAMEA2340693	ERR419176	ftp.sra.ebi.ac.uk/vol1/fastq/ERR419/ERR419176/ERR419176_1.fastq.gz;ftp.sra.ebi.ac.uk/vol1/fastq/ERR419/ERR419176/ERR419176_2.fastq.gz
C00013344	Validation	S	S	S	S	R	S	PRJEB5261	SAMEA2340694	ERR419177	ftp.sra.ebi.ac.uk/vol1/fastq/ERR419/ERR419177/ERR419177_1.fastq.gz;ftp.sra.ebi.ac.uk/vol1/fastq/ERR419/ERR419177/ERR419177_2.fastq.gz
C00013345	Validation	S	S	S	S	R	S	PRJEB5261	SAMEA2340695	ERR419178	ftp.sra.ebi.ac.uk/vol1/fastq/ERR419/ERR419178/ERR419178_1.fastq.gz;ftp.sra.ebi.ac.uk/vol1/fastq/ERR419/ERR419178/ERR419178_2.fastq.gz
C00013346	Validation	S	S	S	S	R	S	PRJEB5261	SAMEA2340696	ERR419179	ftp.sra.ebi.ac.uk/vol1/fastq/ERR419/ERR419179/ERR419179_1.fastq.gz;ftp.sra.ebi.ac.uk/vol1/fastq/ERR419/ERR419179/ERR419179_2.fastq.gz
C00013347	Validation	S	S	S	S	S	S	PRJEB5261	SAMEA2340697	ERR419180	ftp.sra.ebi.ac.uk/vol1/fastq/ERR419/ERR419180/ERR419180_1.fastq.gz;ftp.sra.ebi.ac.uk/vol1/fastq/ERR419/ERR419180/ERR419180_2.fastq.gz
C00013348	Validation	S	R	S	S	R	S	PRJEB5261	SAMEA2340698	ERR419181	ftp.sra.ebi.ac.uk/vol1/fastq/ERR419/ERR419181/ERR419181_1.fastq.gz;ftp.sra.ebi.ac.uk/vol1/fastq/ERR419/ERR419181/ERR419181_2.fastq.gz
C00013349	Validation	S	S	S	S	R	S	PRJEB5261	SAMEA2340699	ERR419182	ftp.sra.ebi.ac.uk/vol1/fastq/ERR419/ERR419182/ERR419182_1.fastq.gz;ftp.sra.ebi.ac.uk/vol1/fastq/ERR419/ERR419182/ERR419182_2.fastq.gz
C00013350	Validation	S	S	S	S	S	S	PRJEB5261	SAMEA2340700	ERR419183	ftp.sra.ebi.ac.uk/vol1/fastq/ERR419/ERR419183/ERR419183_1.fastq.gz;ftp.sra.ebi.ac.uk/vol1/fastq/ERR419/ERR419183/ERR419183_2.fastq.gz
C00013351	Validation	S	S	S	S	R	S	PRJEB5261	SAMEA2340701	ERR419184	ftp.sra.ebi.ac.uk/vol1/fastq/ERR419/ERR419184/ERR419184_1.fastq.gz;ftp.sra.ebi.ac.uk/vol1/fastq/ERR419/ERR419184/ERR419184_2.fastq.gz
C00013352	Validation	S	S	S	S	R	S	PRJEB5261	SAMEA2340702	ERR419185	ftp.sra.ebi.ac.uk/vol1/fastq/ERR419/ERR419185/ERR419185_1.fastq.gz;ftp.sra.ebi.ac.uk/vol1/fastq/ERR419/ERR419185/ERR419185_2.fastq.gz
C00013353	Validation	S	S	S	S	R	S	PRJEB5261	SAMEA2340703	ERR419186	ftp.sra.ebi.ac.uk/vol1/fastq/ERR419/ERR419186/ERR419186_1.fastq.gz;ftp.sra.ebi.ac.uk/vol1/fastq/ERR419/ERR419186/ERR419186_2.fastq.gz
C00013354	Validation	S	S	S	S	R	S	PRJEB5261	SAMEA2340704	ERR419187	ftp.sra.ebi.ac.uk/vol1/fastq/ERR419/ERR419187/ERR419187_1.fastq.gz;ftp.sra.ebi.ac.uk/vol1/fastq/ERR419/ERR419187/ERR419187_2.fastq.gz
C00013355	Validation	S	R	S	S	S	S	PRJEB5261	SAMEA2340705	ERR419188	ftp.sra.ebi.ac.uk/vol1/fastq/ERR419/ERR419188/ERR419188_1.fastq.gz;ftp.sra.ebi.ac.uk/vol1/fastq/ERR419/ERR419188/ERR419188_2.fastq.gz
C00013357	Validation	S	S	S	S	S	S	PRJEB5261	SAMEA2340707	ERR419190	ftp.sra.ebi.ac.uk/vol1/fastq/ERR419/ERR419190/ERR419190_1.fastq.gz;ftp.sra.ebi.ac.uk/vol1/fastq/ERR419/ERR419190/ERR419190_2.fastq.gz
C00013358	Validation	S	S	S	S	R	S	PRJEB5261	SAMEA2340708	ERR419191	ftp.sra.ebi.ac.uk/vol1/fastq/ERR419/ERR419191/ERR419191_1.fastq.gz;ftp.sra.ebi.ac.uk/vol1/fastq/ERR419/ERR419191/ERR419191_2.fastq.gz
C00013359	Validation	S	S	S	S	R	S	PRJEB5261	SAMEA2340709	ERR419192	ftp.sra.ebi.ac.uk/vol1/fastq/ERR419/ERR419192/ERR419192_1.fastq.gz;ftp.sra.ebi.ac.uk/vol1/fastq/ERR419/ERR419192/ERR419192_2.fastq.gz
C00013360	Validation	S	S	S	S	S	S	PRJEB5261	SAMEA2340710	ERR419193	ftp.sra.ebi.ac.uk/vol1/fastq/ERR419/ERR419193/ERR419193_1.fastq.gz;ftp.sra.ebi.ac.uk/vol1/fastq/ERR419/ERR419193/ERR419193_2.fastq.gz
C00013361	Validation	S	S	S	S	R	R	PRJEB5261	SAMEA2340711	ERR419194	ftp.sra.ebi.ac.uk/vol1/fastq/ERR419/ERR419194/ERR419194_1.fastq.gz;ftp.sra.ebi.ac.uk/vol1/fastq/ERR419/ERR419194/ERR419194_2.fastq.gz
C00013362	Validation	S	S	S	S	R	S	PRJEB5261	SAMEA2340712	ERR419195	ftp.sra.ebi.ac.uk/vol1/fastq/ERR419/ERR419195/ERR419195_1.fastq.gz;ftp.sra.ebi.ac.uk/vol1/fastq/ERR419/ERR419195/ERR419195_2.fastq.gz
C00013363	Validation	S	S	S	S	S	S	PRJEB5261	SAMEA2340713	ERR419196	ftp.sra.ebi.ac.uk/vol1/fastq/ERR419/ERR419196/ERR419196_1.fastq.gz;ftp.sra.ebi.ac.uk/vol1/fastq/ERR419/ERR419196/ERR419196_2.fastq.gz
C00013364	Validation	S	S	S	S	S	S	PRJEB5261	SAMEA2340714	ERR419197	ftp.sra.ebi.ac.uk/vol1/fastq/ERR419/ERR419197/ERR419197_1.fastq.gz;ftp.sra.ebi.ac.uk/vol1/fastq/ERR419/ERR419197/ERR419197_2.fastq.gz
C00013365	Validation	S	S	S	S	R	S	PRJEB5261	SAMEA2340715	ERR419198	ftp.sra.ebi.ac.uk/vol1/fastq/ERR419/ERR419198/ERR419198_1.fastq.gz;ftp.sra.ebi.ac.uk/vol1/fastq/ERR419/ERR419198/ERR419198_2.fastq.gz
C00013366	Validation	S	S	S	S	R	R	PRJEB5261	SAMEA2340716	ERR419199	ftp.sra.ebi.ac.uk/vol1/fastq/ERR419/ERR419199/ERR419199_1.fastq.gz;ftp.sra.ebi.ac.uk/vol1/fastq/ERR419/ERR419199/ERR419199_2.fastq.gz
C00013367	Validation	S	S	R	S	S	S	PRJEB5261	SAMEA2340717	ERR419200	ftp.sra.ebi.ac.uk/vol1/fastq/ERR419/ERR419200/ERR419200_1.fastq.gz;ftp.sra.ebi.ac.uk/vol1/fastq/ERR419/ERR419200/ERR419200_2.fastq.gz
C00013368	Validation	R	R	S	R	R	S	PRJEB5261	SAMEA2340718	ERR419201	ftp.sra.ebi.ac.uk/vol1/fastq/ERR419/ERR419201/ERR419201_1.fastq.gz;ftp.sra.ebi.ac.uk/vol1/fastq/ERR419/ERR419201/ERR419201_2.fastq.gz
C00013369	Validation	S	S	S	S	R	S	PRJEB5261	SAMEA2340719	ERR419202	ftp.sra.ebi.ac.uk/vol1/fastq/ERR419/ERR419202/ERR419202_1.fastq.gz;ftp.sra.ebi.ac.uk/vol1/fastq/ERR419/ERR419202/ERR419202_2.fastq.gz
C00013370	Validation	S	S	S	S	R	S	PRJEB5261	SAMEA2340720	ERR419203	ftp.sra.ebi.ac.uk/vol1/fastq/ERR419/ERR419203/ERR419203_1.fastq.gz;ftp.sra.ebi.ac.uk/vol1/fastq/ERR419/ERR419203/ERR419203_2.fastq.gz
C00013372	Validation	S	S	S	S	S	S	PRJEB5261	SAMEA2340722	ERR419205	ftp.sra.ebi.ac.uk/vol1/fastq/ERR419/ERR419205/ERR419205_1.fastq.gz;ftp.sra.ebi.ac.uk/vol1/fastq/ERR419/ERR419205/ERR419205_2.fastq.gz
C00013373	Validation	S	S	S	S	R	S	PRJEB5261	SAMEA2340723	ERR419206	ftp.sra.ebi.ac.uk/vol1/fastq/ERR419/ERR419206/ERR419206_1.fastq.gz;ftp.sra.ebi.ac.uk/vol1/fastq/ERR419/ERR419206/ERR419206_2.fastq.gz
C00013374	Validation	S	S	R	S	R	S	PRJEB5261	SAMEA2340724	ERR419207	ftp.sra.ebi.ac.uk/vol1/fastq/ERR419/ERR419207/ERR419207_1.fastq.gz;ftp.sra.ebi.ac.uk/vol1/fastq/ERR419/ERR419207/ERR419207_2.fastq.gz
C00013375	Validation	S	S	S	S	S	S	PRJEB5261	SAMEA2340725	ERR419208	ftp.sra.ebi.ac.uk/vol1/fastq/ERR419/ERR419208/ERR419208_1.fastq.gz;ftp.sra.ebi.ac.uk/vol1/fastq/ERR419/ERR419208/ERR419208_2.fastq.gz
C00013376	Validation	R	S	S	S	R	S	PRJEB5261	SAMEA2340726	ERR419209	ftp.sra.ebi.ac.uk/vol1/fastq/ERR419/ERR419209/ERR419209_1.fastq.gz;ftp.sra.ebi.ac.uk/vol1/fastq/ERR419/ERR419209/ERR419209_2.fastq.gz
C00013377	Validation	S	S	S	S	R	S	PRJEB5261	SAMEA2340727	ERR419210	ftp.sra.ebi.ac.uk/vol1/fastq/ERR419/ERR419210/ERR419210_1.fastq.gz;ftp.sra.ebi.ac.uk/vol1/fastq/ERR419/ERR419210/ERR419210_2.fastq.gz
C00013378	Validation	S	S	S	S	R	S	PRJEB5261	SAMEA2340728	ERR419211	ftp.sra.ebi.ac.uk/vol1/fastq/ERR419/ERR419211/ERR419211_1.fastq.gz;ftp.sra.ebi.ac.uk/vol1/fastq/ERR419/ERR419211/ERR419211_2.fastq.gz
C00013379	Validation	S	S	S	S	S	S	PRJEB5261	SAMEA2340729	ERR419212	ftp.sra.ebi.ac.uk/vol1/fastq/ERR419/ERR419212/ERR419212_1.fastq.gz;ftp.sra.ebi.ac.uk/vol1/fastq/ERR419/ERR419212/ERR419212_2.fastq.gz
C00013380	Validation	S	S	S	S	R	S	PRJEB5261	SAMEA2340730	ERR419213	ftp.sra.ebi.ac.uk/vol1/fastq/ERR419/ERR419213/ERR419213_1.fastq.gz;ftp.sra.ebi.ac.uk/vol1/fastq/ERR419/ERR419213/ERR419213_2.fastq.gz
C00013381	Validation	R	R	S	R	R	S	PRJEB5261	SAMEA2340731	ERR419214	ftp.sra.ebi.ac.uk/vol1/fastq/ERR419/ERR419214/ERR419214_1.fastq.gz;ftp.sra.ebi.ac.uk/vol1/fastq/ERR419/ERR419214/ERR419214_2.fastq.gz
C00013382	Validation	S	S	S	S	R	S	PRJEB5261	SAMEA2340732	ERR419215	ftp.sra.ebi.ac.uk/vol1/fastq/ERR419/ERR419215/ERR419215_1.fastq.gz;ftp.sra.ebi.ac.uk/vol1/fastq/ERR419/ERR419215/ERR419215_2.fastq.gz
C00013383	Validation	S	S	S	S	R	S	PRJEB5261	SAMEA2340733	ERR419216	ftp.sra.ebi.ac.uk/vol1/fastq/ERR419/ERR419216/ERR419216_1.fastq.gz;ftp.sra.ebi.ac.uk/vol1/fastq/ERR419/ERR419216/ERR419216_2.fastq.gz
C00013384	Validation	S	S	S	S	R	R	PRJEB5261	SAMEA2340734	ERR419217	ftp.sra.ebi.ac.uk/vol1/fastq/ERR419/ERR419217/ERR419217_1.fastq.gz;ftp.sra.ebi.ac.uk/vol1/fastq/ERR419/ERR419217/ERR419217_2.fastq.gz
C00013385	Validation	S	S	R	S	S	S	PRJEB5261	SAMEA2340735	ERR419218	ftp.sra.ebi.ac.uk/vol1/fastq/ERR419/ERR419218/ERR419218_1.fastq.gz;ftp.sra.ebi.ac.uk/vol1/fastq/ERR419/ERR419218/ERR419218_2.fastq.gz
C00013386	Validation	S	S	S	S	R	S	PRJEB5261	SAMEA2340736	ERR419219	ftp.sra.ebi.ac.uk/vol1/fastq/ERR419/ERR419219/ERR419219_1.fastq.gz;ftp.sra.ebi.ac.uk/vol1/fastq/ERR419/ERR419219/ERR419219_2.fastq.gz
C00013387	Validation	S	S	S	S	R	S	PRJEB5261	SAMEA2340737	ERR419220	ftp.sra.ebi.ac.uk/vol1/fastq/ERR419/ERR419220/ERR419220_1.fastq.gz;ftp.sra.ebi.ac.uk/vol1/fastq/ERR419/ERR419220/ERR419220_2.fastq.gz
C00013388	Validation	S	S	S	S	R	S	PRJEB5261	SAMEA2340738	ERR419221	ftp.sra.ebi.ac.uk/vol1/fastq/ERR419/ERR419221/ERR419221_1.fastq.gz;ftp.sra.ebi.ac.uk/vol1/fastq/ERR419/ERR419221/ERR419221_2.fastq.gz
C00013389	Validation	S	S	S	S	R	S	PRJEB5261	SAMEA2340739	ERR419222	ftp.sra.ebi.ac.uk/vol1/fastq/ERR419/ERR419222/ERR419222_1.fastq.gz;ftp.sra.ebi.ac.uk/vol1/fastq/ERR419/ERR419222/ERR419222_2.fastq.gz
C00013390	Validation	S	R	S	S	S	S	PRJEB5261	SAMEA2340740	ERR419223	ftp.sra.ebi.ac.uk/vol1/fastq/ERR419/ERR419223/ERR419223_1.fastq.gz;ftp.sra.ebi.ac.uk/vol1/fastq/ERR419/ERR419223/ERR419223_2.fastq.gz
C00013391	Validation	S	S	S	S	R	S	PRJEB5261	SAMEA2340741	ERR419224	ftp.sra.ebi.ac.uk/vol1/fastq/ERR419/ERR419224/ERR419224_1.fastq.gz;ftp.sra.ebi.ac.uk/vol1/fastq/ERR419/ERR419224/ERR419224_2.fastq.gz
C00013392	Validation	S	S	S	S	S	S	PRJEB5261	SAMEA2340742	ERR419225	ftp.sra.ebi.ac.uk/vol1/fastq/ERR419/ERR419225/ERR419225_1.fastq.gz;ftp.sra.ebi.ac.uk/vol1/fastq/ERR419/ERR419225/ERR419225_2.fastq.gz
C00013393	Validation	S	S	R	S	R	S	PRJEB5261	SAMEA2340743	ERR419226	ftp.sra.ebi.ac.uk/vol1/fastq/ERR419/ERR419226/ERR419226_1.fastq.gz;ftp.sra.ebi.ac.uk/vol1/fastq/ERR419/ERR419226/ERR419226_2.fastq.gz
C00013394	Validation	S	S	S	S	R	S	PRJEB5261	SAMEA2340744	ERR419227	ftp.sra.ebi.ac.uk/vol1/fastq/ERR419/ERR419227/ERR419227_1.fastq.gz;ftp.sra.ebi.ac.uk/vol1/fastq/ERR419/ERR419227/ERR419227_2.fastq.gz
C00013395	Validation	S	S	S	S	S	S	PRJEB5261	SAMEA2340745	ERR419228	ftp.sra.ebi.ac.uk/vol1/fastq/ERR419/ERR419228/ERR419228_1.fastq.gz;ftp.sra.ebi.ac.uk/vol1/fastq/ERR419/ERR419228/ERR419228_2.fastq.gz
C00013396	Validation	S	S	R	S	R	R	PRJEB5261	SAMEA2340746	ERR419229	ftp.sra.ebi.ac.uk/vol1/fastq/ERR419/ERR419229/ERR419229_1.fastq.gz;ftp.sra.ebi.ac.uk/vol1/fastq/ERR419/ERR419229/ERR419229_2.fastq.gz
C00013397	Validation	S	S	R	S	R	S	PRJEB5261	SAMEA2340747	ERR419230	ftp.sra.ebi.ac.uk/vol1/fastq/ERR419/ERR419230/ERR419230_1.fastq.gz;ftp.sra.ebi.ac.uk/vol1/fastq/ERR419/ERR419230/ERR419230_2.fastq.gz
C00013398	Validation	S	S	S	S	R	S	PRJEB5261	SAMEA2340748	ERR419231	ftp.sra.ebi.ac.uk/vol1/fastq/ERR419/ERR419231/ERR419231_1.fastq.gz;ftp.sra.ebi.ac.uk/vol1/fastq/ERR419/ERR419231/ERR419231_2.fastq.gz
C00013399	Validation	S	S	S	S	R	S	PRJEB5261	SAMEA2340749	ERR419232	ftp.sra.ebi.ac.uk/vol1/fastq/ERR419/ERR419232/ERR419232_1.fastq.gz;ftp.sra.ebi.ac.uk/vol1/fastq/ERR419/ERR419232/ERR419232_2.fastq.gz
C00013400	Validation	S	S	R	S	S	S	PRJEB5261	SAMEA2340750	ERR419233	ftp.sra.ebi.ac.uk/vol1/fastq/ERR419/ERR419233/ERR419233_1.fastq.gz;ftp.sra.ebi.ac.uk/vol1/fastq/ERR419/ERR419233/ERR419233_2.fastq.gz
C00013401	Validation	S	S	R	S	S	R	PRJEB5261	SAMEA2340751	ERR419234	ftp.sra.ebi.ac.uk/vol1/fastq/ERR419/ERR419234/ERR419234_1.fastq.gz;ftp.sra.ebi.ac.uk/vol1/fastq/ERR419/ERR419234/ERR419234_2.fastq.gz
C00013402	Validation	S	S	S	S	R	S	PRJEB5261	SAMEA2340752	ERR419235	ftp.sra.ebi.ac.uk/vol1/fastq/ERR419/ERR419235/ERR419235_1.fastq.gz;ftp.sra.ebi.ac.uk/vol1/fastq/ERR419/ERR419235/ERR419235_2.fastq.gz
C00013403	Validation	S	S	S	S	R	S	PRJEB5261	SAMEA2340753	ERR419236	ftp.sra.ebi.ac.uk/vol1/fastq/ERR419/ERR419236/ERR419236_1.fastq.gz;ftp.sra.ebi.ac.uk/vol1/fastq/ERR419/ERR419236/ERR419236_2.fastq.gz
C00013404	Validation	S	S	S	S	R	S	PRJEB5261	SAMEA2340754	ERR419237	ftp.sra.ebi.ac.uk/vol1/fastq/ERR419/ERR419237/ERR419237_1.fastq.gz;ftp.sra.ebi.ac.uk/vol1/fastq/ERR419/ERR419237/ERR419237_2.fastq.gz
C00013405	Validation	S	S	S	S	S	S	PRJEB5261	SAMEA2340755	ERR419238	ftp.sra.ebi.ac.uk/vol1/fastq/ERR419/ERR419238/ERR419238_1.fastq.gz;ftp.sra.ebi.ac.uk/vol1/fastq/ERR419/ERR419238/ERR419238_2.fastq.gz
C00013406	Validation	S	S	S	S	R	S	PRJEB5261	SAMEA2340756	ERR419239	ftp.sra.ebi.ac.uk/vol1/fastq/ERR419/ERR419239/ERR419239_1.fastq.gz;ftp.sra.ebi.ac.uk/vol1/fastq/ERR419/ERR419239/ERR419239_2.fastq.gz
C00013407	Validation	S	S	S	S	R	S	PRJEB5261	SAMEA2340757	ERR419240	ftp.sra.ebi.ac.uk/vol1/fastq/ERR419/ERR419240/ERR419240_1.fastq.gz;ftp.sra.ebi.ac.uk/vol1/fastq/ERR419/ERR419240/ERR419240_2.fastq.gz
C00013408	Validation	S	S	R	S	S	S	PRJEB5261	SAMEA2340758	ERR419241	ftp.sra.ebi.ac.uk/vol1/fastq/ERR419/ERR419241/ERR419241_1.fastq.gz;ftp.sra.ebi.ac.uk/vol1/fastq/ERR419/ERR419241/ERR419241_2.fastq.gz
